# Supplementary material for: Loss of PPARγ activity characterizes early protumorigenic stromal reprogramming and dictates the therapeutic window of opportunity
Source: Proc Natl Acad Sci U S A. 2023 Oct 10;120(42):e2303774120. doi: 10.1073/pnas.2303774120 (PMC10589683; doi:10.1073/pnas.2303774120)
Supplement: Supplementary file 2 — Dataset S01 (XLSX) [file pnas.2303774120.sd01.xlsx]

## Sheet: Dataset_S1
VASCULAR EC 1
Gene	p_val	avg_logFC	pct.1	pct.2	p_val_adj
CLDN14	0	1.74369	0.725	0.08	0
CD55	3.02732e-203	1.50592	0.888	0.633	9.91083e-199
SERPINE2	7.3943e-178	1.49944	0.443	0.107	2.42075e-173
IGFBP3	9.0595e-263	1.4351	0.598	0.139	2.9659e-258
HEY1	0	1.41267	0.744	0.206	0
CX3CL1	8.23737e-154	1.2806	0.653	0.284	2.69675e-149
STC1	1.04925e-112	1.19128	0.698	0.371	3.43502e-108
ISG20	3.00404e-174	1.14224	0.806	0.474	9.83462e-170
RASD1	1.6092e-214	1.12233	0.74	0.29	5.2682e-210
SAT1	1.19154e-197	1.10426	0.992	0.957	3.90086e-193
BMX	3.12416e-252	1.10296	0.579	0.133	1.02279e-247
PPAP2A	3.72238e-206	1.1004	0.587	0.177	1.21863e-201
GADD45B	6.7206e-12	1.08055	0.688	0.617	2.20019e-07
FILIP1	3.49224e-169	1.03518	0.646	0.263	1.14329e-164
IL8	6.05002e-44	0.98734	0.917	0.846	1.98066e-39
DUSP5	3.89407e-170	0.978375	0.766	0.406	1.27484e-165
KCTD12	3.41555e-150	0.969183	0.588	0.228	1.11818e-145
CD83	5.13368e-179	0.965604	0.586	0.198	1.68066e-174
THBS1	2.13082e-86	0.923624	0.683	0.417	6.97587e-82
CREM	7.92702e-138	0.873003	0.761	0.433	2.59515e-133
GABARAPL2	1.40601e-131	0.87282	0.908	0.815	4.60298e-127
THBD	1.03347e-104	0.859357	0.597	0.28	3.38337e-100
CYR61	3.09002e-47	0.853908	0.766	0.628	1.01161e-42
C10orf10	1.21646e-49	0.852601	0.414	0.215	3.98245e-45
TRAF1	3.99864e-224	0.838323	0.474	0.097	1.30907e-219
FGF2	4.44188e-158	0.836162	0.418	0.103	1.45418e-153
CYSTM1	1.73699e-198	0.830655	0.905	0.728	5.68656e-194
HSPA1B	1.55571e-18	0.828967	0.52	0.382	5.09309e-14
C2CD4B	7.42213e-72	0.827237	0.615	0.354	2.42986e-67
SOX17	2.86711e-92	0.8228	0.672	0.383	9.38633e-88
AKAP12	4.78197e-95	0.813497	0.858	0.645	1.56552e-90
HSPA1A	8.27773e-05	0.810755	0.776	0.708	1
FNIP2	6.35094e-149	0.802868	0.629	0.259	2.07917e-144
HBEGF	8.01447e-96	0.793228	0.456	0.184	2.62378e-91
RND3	6.03345e-88	0.771532	0.599	0.302	1.97523e-83
PELI1	1.76751e-88	0.751983	0.533	0.259	5.78647e-84
TFPI2	5.32607e-42	0.738313	0.6	0.401	1.74365e-37
GADD45A	1.99514e-43	0.736125	0.542	0.354	6.53169e-39
RNF144B	2.93779e-260	0.728971	0.333	0.029	9.61773e-256
SRGN	8.42359e-164	0.724988	0.961	0.696	2.75772e-159
CXCL1	1.20428e-14	0.715016	0.312	0.207	3.94257e-10
TNFRSF12A	3.70457e-66	0.713735	0.607	0.383	1.2128e-61
IGF2	3.44909e-165	0.711306	0.513	0.146	1.12916e-160
PHLDA2	2.25745e-66	0.707968	0.516	0.27	7.39044e-62
BMP2	2.14997e-52	0.707604	0.441	0.235	7.03858e-48
C8orf4	1.8777e-56	0.706088	0.643	0.429	6.1472e-52
KCNK1	0	0.702567	0.327	0.015	0
ARID5A	1.27865e-133	0.701682	0.729	0.383	4.18603e-129
SOD2	3.56829e-63	0.698876	0.986	0.978	1.16819e-58
ENPP2	1.11469e-115	0.695617	0.362	0.099	3.64927e-111
S100A6	1.98656e-87	0.693735	0.919	0.768	6.50359e-83
FTH1	4.04615e-117	0.692583	1	1	1.32463e-112
ICAM1	9.52702e-58	0.689947	0.804	0.66	3.11896e-53
EDN1	2.46773e-10	0.689716	0.298	0.22	8.07887e-06
WTAP	8.49174e-75	0.687594	0.86	0.735	2.78003e-70
TXNRD1	8.96032e-62	0.679313	0.82	0.682	2.93343e-57
RHOB	4.21604e-76	0.677692	0.931	0.858	1.38025e-71
ATP1A1	3.37634e-128	0.672592	0.951	0.826	1.10535e-123
TAGLN	2.02727e-43	0.672404	0.299	0.131	6.63688e-39
CYP1A1	9.56565e-76	0.670647	0.691	0.406	3.1316e-71
BIRC3	7.11264e-74	0.66745	0.538	0.272	2.32853e-69
PSAP	3.86471e-143	0.659367	0.901	0.701	1.26523e-138
PKIG	1.20894e-107	0.658909	0.843	0.609	3.95784e-103
DAB2	3.65424e-94	0.648099	0.806	0.606	1.19633e-89
PPP1CB	1.60448e-106	0.638302	0.807	0.607	5.25275e-102
SQSTM1	1.85332e-113	0.632463	0.969	0.978	6.0674e-109
ESM1	4.39613e-24	0.629821	0.318	0.182	1.43921e-19
HMOX1	2.88476e-59	0.623446	0.954	0.886	9.44411e-55
FOSL2	8.39677e-105	0.623309	0.792	0.532	2.74894e-100
RCAN1	3.03839e-65	0.621987	0.674	0.449	9.94708e-61
NEDD9	1.69837e-80	0.614549	0.684	0.435	5.56011e-76
KLF6	5.74e-97	0.612305	0.97	0.92	1.87916e-92
EFNB2	1.52497e-131	0.610953	0.461	0.147	4.99245e-127
BCL2L11	1.15131e-97	0.596562	0.594	0.292	3.76914e-93
CXCR4	3.60084e-39	0.590644	0.386	0.208	1.17884e-34
MAFF	3.60849e-115	0.589644	0.912	0.748	1.18135e-110
ELF1	9.9726e-112	0.587661	0.707	0.395	3.26483e-107
STMN1	2.53359e-96	0.582819	0.549	0.249	8.29446e-92
SWAP70	4.11097e-102	0.580185	0.806	0.53	1.34585e-97
ABL2	1.35013e-84	0.578515	0.521	0.248	4.42006e-80
IRAK2	4.78369e-109	0.576855	0.665	0.355	1.56608e-104
EIF1	2.71575e-191	0.56355	0.999	0.999	8.89082e-187
BTG1	2.97349e-64	0.560942	0.939	0.871	9.73461e-60
CITED4	3.45254e-15	0.55878	0.378	0.273	1.13029e-10
FTL	2.47734e-54	0.558731	0.998	0.997	8.1103e-50
PLK2	3.94749e-40	0.558362	0.617	0.439	1.29233e-35
CTTNBP2NL	5.4832e-126	0.556859	0.706	0.357	1.79509e-121
PMAIP1	1.19332e-65	0.551997	0.505	0.259	3.90668e-61
AMD1	6.87608e-78	0.55098	0.757	0.515	2.25109e-73
SNX9	8.63449e-92	0.547967	0.817	0.596	2.82676e-87
CYLD	1.65817e-68	0.54693	0.523	0.27	5.42851e-64
DNAJB1	2.67518e-29	0.545979	0.521	0.352	8.75799e-25
PLS3	9.14525e-74	0.538359	0.824	0.628	2.99397e-69
PPP1R15A	2.27584e-91	0.538111	0.97	0.931	7.45065e-87
DNAJB4	4.98762e-23	0.535628	0.479	0.326	1.63285e-18
SLC7A11	1.3137e-47	0.534755	0.612	0.384	4.3008e-43
ARHGAP24	1.27399e-147	0.533623	0.435	0.119	4.17079e-143
PNP	1.18352e-94	0.533225	0.941	0.785	3.87459e-90
VGLL4	5.55032e-77	0.530889	0.746	0.526	1.81706e-72
FAM129A	1.5392e-140	0.530668	0.512	0.167	5.03904e-136
CSF1	9.55376e-39	0.528017	0.422	0.241	3.12771e-34
SYNE1	3.16671e-72	0.524791	0.442	0.195	1.03672e-67
RAB7A	1.62496e-124	0.523564	0.917	0.784	5.31979e-120
MET	2.30091e-123	0.433891	0.414	0.12	7.53272e-119
GMFG	8.22627e-123	-0.698012	0.089	0.496	2.69312e-118
PFN1	8.92564e-120	-0.559241	0.74	0.906	2.92207e-115
CD99	1.14021e-119	-0.693979	0.445	0.76	3.73281e-115
MT-ND4	1.79767e-117	-0.50396	0.992	0.991	5.88521e-113
FTH1	4.04615e-117	0.692583	1	1	1.32463e-112
TIMP1	1.8171e-116	-1.19104	0.268	0.628	5.94881e-112
VEGFC	1.06728e-115	0.367743	0.332	0.081	3.49407e-111
ENPP2	1.11469e-115	0.695617	0.362	0.099	3.64927e-111
MAFF	3.60849e-115	0.589644	0.912	0.748	1.18135e-110
RPS18	4.69945e-114	-0.355526	0.996	0.998	1.5385e-109
SQSTM1	1.85332e-113	0.632463	0.969	0.978	6.0674e-109
STC1	1.04925e-112	1.19128	0.698	0.371	3.43502e-108
LDHA	1.07869e-112	-0.800966	0.725	0.893	3.5314e-108
MT-ATP6	2.0483e-112	-0.548871	0.989	0.99	6.70571e-108
MAP1LC3B	4.1351e-112	0.502118	0.959	0.851	1.35375e-107
ID4	6.18531e-112	0.519651	0.476	0.158	2.02495e-107
ELF1	9.9726e-112	0.587661	0.707	0.395	3.26483e-107
RPLP0	2.19759e-111	-0.389045	0.97	0.988	7.19448e-107
MT-CO2	1.0699e-109	-0.501049	0.99	0.99	3.50264e-105
IRAK2	4.78369e-109	0.576855	0.665	0.355	1.56608e-104
PKIG	1.20894e-107	0.658909	0.843	0.609	3.95784e-103
PPP1CB	1.60448e-106	0.638302	0.807	0.607	5.25275e-102
TMSB4X	8.2367e-105	-0.747511	0.946	0.974	2.69653e-100
FOSL2	8.39677e-105	0.623309	0.792	0.532	2.74894e-100
THBD	1.03347e-104	0.859357	0.597	0.28	3.38337e-100
PDLIM3	1.90743e-104	0.41119	0.347	0.097	6.24454e-100
SWAP70	4.11097e-102	0.580185	0.806	0.53	1.34585e-97
LDHB	5.65949e-102	-0.718029	0.246	0.577	1.8528e-97
PLVAP	6.25141e-102	-1.04094	0.242	0.582	2.04659e-97
RPS24	3.06468e-101	-0.293216	0.996	0.996	1.00332e-96
NRP1	4.3574e-100	-0.702168	0.179	0.533	1.42653e-95
SLC3A2	1.54229e-98	0.508962	0.941	0.875	5.04915e-94
NR2F2	9.85566e-98	-0.757569	0.048	0.4	3.22655e-93
BCL2L11	1.15131e-97	0.596562	0.594	0.292	3.76914e-93
PPIB	1.36613e-97	-0.563935	0.791	0.912	4.47243e-93
RPL3	1.45888e-97	-0.374142	0.978	0.992	4.77609e-93
2019-09-07	3.71488e-97	-0.50224	0.61	0.843	1.21618e-92
KLF6	5.74e-97	0.612305	0.97	0.92	1.87916e-92
MAST4	2.36343e-96	0.52086	0.592	0.281	7.73739e-92
STMN1	2.53359e-96	0.582819	0.549	0.249	8.29446e-92
MT-ND5	3.16184e-96	-0.564331	0.965	0.979	1.03512e-91
GULP1	3.69256e-96	0.427459	0.407	0.143	1.20887e-91
HBEGF	8.01447e-96	0.793228	0.456	0.184	2.62378e-91
AKAP12	4.78197e-95	0.813497	0.858	0.645	1.56552e-90
PNP	1.18352e-94	0.533225	0.941	0.785	3.87459e-90
DAB2	3.65424e-94	0.648099	0.806	0.606	1.19633e-89
RPL10A	4.34641e-94	-0.388763	0.954	0.973	1.42293e-89
CD81	1.34705e-92	-0.542771	0.747	0.875	4.40997e-88
RPS2	2.74813e-92	-0.332715	0.997	0.999	8.99684e-88
SOX17	2.86711e-92	0.8228	0.672	0.383	9.38633e-88
CREB5	2.91174e-92	0.471457	0.458	0.176	9.53246e-88
SNX9	8.63449e-92	0.547967	0.817	0.596	2.82676e-87
RPL36AL	1.07168e-91	0.363434	0.979	0.962	3.50846e-87
RPL29	1.38586e-91	-0.308018	0.987	0.99	4.53703e-87
PRCP	1.77421e-91	-0.687536	0.067	0.399	5.8084e-87
PPP1R15A	2.27584e-91	0.538111	0.97	0.931	7.45065e-87
ENG	1.51156e-90	-1.10307	0.375	0.646	4.94855e-86
RAB13	2.34178e-89	-0.565095	0.542	0.763	7.66651e-85
RPL10	3.43448e-89	-0.33156	0.995	0.998	1.12438e-84
PELI1	1.76751e-88	0.751983	0.533	0.259	5.78647e-84
RND3	6.03345e-88	0.771532	0.599	0.302	1.97523e-83
S100A6	1.98656e-87	0.693735	0.919	0.768	6.50359e-83
PMP22	2.27525e-87	-0.705238	0.118	0.456	7.44872e-83
RPS14	5.62132e-87	-0.279785	0.992	0.995	1.84031e-82
IGFBP4	1.7882e-86	-0.781972	0.187	0.51	5.85422e-82
THBS1	2.13082e-86	0.923624	0.683	0.417	6.97587e-82
ABL2	1.35013e-84	0.578515	0.521	0.248	4.42006e-80
CAMK2D	5.77061e-84	0.377595	0.452	0.183	1.88918e-79
RPS23	1.28995e-83	-0.303653	0.989	0.994	4.22304e-79
MALAT1	8.16054e-83	-0.38837	1	1	2.6716e-78
DHRS7	9.36798e-82	-0.586541	0.225	0.532	3.06689e-77
ALDOA	4.5248e-81	-0.470018	0.88	0.94	1.48133e-76
NEDD9	1.69837e-80	0.614549	0.684	0.435	5.56011e-76
GSTP1	1.52462e-79	-0.46167	0.761	0.892	4.9913e-75
UBC	3.26711e-79	0.434057	0.998	0.992	1.06959e-74
CAMK2N1	3.41026e-79	0.457192	0.452	0.195	1.11645e-74
CSTB	3.79549e-79	-0.70277	0.803	0.896	1.24257e-74
PSMB2	6.33319e-79	-0.538744	0.583	0.767	2.07336e-74
TUBA1B	6.66982e-79	-0.426871	0.93	0.969	2.18356e-74
TM4SF1	2.57167e-78	0.50563	0.997	0.883	8.41912e-74
RNF19B	3.31892e-78	0.491755	0.461	0.2	1.08655e-73
ESAM	3.86695e-78	-0.633415	0.379	0.651	1.26596e-73
S100A13	4.04618e-78	0.517729	0.688	0.432	1.32464e-73
AMD1	6.87608e-78	0.55098	0.757	0.515	2.25109e-73
PRSS23	3.8552e-77	-0.920199	0.238	0.526	1.26211e-72
ENO1	5.366e-77	-0.498135	0.863	0.93	1.75672e-72
VGLL4	5.55032e-77	0.530889	0.746	0.526	1.81706e-72
RAPH1	5.84708e-77	0.485093	0.515	0.254	1.91422e-72
DOCK9	1.28628e-76	0.482556	0.729	0.46	4.21103e-72
RHOB	4.21604e-76	0.677692	0.931	0.858	1.38025e-71
CYP1A1	9.56565e-76	0.670647	0.691	0.406	3.1316e-71
GBE1	1.65694e-75	0.498545	0.77	0.552	5.42448e-71
MT-ND2	5.70557e-75	-0.404552	0.992	0.99	1.86789e-70
WTAP	8.49174e-75	0.687594	0.86	0.735	2.78003e-70
NFE2L2	6.77653e-74	0.475074	0.882	0.737	2.2185e-69
BIRC3	7.11264e-74	0.66745	0.538	0.272	2.32853e-69
PLS3	9.14525e-74	0.538359	0.824	0.628	2.99397e-69
LMAN1	4.23681e-73	-0.515148	0.364	0.635	1.38705e-68
LGALS1	5.57762e-73	-0.535964	0.903	0.946	1.826e-68
TPI1	1.164e-72	-0.468962	0.81	0.906	3.81069e-68
STX11	1.50836e-72	0.458779	0.473	0.215	4.93808e-68
RPL6	2.98439e-72	-0.278973	0.985	0.991	9.77029e-68
SYNE1	3.16671e-72	0.524791	0.442	0.195	1.03672e-67
C2CD4B	7.42213e-72	0.827237	0.615	0.354	2.42986e-67
ABLIM3	1.39515e-71	0.309	0.311	0.104	4.56744e-67
LACTB	1.46084e-71	0.423415	0.639	0.38	4.78251e-67
MT-ND4L	1.80972e-71	-0.393133	0.929	0.955	5.92465e-67
FOXO1	1.82061e-71	0.418774	0.501	0.245	5.96033e-67
RPS6	3.40092e-71	-0.273514	0.992	0.996	1.11339e-66
OSER1	1.25905e-70	0.477903	0.691	0.452	4.12187e-66
ATP5D	2.4778e-70	-0.438487	0.418	0.685	8.11182e-66
C11orf96	3.94718e-70	-1.92751	0.305	0.558	1.29223e-65
ABCG1	7.89886e-70	0.398313	0.486	0.227	2.58593e-65
RPS4X	1.02842e-68	-0.271757	0.994	0.995	3.36685e-64
CYLD	1.65817e-68	0.54693	0.523	0.27	5.42851e-64
YBX3	1.89e-68	0.330329	0.967	0.932	6.18749e-64
UQCRQ	1.44897e-67	-0.442122	0.445	0.696	4.74364e-63
COTL1	1.26586e-66	-0.529034	0.143	0.431	4.14419e-62
TMEM204	1.73605e-66	-0.416603	0.078	0.353	5.68349e-62
PHLDA2	2.25745e-66	0.707968	0.516	0.27	7.39044e-62
TNFRSF12A	3.70457e-66	0.713735	0.607	0.383	1.2128e-61
VWA1	4.27972e-66	-0.626428	0.045	0.307	1.4011e-61
GPX4	4.97113e-66	0.440233	0.89	0.834	1.62745e-61
CAPZA2	6.42618e-66	0.413671	0.834	0.683	2.1038e-61
MYO1B	7.52797e-66	-0.468233	0.112	0.394	2.46451e-61
PMAIP1	1.19332e-65	0.551997	0.505	0.259	3.90668e-61
LCP2	1.44669e-65	0.316981	0.3	0.104	4.73617e-61
SSR4	1.86637e-65	-0.439487	0.67	0.813	6.11013e-61
RCAN1	3.03839e-65	0.621987	0.674	0.449	9.94708e-61
CST3	4.89055e-65	-0.572944	0.579	0.757	1.60107e-60
SESTD1	9.08169e-65	0.334062	0.429	0.193	2.97316e-60
SLC2A3	2.41032e-64	-0.492734	0.088	0.37	7.89091e-60
BTG1	2.97349e-64	0.560942	0.939	0.871	9.73461e-60
MT-CYB	3.88649e-64	-0.376109	0.987	0.987	1.27236e-59
SMARCA2	6.19418e-64	0.391522	0.435	0.205	2.02785e-59
BCAR3	1.12095e-63	0.372592	0.289	0.102	3.66978e-59
HNRNPF	2.40071e-63	0.367866	0.897	0.807	7.85943e-59
SOD2	3.56829e-63	0.698876	0.986	0.978	1.16819e-58
CRIM1	1.04698e-62	0.447187	0.787	0.568	3.4276e-58
MT1X	3.46839e-62	-1.16969	0.193	0.463	1.13548e-57
TUBB	7.9785e-62	-0.381788	0.697	0.87	2.612e-57
MCTP1	8.56839e-62	0.495441	0.508	0.268	2.80512e-57
TXNRD1	8.96032e-62	0.679313	0.82	0.682	2.93343e-57
CAMTA1	1.83219e-61	0.3668	0.807	0.638	5.99821e-57
ARG2	5.13331e-61	0.405579	0.411	0.192	1.68054e-56
ITSN2	2.98553e-60	0.350119	0.533	0.287	9.77402e-56
UBALD2	3.37697e-60	0.505188	0.8	0.633	1.10555e-55
CELF2	3.40005e-60	0.268467	0.291	0.102	1.11311e-55
COL6A2	5.13809e-60	-0.847288	0.023	0.257	1.68211e-55
ATP6V1A	5.77853e-60	0.302044	0.353	0.146	1.89178e-55
HMGA1	8.34894e-60	0.45253	0.774	0.553	2.73327e-55
HMOX1	2.88476e-59	0.623446	0.954	0.886	9.44411e-55
RRAGC	4.17885e-59	0.3567	0.534	0.293	1.36807e-54
TCEB2	7.50232e-59	-0.346941	0.778	0.89	2.45611e-54
MT-ND3	1.14153e-58	-0.38504	0.991	0.991	3.73713e-54
NRBP1	1.32167e-58	0.386384	0.709	0.505	4.32688e-54
PARK7	1.38618e-58	-0.382884	0.654	0.824	4.53808e-54
FABP5	1.71407e-58	-1.16472	0.469	0.672	5.61151e-54
DYNLT3	2.71016e-58	0.368895	0.644	0.398	8.87252e-54
SLC1A5	3.32158e-58	-0.488108	0.254	0.5	1.08742e-53
RIT1	5.11648e-58	0.377549	0.672	0.433	1.67503e-53
MYCT1	5.41049e-58	0.493628	0.571	0.338	1.77129e-53
ICAM1	9.52702e-58	0.689947	0.804	0.66	3.11896e-53
DDIT3	1.31052e-57	0.400278	0.445	0.215	4.29038e-53
RPL5	2.50846e-57	-0.259483	0.985	0.991	8.21221e-53
UBE2H	3.7334e-57	0.370123	0.744	0.54	1.22224e-52
C4orf48	1.61054e-56	0.361035	0.427	0.206	5.27259e-52
C12orf57	1.6866e-56	-0.465621	0.472	0.702	5.5216e-52
C8orf4	1.8777e-56	0.706088	0.643	0.429	6.1472e-52
ZNHIT1	3.97273e-56	-0.393005	0.341	0.589	1.30059e-51
SESN2	5.49957e-56	0.271193	0.355	0.146	1.80045e-51
ATP6V1B2	2.65953e-55	0.377297	0.518	0.291	8.70677e-51
PEA15	3.27986e-55	0.432634	0.798	0.624	1.07376e-50
CTSL	7.68968e-55	-0.757143	0.401	0.602	2.51745e-50
COX5B	1.08616e-54	-0.364005	0.614	0.793	3.55586e-50
UBE2B	1.36454e-54	0.344993	0.889	0.823	4.46723e-50
EGFL7	2.01174e-54	-0.59265	0.235	0.495	6.58605e-50
HNRNPH3	2.14445e-54	0.35792	0.858	0.75	7.0205e-50
FTL	2.47734e-54	0.558731	0.998	0.997	8.1103e-50
F11R	3.01664e-54	0.256532	0.268	0.096	9.87587e-50
PSMC5	3.01911e-54	-0.419563	0.476	0.664	9.88396e-50
NDUFB4	6.35035e-54	-0.360329	0.757	0.87	2.07898e-49
NANS	6.67041e-54	0.372543	0.709	0.517	2.18376e-49
PSMB5	1.56449e-53	-0.381248	0.652	0.782	5.12182e-49
HSPG2	1.89897e-53	-0.481826	0.359	0.598	6.21685e-49
NAA50	4.11237e-53	0.394461	0.669	0.458	1.34631e-48
CDYL	5.61065e-53	0.369485	0.476	0.265	1.83681e-48
TUBA1A	5.85878e-53	-0.508426	0.516	0.722	1.91805e-48
PLEKHB2	7.61887e-53	0.397592	0.622	0.4	2.49427e-48
SLC35F2	1.17684e-52	0.263161	0.306	0.123	3.85275e-48
MAML2	1.30738e-52	-0.467563	0.114	0.355	4.28009e-48
BMP2	2.14997e-52	0.707604	0.441	0.235	7.03858e-48
YPEL5	5.50929e-52	0.371405	0.709	0.496	1.80363e-47
MT-ATP8	8.99758e-52	-0.370607	0.646	0.781	2.94563e-47
ADAMTS4	2.38412e-51	-0.605744	0.314	0.565	7.80514e-47
AP2S1	3.78404e-51	-0.378059	0.514	0.706	1.23882e-46
PRDX4	5.68068e-51	-0.385388	0.348	0.571	1.85974e-46
C1QBP	1.04801e-50	-0.408429	0.509	0.684	3.43098e-46
NFKBIB	1.63199e-50	0.367352	0.605	0.404	5.34282e-46
MRPL44	2.7326e-50	0.515842	0.485	0.279	8.946e-46
NCK1	3.05872e-50	0.415062	0.654	0.466	1.00136e-45
FEM1C	4.33244e-50	0.270269	0.282	0.111	1.41835e-45
MT-ND1	7.57921e-50	-0.326362	0.985	0.984	2.48128e-45
SSR3	8.54473e-50	-0.479688	0.49	0.691	2.79738e-45
PSMB3	1.02781e-49	-0.379245	0.705	0.805	3.36486e-45
PTPRM	1.2154e-49	0.277379	0.353	0.159	3.97896e-45
C10orf10	1.21646e-49	0.852601	0.414	0.215	3.98245e-45
RBM8A	1.4098e-49	0.319204	0.924	0.876	4.61541e-45
NME1	1.63721e-49	-0.390043	0.153	0.387	5.3599e-45
PSMB1	2.18966e-49	-0.320622	0.84	0.901	7.16852e-45
COL18A1	9.79852e-49	-0.40682	0.452	0.674	3.20784e-44
IST1	1.00487e-48	0.355575	0.699	0.476	3.28975e-44
RAP2A	1.06036e-47	0.312444	0.373	0.179	3.4714e-43
BTG2	1.08828e-47	0.329549	0.425	0.215	3.56282e-43
SLC7A11	1.3137e-47	0.534755	0.612	0.384	4.3008e-43
ATP6V1F	2.31593e-47	0.359367	0.814	0.714	7.58189e-43
CYR61	3.09002e-47	0.853908	0.766	0.628	1.01161e-42
RABAC1	4.22467e-47	-0.355477	0.643	0.807	1.38307e-42
PSMA1	4.26601e-47	-0.353614	0.698	0.811	1.39661e-42
APEX1	8.42714e-47	-0.360813	0.255	0.483	2.75888e-42
SEC61G	1.72406e-46	-0.319155	0.872	0.936	5.64423e-42
PSMD13	2.58335e-46	-0.350439	0.418	0.615	8.45736e-42
VAMP5	3.44094e-46	-0.377154	0.186	0.415	1.12649e-41
RPS26	3.72247e-46	-0.260755	0.968	0.975	1.21866e-41
GNA13	4.82722e-46	0.292052	0.49	0.271	1.58034e-41
C19orf10	6.4917e-46	-0.415889	0.67	0.792	2.12525e-41
EIF5	7.12345e-46	0.358783	0.832	0.676	2.33208e-41
FADS3	8.51133e-46	0.359281	0.639	0.414	2.78644e-41
WDR74	1.33895e-45	-0.559091	0.462	0.646	4.38346e-41
AKR1C1	2.52774e-45	-1.31032	0.145	0.356	8.27531e-41
GABARAPL1	2.84987e-45	0.342806	0.782	0.588	9.32991e-41
CRIP2	4.16265e-45	-0.433386	0.186	0.418	1.36277e-40
GUK1	4.41621e-45	-0.326935	0.693	0.82	1.44578e-40
PGK1	6.37011e-45	-0.424278	0.619	0.753	2.08545e-40
NPC2	6.71739e-45	0.408046	0.697	0.537	2.19914e-40
ITM2B	6.87705e-45	-0.354994	0.819	0.884	2.25141e-40
DNAJA1	1.42842e-44	0.391679	0.964	0.924	4.67635e-40
FERMT2	1.48774e-44	0.391451	0.734	0.56	4.87055e-40
CTSS	1.81197e-44	0.503854	0.649	0.472	5.93204e-40
ATP6V1C1	3.10537e-44	0.284719	0.479	0.275	1.01664e-39
RSRC2	3.65646e-44	0.379431	0.849	0.747	1.19705e-39
SBDS	5.14013e-44	0.326576	0.82	0.689	1.68278e-39
IL8	6.05002e-44	0.98734	0.917	0.846	1.98066e-39
SEC14L1	8.30447e-44	0.313179	0.817	0.631	2.71872e-39
NDUFAB1	9.67292e-44	-0.334441	0.533	0.706	3.16672e-39
GADD45A	1.99514e-43	0.736125	0.542	0.354	6.53169e-39
TAGLN	2.02727e-43	0.672404	0.299	0.131	6.63688e-39
FILIP1L	2.05801e-43	0.393276	0.34	0.157	6.73752e-39
FOSL1	3.33111e-43	0.488258	0.582	0.389	1.09054e-38
SYPL1	3.58341e-43	0.343382	0.868	0.824	1.17314e-38
SERPINH1	3.76922e-43	-0.409653	0.353	0.565	1.23397e-38
KLF4	4.43103e-43	0.499059	0.784	0.64	1.45063e-38
KDM6B	6.34667e-43	0.447486	0.579	0.375	2.07777e-38
ERN1	6.9178e-43	0.312238	0.471	0.264	2.26475e-38
ELL2	8.02286e-43	0.341596	0.564	0.352	2.62653e-38
CHD2	8.87998e-43	0.446611	0.546	0.349	2.90713e-38
ZBTB43	1.61851e-42	0.286931	0.364	0.177	5.29868e-38
PXDC1	1.99303e-42	0.351752	0.539	0.336	6.52478e-38
SLC16A3	2.13892e-42	-0.543111	0.191	0.398	7.00241e-38
NDUFA12	2.82944e-42	-0.333727	0.432	0.636	9.26301e-38
CDKN1A	3.66751e-42	0.371781	0.859	0.71	1.20067e-37
PPP1R2	3.97812e-42	0.383405	0.629	0.437	1.30236e-37
ANKRD12	4.52493e-42	0.406631	0.77	0.637	1.48137e-37
FAM129B	5.02757e-42	-0.315587	0.165	0.393	1.64592e-37
TFPI2	5.32607e-42	0.738313	0.6	0.401	1.74365e-37
UBE2D3	5.49511e-42	0.288495	0.937	0.897	1.79899e-37
NUCB2	6.11349e-42	-0.464597	0.254	0.47	2.00143e-37
PDIA6	6.64592e-42	-0.498651	0.558	0.712	2.17574e-37
GPRC5A	8.10938e-42	0.343061	0.32	0.146	2.65485e-37
PFDN5	8.11461e-42	-0.27469	0.863	0.919	2.65656e-37
PKM	9.44575e-42	-0.414633	0.467	0.646	3.09235e-37
ATP5G2	1.16601e-41	-0.296568	0.632	0.793	3.81729e-37
ARHGAP5	1.30168e-41	0.29385	0.425	0.228	4.26145e-37
STRN3	1.45623e-41	0.256457	0.427	0.232	4.76741e-37
NNMT	1.48943e-41	0.474236	0.766	0.597	4.87609e-37
IRF7	1.62972e-41	0.266091	0.41	0.215	5.33537e-37
PDIA4	1.68909e-41	-0.402389	0.189	0.405	5.52975e-37
UQCRH	1.79616e-41	-0.294993	0.675	0.795	5.88028e-37
CD200	1.93557e-41	0.405974	0.519	0.317	6.33668e-37
ZEB1	3.30537e-41	0.30868	0.726	0.533	1.08211e-36
HIVEP2	3.49941e-41	0.371775	0.368	0.185	1.14564e-36
TBC1D9	4.70964e-41	0.299309	0.325	0.156	1.54184e-36
CD9	6.05945e-41	-0.458464	0.496	0.685	1.98374e-36
PGAM1	7.34183e-41	-0.354168	0.581	0.719	2.40357e-36
TGIF1	7.50931e-41	0.410874	0.663	0.487	2.4584e-36
FAM213A	7.67611e-41	-0.431829	0.217	0.434	2.513e-36
HSP90B1	1.15398e-40	-0.531001	0.831	0.879	3.7779e-36
CARHSP1	1.24196e-40	-0.430141	0.186	0.391	4.06591e-36
SPAG9	1.52413e-40	0.374108	0.885	0.761	4.98971e-36
ANGPTL4	3.27007e-40	-0.613765	0.065	0.255	1.07055e-35
TCF4	3.83091e-40	0.330397	0.934	0.807	1.25416e-35
PLK2	3.94749e-40	0.558362	0.617	0.439	1.29233e-35
S100A10	4.02004e-40	-0.591423	0.437	0.625	1.31608e-35
CHMP4B	5.60131e-40	0.328264	0.802	0.652	1.83376e-35
LAMB1	6.38452e-40	-0.362009	0.139	0.343	2.09016e-35
EBPL	9.08671e-40	-0.274808	0.081	0.277	2.97481e-35
JMJD1C	1.5232e-39	0.434047	0.716	0.53	4.98666e-35
SERTAD1	1.5577e-39	0.402783	0.776	0.633	5.09961e-35
EID1	1.62465e-39	-0.3037	0.348	0.568	5.31879e-35
GPI	2.19866e-39	-0.284075	0.103	0.302	7.19796e-35
SVIP	2.41003e-39	0.338276	0.575	0.378	7.88994e-35
KLHL21	2.96893e-39	0.380538	0.45	0.26	9.71968e-35
CDK17	3.46955e-39	0.307291	0.522	0.324	1.13586e-34
COX6C	3.57006e-39	-0.30585	0.728	0.834	1.16877e-34
CXCR4	3.60084e-39	0.590644	0.386	0.208	1.17884e-34
IER3	5.16923e-39	0.495119	0.861	0.709	1.6923e-34
ATP5J	5.59433e-39	-0.28711	0.665	0.796	1.83147e-34
HBP1	6.92047e-39	0.361724	0.636	0.448	2.26562e-34
CSF1	9.55376e-39	0.528017	0.422	0.241	3.12771e-34
CALR	1.39848e-38	-0.432577	0.742	0.826	4.57833e-34
MT-ND6	2.93507e-38	-0.418873	0.514	0.649	9.60883e-34
SH3BGRL3	3.02525e-38	-0.375211	0.772	0.833	9.90407e-34
SYNE2	5.76052e-38	0.342683	0.553	0.352	1.88588e-33
MRPL52	8.74564e-38	-0.321293	0.474	0.66	2.86315e-33
PXDN	1.28886e-37	-0.359073	0.359	0.566	4.21946e-33
CYBA	2.36384e-37	-0.505718	0.075	0.251	7.73873e-33
TAGLN2	2.55085e-37	0.274038	0.938	0.868	8.35097e-33
MAPRE1	2.87394e-37	0.278944	0.664	0.487	9.4087e-33
KITLG	3.6403e-37	0.414777	0.451	0.274	1.19176e-32
PDIA3	3.66071e-37	-0.383076	0.713	0.802	1.19844e-32
RIMKLB	5.26314e-37	0.286583	0.314	0.153	1.72305e-32
PPAP2B	5.32339e-37	-0.447809	0.397	0.576	1.74277e-32
CTSC	6.85867e-37	-0.60327	0.071	0.251	2.24539e-32
APRT	1.27501e-36	-0.340365	0.443	0.607	4.17411e-32
ARID4B	1.33899e-36	0.388568	0.613	0.425	4.38358e-32
P4HB	1.53226e-36	-0.354567	0.656	0.783	5.0163e-32
SNRPD3	1.54359e-36	-0.291828	0.525	0.689	5.05339e-32
HYAL2	1.81135e-36	-0.456375	0.205	0.397	5.93001e-32
MMP1	1.81283e-36	-1.75048	0.159	0.345	5.93484e-32
RAB21	2.04479e-36	0.30487	0.711	0.555	6.69425e-32
PTRF	2.09228e-36	-0.30778	0.339	0.534	6.8497e-32
RPL22L1	3.65208e-36	-0.425457	0.624	0.726	1.19562e-31
FOSB	3.88426e-36	0.356405	0.888	0.821	1.27163e-31
AKAP13	4.26711e-36	0.44032	0.701	0.542	1.39697e-31
AP2M1	6.20838e-36	-0.283719	0.477	0.657	2.0325e-31
DNTTIP2	6.22962e-36	0.308016	0.8	0.687	2.03945e-31
PAWR	7.43415e-36	0.339562	0.492	0.305	2.43379e-31
RALA	8.94303e-36	0.405393	0.716	0.573	2.92777e-31
OSTC	9.91414e-36	-0.331845	0.563	0.709	3.24569e-31
LY6E	1.4027e-35	-0.262689	0.08	0.262	4.59216e-31
UQCR11.1	1.45092e-35	-0.285042	0.616	0.766	4.75004e-31
FAM101B	1.75722e-35	-0.485837	0.174	0.356	5.75277e-31
OLFM1	1.89794e-35	-0.485738	0.199	0.377	6.21348e-31
AKT3	2.13219e-35	0.283448	0.489	0.306	6.98035e-31
TIFA	2.39686e-35	0.327902	0.423	0.248	7.84684e-31
SIK1	2.43496e-35	0.33318	0.378	0.202	7.97158e-31
NDUFB7	2.9368e-35	-0.281562	0.322	0.517	9.61448e-31
KPNA4	4.0405e-35	0.31991	0.639	0.463	1.32278e-30
ATP6V0E1	5.42203e-35	0.271716	0.903	0.873	1.77506e-30
IFRD1	6.50406e-35	0.315751	0.676	0.508	2.1293e-30
FAM65A	6.61767e-35	0.277709	0.623	0.428	2.16649e-30
CEBPG	9.22004e-35	0.285652	0.613	0.441	3.01846e-30
PGD	9.85997e-35	0.365627	0.427	0.255	3.22796e-30
CD93	1.16025e-34	0.414309	0.766	0.59	3.79843e-30
LAMP2	1.33504e-34	0.269841	0.604	0.423	4.37066e-30
CEBPD	1.91955e-34	-0.55153	0.553	0.691	6.28424e-30
SSR1	2.44773e-34	-0.279451	0.219	0.415	8.01339e-30
ARID5B	3.13767e-34	0.380892	0.725	0.518	1.02721e-29
TM4SF18	3.28949e-34	-0.46746	0.292	0.484	1.07691e-29
C1orf21	4.41153e-34	0.307286	0.775	0.631	1.44425e-29
UGCG	5.03061e-34	0.347819	0.671	0.487	1.64692e-29
GSTM3	6.42703e-34	0.263558	0.329	0.169	2.10408e-29
H2AFX	9.55943e-34	0.270303	0.391	0.22	3.12957e-29
TMEM14C	1.01622e-33	-0.260192	0.213	0.405	3.32691e-29
FAM107B	1.02522e-33	0.42559	0.498	0.337	3.35637e-29
PRDX1	1.11913e-33	-0.263374	0.916	0.947	3.66382e-29
SUZ12	1.26455e-33	0.301655	0.446	0.272	4.13989e-29
H3F3B	1.70828e-33	0.253104	0.993	0.988	5.59258e-29
B3GNT2	1.73877e-33	0.259986	0.321	0.164	5.69239e-29
CPEB4	2.73436e-33	0.290724	0.482	0.297	8.95175e-29
GRPEL2	3.00792e-33	0.390906	0.335	0.179	9.84734e-29
SLC25A6	4.87029e-33	-0.281274	0.721	0.818	1.59444e-28
VWF	5.22658e-33	-0.316353	0.088	0.262	1.71108e-28
LSMD1	9.30595e-33	-0.295245	0.129	0.308	3.04658e-28
IFI27	1.00622e-32	0.304545	0.861	0.721	3.29415e-28
CHIC2	1.20744e-32	0.337807	0.618	0.45	3.95292e-28
TARS	1.33243e-32	0.295649	0.684	0.54	4.3621e-28
SOX18	1.39528e-32	-0.525385	0.288	0.477	4.56788e-28
ARL6IP1	2.40763e-32	0.334959	0.589	0.413	7.8821e-28
PIK3R3	3.80459e-32	0.266577	0.333	0.174	1.24555e-27
RHEB	4.44319e-32	0.266511	0.892	0.826	1.45461e-27
SRI	7.96803e-32	-0.317575	0.454	0.617	2.60857e-27
NHP2	9.47854e-32	-0.310014	0.422	0.583	3.10309e-27
PSMA7	1.21349e-31	-0.25464	0.889	0.942	3.97274e-27
ACSL5	1.30739e-31	0.29401	0.321	0.173	4.28014e-27
XIST	1.3313e-31	-0.320278	0.629	0.76	4.3584e-27
RPS19BP1	1.65576e-31	-0.282412	0.544	0.692	5.42061e-27
TMEM165	1.8168e-31	-0.304832	0.512	0.662	5.94784e-27
NDUFC2	3.11115e-31	-0.269012	0.659	0.769	1.01853e-26
LIMS1	4.61566e-31	0.417535	0.692	0.564	1.51107e-26
F2RL3	5.36592e-31	-0.413604	0.259	0.455	1.75669e-26
AKIRIN2	5.81069e-31	0.269146	0.549	0.375	1.9023e-26
BCL6B	7.32655e-31	0.264296	0.487	0.308	2.39857e-26
SPCS1	9.22726e-31	-0.266686	0.468	0.615	3.02082e-26
PSMD3	1.01922e-30	-0.30666	0.453	0.603	3.33671e-26
PPP1R10	1.25412e-30	0.291717	0.64	0.462	4.10572e-26
MEF2A	1.27036e-30	0.261784	0.783	0.638	4.15889e-26
DDX24	1.37612e-30	0.283211	0.789	0.685	4.50515e-26
ECSCR	1.88299e-30	-0.382802	0.298	0.465	6.16452e-26
IL1R1	1.99443e-30	-0.451074	0.118	0.282	6.52936e-26
C4orf3	2.65651e-30	-0.311675	0.474	0.637	8.69689e-26
CNST	2.71771e-30	0.271782	0.575	0.403	8.89723e-26
PSMA4	3.01373e-30	-0.304911	0.639	0.74	9.86636e-26
SARS	5.76376e-30	0.30556	0.711	0.6	1.88694e-25
HLA-E	1.24117e-29	0.251604	0.972	0.95	4.06334e-25
ERC1	1.3155e-29	0.253771	0.374	0.215	4.30667e-25
BAZ1A	1.46928e-29	0.381848	0.636	0.486	4.81014e-25
PPP2R2A	1.57785e-29	0.268534	0.639	0.476	5.16556e-25
YPEL3	2.66732e-29	-0.292939	0.267	0.448	8.73226e-25
DNAJB1	2.67518e-29	0.545979	0.521	0.352	8.75799e-25
PPP2CA	2.722e-29	0.266988	0.674	0.512	8.91128e-25
HM13	2.93812e-29	-0.299741	0.414	0.579	9.61883e-25
IFITM2	3.80076e-29	-0.339859	0.473	0.635	1.24429e-24
NDUFB11	4.23589e-29	-0.26079	0.466	0.622	1.38675e-24
BCL10	4.30502e-29	0.288085	0.558	0.4	1.40938e-24
SMTN	4.77915e-29	0.283734	0.471	0.292	1.5646e-24
CDV3	5.52842e-29	0.281562	0.768	0.652	1.80989e-24
2019-09-15	6.85206e-29	-0.255273	0.516	0.664	2.24323e-24
MGST3	7.03225e-29	-0.271396	0.382	0.574	2.30222e-24
ZFAS1	9.05169e-29	0.316767	0.905	0.852	2.96334e-24
EMP1	1.02251e-28	0.391139	0.897	0.812	3.34749e-24
PHB	1.13209e-28	-0.293092	0.448	0.594	3.70625e-24
TSPAN14	1.32979e-28	-0.298166	0.267	0.446	4.35348e-24
HLA-DPA1	1.36216e-28	-0.258457	0.153	0.324	4.45944e-24
ATF3	1.98592e-28	0.373413	0.795	0.694	6.50151e-24
CXCL12	2.01676e-28	0.387681	0.353	0.197	6.60249e-24
TSPAN4	2.39817e-28	-0.262802	0.186	0.358	7.85114e-24
IKBIP	2.62837e-28	-0.266875	0.229	0.399	8.60476e-24
YTHDC1	3.05009e-28	0.279241	0.65	0.482	9.98539e-24
COQ10B	3.35664e-28	0.272711	0.63	0.482	1.0989e-23
CALU	3.49875e-28	-0.309943	0.497	0.632	1.14542e-23
CDC42EP3	3.73477e-28	0.337591	0.672	0.512	1.22269e-23
PSMB6	4.54976e-28	-0.297874	0.657	0.752	1.4895e-23
HNRNPC	4.74626e-28	0.261389	0.896	0.833	1.55383e-23
SFPQ	5.69623e-28	0.267061	0.873	0.778	1.86483e-23
REXO2	7.7148e-28	-0.261547	0.336	0.503	2.52567e-23
GTF3A	1.14861e-27	-0.261215	0.227	0.397	3.76031e-23
SSR2	1.22019e-27	-0.267323	0.727	0.81	3.99466e-23
MT1E	1.73488e-27	-0.583812	0.107	0.266	5.67965e-23
SPCS3	1.75551e-27	-0.273877	0.555	0.681	5.7472e-23
RNF19A	1.76138e-27	0.299308	0.603	0.435	5.76641e-23
LAPTM4B	1.78659e-27	-0.291675	0.26	0.417	5.84893e-23
TIPARP	1.79002e-27	0.296164	0.522	0.353	5.86017e-23
RALGAPA2	1.90741e-27	0.311434	0.534	0.372	6.24447e-23
PPP1R14B	3.38412e-27	-0.275805	0.661	0.781	1.10789e-22
PDGFB	7.14434e-27	-0.349784	0.14	0.3	2.33891e-22
MRPS6	1.2573e-26	0.326108	0.53	0.372	4.11614e-22
ATP13A3	1.30999e-26	0.369354	0.637	0.479	4.28863e-22
PSMD2	1.31444e-26	-0.294724	0.501	0.614	4.30321e-22
RPGR	1.78137e-26	0.277973	0.633	0.477	5.83184e-22
ANGPT2	2.39263e-26	0.416835	0.851	0.739	7.83299e-22
ANGPTL2	2.99715e-26	-0.267558	0.126	0.282	9.81208e-22
RELB	3.13857e-26	0.264677	0.672	0.551	1.0275e-21
CKS2	3.61405e-26	0.298561	0.391	0.241	1.18317e-21
EIF3I	5.33037e-26	-0.258511	0.74	0.813	1.74506e-21
SHB	5.60175e-26	0.265397	0.256	0.133	1.8339e-21
RGCC	5.86971e-26	0.487148	0.594	0.429	1.92163e-21
NFKB1	7.37644e-26	0.282714	0.572	0.408	2.4149e-21
ARL1	8.63461e-26	-0.251022	0.342	0.507	2.8268e-21
ANKRD28	9.00639e-26	0.291344	0.498	0.344	2.94851e-21
BIRC2	1.11635e-25	0.283152	0.614	0.452	3.6547e-21
TBC1D15	1.27531e-25	0.251854	0.63	0.47	4.17511e-21
SNHG12	1.63994e-25	0.252773	0.323	0.183	5.36885e-21
FAM162A	1.83022e-25	-0.357823	0.141	0.292	5.99178e-21
SYNJ2	2.30785e-25	0.29663	0.29	0.161	7.55545e-21
EPAS1	2.93155e-25	-0.280634	0.329	0.496	9.5973e-21
CTSD	3.42182e-25	-0.333483	0.395	0.564	1.12023e-20
TMSB10	4.37922e-25	-0.261432	0.989	0.986	1.43367e-20
H2AFZ	9.57419e-25	0.367069	0.873	0.827	3.1344e-20
NFAT5	1.1589e-24	0.315252	0.503	0.35	3.79402e-20
SRM	1.51783e-24	-0.271695	0.424	0.564	4.96907e-20
PDE4B	2.33025e-24	0.30261	0.546	0.385	7.62878e-20
KDR	2.70565e-24	-0.357299	0.163	0.312	8.85775e-20
IQGAP1	3.31641e-24	0.268994	0.75	0.654	1.08573e-19
ACTR3	3.97449e-24	0.254044	0.839	0.741	1.30117e-19
ESM1	4.39613e-24	0.629821	0.318	0.182	1.43921e-19
AK1	4.8806e-24	-0.252973	0.133	0.278	1.59781e-19
KDELR2	7.70011e-24	-0.251671	0.667	0.772	2.52086e-19
SELM	1.02212e-23	-0.3708	0.75	0.806	3.34622e-19
MCL1	1.13824e-23	0.264232	0.818	0.707	3.72638e-19
MGP	2.15882e-23	0.483216	0.407	0.266	7.06754e-19
PRDX6	2.73295e-23	-0.317412	0.66	0.733	8.94713e-19
LRRFIP2	2.9533e-23	0.278912	0.591	0.455	9.66852e-19
MTUS1	3.20607e-23	0.347678	0.455	0.317	1.0496e-18
CLEC2B	3.59419e-23	0.368749	0.891	0.832	1.17667e-18
LRRC32	3.71358e-23	0.304066	0.373	0.235	1.21575e-18
BCAP31	4.02159e-23	-0.256829	0.54	0.661	1.31659e-18
GARS	4.30074e-23	0.285033	0.598	0.472	1.40798e-18
DNAJB4	4.98762e-23	0.535628	0.479	0.326	1.63285e-18
ARL2BP	5.53023e-23	0.254097	0.427	0.292	1.81049e-18
KLF3	6.38705e-23	0.274265	0.57	0.43	2.09099e-18
NKTR	6.7494e-23	-0.278152	0.365	0.51	2.20962e-18
KMT2E	9.40643e-23	0.341148	0.689	0.556	3.07948e-18
MLEC	1.57981e-22	-0.443494	0.234	0.366	5.17199e-18
MSX1	1.60203e-22	0.317514	0.494	0.337	5.24474e-18
SELE	1.88904e-22	-0.708858	0.221	0.366	6.18432e-18
PDLIM5	2.72112e-22	0.339927	0.529	0.394	8.9084e-18
NDUFS2	2.9298e-22	-0.259401	0.321	0.465	9.59158e-18
MIF	5.07405e-22	-0.255329	0.579	0.692	1.66114e-17
MARCKS	5.24701e-22	-0.321726	0.418	0.567	1.71777e-17
LAPTM4A	6.09766e-22	-0.254483	0.726	0.812	1.99625e-17
BNIP3	7.3994e-22	-0.337678	0.282	0.422	2.42242e-17
JDP2	9.1424e-22	-0.321446	0.197	0.337	2.99304e-17
CSRNP1	2.25077e-21	0.254974	0.522	0.373	7.36858e-17
PIM3	2.7612e-21	-0.301565	0.657	0.756	9.03961e-17
SGK1	3.57537e-21	0.320528	0.636	0.485	1.17051e-16
CISD1	6.3909e-21	-0.250601	0.364	0.496	2.09225e-16
DUSP6	7.56951e-21	0.33041	0.707	0.573	2.47811e-16
OCIAD2	1.13869e-20	0.288857	0.479	0.34	3.72784e-16
EGR1	1.22267e-20	0.260757	0.559	0.402	4.00278e-16
HIF1A	1.29291e-20	-0.276565	0.594	0.687	4.23272e-16
GNAI2	1.6431e-20	-0.265836	0.733	0.778	5.37918e-16
IVNS1ABP	1.66002e-20	-0.425737	0.337	0.46	5.43457e-16
ID2	5.12223e-20	0.354069	0.54	0.403	1.67692e-15
RP11-386I14.4	5.65741e-20	-0.503992	0.185	0.322	1.85212e-15
TNPO1	1.11978e-19	0.301865	0.662	0.537	3.66594e-15
DDX3X	1.28501e-19	0.264354	0.819	0.732	4.20686e-15
GLUL	1.39109e-19	0.250007	0.55	0.405	4.55413e-15
ANXA1	1.56693e-19	0.499132	0.553	0.426	5.12982e-15
PALMD	2.07377e-19	0.301989	0.34	0.22	6.7891e-15
CNKSR3	5.04052e-19	0.307624	0.402	0.266	1.65016e-14
NTAN1	5.69621e-19	0.266828	0.571	0.45	1.86483e-14
HSPA1B	1.55571e-18	0.828967	0.52	0.382	5.09309e-14
NUDT4	1.78583e-18	0.277365	0.325	0.207	5.84644e-14
IER5	5.1953e-18	0.417542	0.468	0.342	1.70084e-13
P4HA1	8.86187e-18	-0.297809	0.27	0.392	2.9012e-13
GIMAP7	9.46817e-18	-0.334962	0.185	0.31	3.09969e-13
PSMD14	1.00366e-17	-0.278787	0.641	0.696	3.28578e-13
KANK1	1.19205e-17	0.265105	0.358	0.236	3.90254e-13
CALCRL	1.4727e-17	0.250412	0.781	0.669	4.82133e-13
DUSP1	2.86581e-17	0.311891	0.892	0.894	9.38209e-13
CTHRC1	3.83025e-17	-0.386132	0.299	0.414	1.25395e-12
CREBRF	7.79753e-17	0.288443	0.502	0.371	2.55276e-12
ZFP36	8.95904e-17	0.417022	0.795	0.705	2.93301e-12
AKR1B1	1.51282e-16	0.262607	0.402	0.272	4.95267e-12
MYO10	1.51992e-16	0.278028	0.422	0.303	4.97592e-12
UGP2	2.09259e-16	-0.27634	0.263	0.383	6.85074e-12
CLDN5	4.42851e-16	0.412993	0.635	0.521	1.4498e-11
BPGM	1.00367e-15	0.284781	0.254	0.159	3.28582e-11
IRF1	1.04649e-15	0.397145	0.637	0.553	3.426e-11
SLC9A3R2	1.08102e-15	-0.307417	0.365	0.49	3.53905e-11
H2AFJ	2.48145e-15	-0.401241	0.276	0.378	8.12378e-11
CITED4	3.45254e-15	0.55878	0.378	0.273	1.13029e-10
TMEM173	4.01225e-15	-0.277565	0.219	0.333	1.31353e-10
RBPJ	4.73486e-15	-0.253738	0.468	0.553	1.5501e-10
CSRP2	4.85314e-15	-0.262665	0.324	0.439	1.58882e-10
CXCL1	1.20428e-14	0.715016	0.312	0.207	3.94257e-10
MARCKSL1	1.51695e-14	-0.25835	0.427	0.529	4.96617e-10
HIST1H1C	5.10952e-14	0.376239	0.508	0.402	1.67275e-09
CSF3	6.10516e-14	-0.598026	0.193	0.305	1.99871e-09
TXN	7.35063e-14	0.28945	0.974	0.966	2.40645e-09
SOX7	1.32833e-13	0.363837	0.329	0.236	4.34867e-09
ID1	1.80334e-13	-0.349892	0.641	0.713	5.90379e-09
SKIL	2.39514e-13	0.265431	0.539	0.434	7.8412e-09
STK38L	2.61876e-13	0.315366	0.255	0.166	8.57331e-09
EPS8	3.97074e-13	-0.390499	0.183	0.274	1.29994e-08
TLE4	5.00274e-13	0.262768	0.544	0.431	1.6378e-08
RBP7	8.99535e-13	-0.874869	0.307	0.393	2.9449e-08
SNHG8	3.03475e-12	0.303923	0.698	0.638	9.93517e-08
CDKN1C	5.59091e-12	0.273397	0.334	0.241	1.83035e-07
GADD45B	6.7206e-12	1.08055	0.688	0.617	2.20019e-07
MTRNR2L2	8.01878e-12	0.344863	0.594	0.499	2.62519e-07
MANF	1.08876e-11	-0.275368	0.584	0.638	3.56439e-07
HLA-DRB1	1.14289e-11	-0.323178	0.296	0.388	3.74159e-07
CXCL3	3.58699e-11	0.444634	0.471	0.357	1.17431e-06
MYL9	4.45055e-11	0.296268	0.288	0.205	1.45702e-06
EDN1	2.46773e-10	0.689716	0.298	0.22	8.07887e-06
OTUD1	5.14026e-10	0.287304	0.422	0.334	1.68282e-05
SPARCL1	6.64142e-10	-0.357057	0.63	0.678	2.17427e-05
CCL2	1.792e-09	-0.260898	0.438	0.532	5.86665e-05
IL6	7.42572e-09	-0.370465	0.232	0.319	0.000243103
CTGF	8.232e-09	0.45698	0.446	0.369	0.000269499
CTSB	1.56841e-08	0.369536	0.575	0.547	0.000513465
BAG3	3.69874e-08	0.301069	0.515	0.43	0.00121089
SETX	7.15517e-08	0.250676	0.36	0.281	0.00234246
UPP1	2.08799e-07	0.319976	0.757	0.749	0.00683566
FABP4	6.09936e-07	-0.599025	0.525	0.573	0.0199681
HSPB1	2.1703e-05	0.276341	0.905	0.857	0.710512
H1F0	2.18832e-05	0.279774	0.41	0.362	0.716412
HSPA1A	8.27773e-05	0.810755	0.776	0.708	1
TSC22D3	0.000139502	-0.279153	0.392	0.434	1
KLF10	0.00046248	0.263717	0.339	0.296	1
NFKBIA	0.000923473	0.354939	0.951	0.947	1
VIM	0.0161257	0.304247	0.894	0.932	1
ACKR3	0.491408	0.268089	0.405	0.453	1
CXCL2	0.651354	0.469253	0.614	0.608	1
