# Supplementary material for: Loss of PPARγ activity characterizes early protumorigenic stromal reprogramming and dictates the therapeutic window of opportunity
Source: Proc Natl Acad Sci U S A. 2023 Oct 10;120(42):e2303774120. doi: 10.1073/pnas.2303774120 (PMC10589683; doi:10.1073/pnas.2303774120)
Supplement: Supplementary file 3 — Dataset S02 (XLSX) [file pnas.2303774120.sd02.xlsx]

## Sheet: Dataset_S2
VASCULAR EC 2
Gene	p_val	avg_logFC	pct.1	pct.2	p_val_adj
MMP1	4.08153e-128	2.17577	0.418	0.175	1.33621e-123
PLVAP	0	1.45793	0.778	0.18	0
SELE	3.70908e-194	1.42204	0.48	0.151	1.21428e-189
FABP5	5.24547e-177	1.40279	0.737	0.506	1.71726e-172
COL15A1	0	1.3725	0.73	0.132	0
ENG	0	1.36449	0.794	0.337	0
RBP7	1.2034e-171	1.25326	0.51	0.193	3.9397e-167
G0S2	3.33208e-85	1.20819	0.265	0.083	1.09086e-80
SOX18	8.11304e-261	1.08387	0.615	0.21	2.65605e-256
CSF3	3.80581e-76	1.01636	0.368	0.174	1.24595e-71
DARC	4.65055e-159	1.00626	0.266	0.022	1.5225e-154
EGFL7	0	0.987529	0.64	0.194	0
SPARCL1	1.9921e-213	0.978339	0.791	0.497	6.52173e-209
CSTB	0	0.951549	0.962	0.766	0
CD74	0	0.893194	0.737	0.268	0
TMSB4X	7.92898e-289	0.856919	0.986	0.947	2.59579e-284
SPARC	0	0.848352	0.896	0.496	0
HSPG2	0	0.840169	0.756	0.285	0
TM4SF18	2.7232e-268	0.830299	0.627	0.209	8.91521e-264
PRSS23	1.08149e-241	0.804271	0.647	0.25	3.54059e-237
JAG1	1.77281e-285	0.803564	0.768	0.361	5.80384e-281
F2RL3	8.12006e-221	0.791568	0.583	0.201	2.65834e-216
ID1	1.50764e-160	0.789075	0.803	0.558	4.9357e-156
VWA1	4.56535e-233	0.774193	0.412	0.064	1.4946e-228
HLA-DRB1	2.92118e-234	0.766741	0.528	0.152	9.56336e-230
ECSCR	1.1666e-296	0.742405	0.617	0.185	3.81921e-292
ESAM	4.32221e-246	0.738104	0.75	0.414	1.41501e-241
PGF	1.01939e-160	0.728379	0.586	0.252	3.33729e-156
PRCP	5.18828e-242	0.724426	0.506	0.128	1.69854e-237
TSPAN13	6.61468e-219	0.701409	0.63	0.26	2.16551e-214
ACTB	7.83318e-258	0.683921	0.986	0.939	2.56443e-253
IVNS1ABP	2.09235e-154	0.672151	0.563	0.267	6.84994e-150
ACTG1	2.46945e-209	0.67189	0.951	0.794	8.08447e-205
ARPC1B	0	0.671453	0.914	0.628	0
MGST2	4.07648e-245	0.667437	0.752	0.345	1.33456e-240
SH3BGRL3	1.96814e-285	0.667336	0.917	0.69	6.44329e-281
MT-ND5	5.77907e-273	0.655005	0.984	0.967	1.89195e-268
AC011526.1	1.39563e-259	0.652567	0.788	0.387	4.569e-255
FAM101B	1.93205e-162	0.647642	0.45	0.157	6.32516e-158
PIM3	2.37814e-184	0.64621	0.83	0.614	7.78557e-180
MCAM	9.36074e-168	0.645221	0.657	0.345	3.06452e-163
GNAI2	4.19091e-279	0.640673	0.882	0.61	1.37202e-274
HYAL2	5.98986e-175	0.639667	0.499	0.183	1.96096e-170
NRP2	8.46217e-162	0.638405	0.543	0.223	2.77034e-157
GNG11	4.41446e-197	0.637401	0.923	0.76	1.44521e-192
ELTD1	3.76553e-262	0.633512	0.835	0.387	1.23276e-257
CALCRL	1.44562e-273	0.631474	0.867	0.42	4.73266e-269
NDUFA4	3.20873e-231	0.629399	0.837	0.528	1.05047e-226
TM4SF1	7.75293e-268	0.614689	0.996	0.757	2.53815e-263
CD9	1.7231e-233	0.612425	0.801	0.45	5.64108e-229
NRP1	1.01032e-178	0.607253	0.618	0.287	3.30758e-174
SLC9A3R2	1.49809e-128	0.603312	0.587	0.307	4.90445e-124
SH3BP5	1.36724e-189	0.594695	0.657	0.308	4.47605e-185
DHRS7	1.71005e-205	0.593825	0.629	0.284	5.59836e-201
GMFG	8.11766e-216	0.587906	0.589	0.219	2.65756e-211
CTHRC1	1.77373e-134	0.586202	0.513	0.231	5.80683e-130
IL3RA	9.80494e-197	0.584198	0.583	0.219	3.20994e-192
KDR	4.7652e-156	0.57729	0.408	0.12	1.56003e-151
CALR	9.60054e-193	0.570941	0.899	0.692	3.14302e-188
S100A16	1.25566e-225	0.569626	0.778	0.39	4.11077e-221
TMSB10	1.36596e-256	0.565762	0.995	0.974	4.47187e-252
SPRY1	5.06191e-135	0.558022	0.778	0.52	1.65717e-130
NUCB2	1.01729e-169	0.555199	0.574	0.244	3.33041e-165
PDGFB	1.66353e-152	0.553569	0.392	0.111	5.44607e-148
EIF4EBP1	1.02655e-113	0.552801	0.636	0.376	3.36071e-109
GIMAP7	9.85534e-121	0.550105	0.395	0.142	3.22644e-116
TMEM173	4.85023e-144	0.545834	0.43	0.152	1.58787e-139
RDX	7.4324e-110	0.541285	0.835	0.623	2.43322e-105
SERPINE1	3.31492e-112	0.540725	0.949	0.829	1.08524e-107
SLC16A3	8.8155e-107	0.539928	0.468	0.225	2.88602e-102
ZNF385D	8.80263e-189	0.539879	0.535	0.19	2.8818e-184
PDIA6	4.12399e-123	0.538152	0.777	0.565	1.35011e-118
OLFM1	4.18576e-141	0.535829	0.468	0.183	1.37033e-136
MLEC	2.56031e-70	0.531624	0.419	0.243	8.38193e-66
ASPH	1.67456e-155	0.531285	0.638	0.343	5.48216e-151
PCDH1	3.88785e-182	0.529887	0.541	0.208	1.2728e-177
TPM3	3.88442e-236	0.528509	0.882	0.596	1.27168e-231
SLCO4A1	4.36217e-157	0.526088	0.421	0.134	1.42809e-152
MARCKSL1	3.55133e-145	0.520928	0.631	0.345	1.16263e-140
APOD	1.11367e-37	0.508757	0.322	0.187	3.64594e-33
CA8	1.50274e-159	0.50703	0.469	0.159	4.91966e-155
BST2	2.15201e-130	0.506309	0.728	0.46	7.04526e-126
NCOA7	1.06448e-37	0.505337	0.581	0.449	3.48489e-33
ARHGAP29	1.13042e-121	0.504485	0.606	0.34	3.70076e-117
CD93	1.16752e-205	0.503122	0.781	0.373	3.82224e-201
CLDN5	3.50477e-109	0.501112	0.652	0.369	1.14739e-104
FAM167B	2.69749e-128	0.497928	0.267	0.045	8.83105e-124
TCF4	1.21717e-209	0.496735	0.951	0.641	3.98476e-205
C19orf10	2.28671e-155	0.496155	0.86	0.651	7.48622e-151
MACF1	5.60892e-141	0.496153	0.761	0.495	1.83625e-136
TSC22D1	3.05973e-159	0.49505	0.778	0.479	1.00169e-154
HLA-DPA1	2.9858e-193	0.492395	0.432	0.107	9.77491e-189
PXDN	4.25504e-129	0.484357	0.649	0.373	1.39301e-124
GSN	1.09309e-75	0.483442	0.513	0.312	3.57855e-71
FABP4	7.23462e-19	0.482073	0.597	0.522	2.36847e-14
CDC42EP3	1.59206e-172	0.482013	0.685	0.316	5.21207e-168
CCDC85B	1.67559e-115	0.480648	0.596	0.339	5.48556e-111
VWF	8.07612e-159	0.480481	0.351	0.074	2.64396e-154
CRIP2	9.61479e-95	0.471793	0.48	0.248	3.14769e-90
FAM43A	2.13432e-111	0.46787	0.434	0.186	6.98735e-107
PPP1R14B	1.62158e-139	0.467482	0.843	0.648	5.30871e-135
TUBB6	1.43506e-170	0.466619	0.854	0.597	4.69811e-166
ID3	1.17438e-130	0.46614	0.869	0.652	3.84469e-126
FAM213A	1.00445e-104	0.465912	0.504	0.257	3.28838e-100
ITGA2	4.88038e-72	0.465905	0.442	0.245	1.59774e-67
FLT1	7.85124e-160	0.464535	0.453	0.149	2.57034e-155
RASGRP3	5.87966e-141	0.463628	0.536	0.238	1.92488e-136
HLA-DRA	6.52581e-121	0.462218	0.343	0.103	2.13642e-116
MT-ND6	1.2899e-97	0.459323	0.706	0.518	4.22288e-93
ROBO4	1.08568e-162	0.455829	0.327	0.058	3.55429e-158
TSPAN14	2.1933e-135	0.44714	0.539	0.25	7.18042e-131
RASIP1	3.24841e-142	0.445561	0.552	0.255	1.06347e-137
GRASP	9.27708e-140	0.444783	0.547	0.25	3.03713e-135
FXYD5	2.34023e-145	0.440685	0.755	0.487	7.66145e-141
EFNB1	1.49836e-120	0.440669	0.423	0.162	4.90533e-116
TIE1	1.06099e-145	0.438588	0.503	0.207	3.47346e-141
LXN	2.15861e-118	0.438015	0.455	0.178	7.06685e-114
SHANK3	5.62527e-127	0.436556	0.412	0.148	1.8416e-122
RGCC	1.3557e-69	0.436233	0.539	0.327	4.43828e-65
CDH5	1.16756e-153	0.435198	0.556	0.236	3.82236e-149
ATOX1	5.73055e-147	0.432746	0.812	0.556	1.87607e-142
MAGI1	1.67528e-126	0.430783	0.408	0.152	5.48453e-122
MYLK	9.44484e-140	0.428223	0.64	0.323	3.09205e-135
RHOJ	5.44011e-132	0.428181	0.461	0.185	1.78098e-127
SPCS3	3.24284e-145	0.428037	0.769	0.509	1.06164e-140
LMO2	1.39797e-138	0.425546	0.507	0.215	4.57667e-134
NUPR1	1.51948e-169	0.425331	0.917	0.652	4.97448e-165
HSP90B1	1.83833e-57	0.418863	0.894	0.841	6.01833e-53
IFI27	7.33321e-103	0.418201	0.849	0.583	2.40075e-98
CLEC14A	1.11963e-103	0.41718	0.354	0.127	3.66545e-99
BACE2	3.3433e-153	0.416643	0.763	0.422	1.09453e-148
FDPS	7.61703e-102	0.416258	0.626	0.402	2.49367e-97
IQCA1	4.36085e-111	0.41574	0.285	0.07	1.42766e-106
COTL1	1.29219e-77	0.41355	0.478	0.263	4.23038e-73
SEC14L1	3.05042e-141	0.413357	0.787	0.468	9.98646e-137
MANF	2.53815e-75	0.412748	0.702	0.526	8.30939e-71
HSPB1	5.36228e-144	0.412278	0.928	0.77	1.7555e-139
APP	1.51544e-128	0.408809	0.865	0.623	4.96125e-124
PDIA4	2.08639e-111	0.404352	0.48	0.22	6.83041e-107
CLU	3.35783e-27	0.401871	0.328	0.217	1.09929e-22
ACVRL1	7.77431e-128	0.40061	0.478	0.203	2.54515e-123
MYL12A	1.19134e-117	0.399869	0.96	0.885	3.90021e-113
MAP3K11	1.20959e-143	0.399163	0.45	0.163	3.95995e-139
PSMD14	7.99096e-88	0.399062	0.753	0.594	2.61608e-83
MT-ND4L	1.36629e-151	0.39881	0.968	0.927	4.47297e-147
SEMA6B	1.3921e-115	0.397883	0.372	0.131	4.55747e-111
MEF2C	5.61343e-87	0.39623	0.411	0.195	1.83772e-82
S1PR1	2.85463e-140	0.394226	0.498	0.198	9.34549e-136
HLA-B	9.24794e-186	0.392541	0.997	0.976	3.02759e-181
TMED9	7.39951e-129	0.392253	0.853	0.65	2.42245e-124
PNP	5.91457e-175	0.391646	0.934	0.622	1.93631e-170
GPX1	6.34859e-115	0.391148	0.867	0.679	2.0784e-110
MSN	4.53704e-124	0.390097	0.903	0.736	1.48533e-119
FAM198B	1.80477e-130	0.38952	0.358	0.103	5.90847e-126
PDIA3	5.28894e-99	0.389268	0.849	0.704	1.73149e-94
CFL1	3.48717e-144	0.38908	0.955	0.876	1.14163e-139
CMTM8	3.69646e-76	0.38761	0.504	0.284	1.21015e-71
SLC1A5	7.57059e-82	0.385195	0.552	0.339	2.47846e-77
ANGPTL2	3.18306e-113	0.383792	0.356	0.12	1.04207e-108
C1orf21	2.09971e-115	0.381238	0.767	0.483	6.87402e-111
PPIB	1.18818e-110	0.38008	0.932	0.84	3.88988e-106
TUBA1B	4.39277e-134	0.379946	0.974	0.949	1.4381e-129
JDP2	5.19761e-75	0.377202	0.399	0.2	1.70159e-70
CARHSP1	3.34904e-106	0.377115	0.466	0.211	1.09641e-101
PDE2A	6.2507e-117	0.374549	0.327	0.095	2.04635e-112
SERPINH1	1.68418e-66	0.371994	0.612	0.424	5.51368e-62
KIAA1551	3.34087e-89	0.37089	0.498	0.267	1.09373e-84
ENO1	2.17047e-109	0.370813	0.957	0.868	7.10568e-105
ITM2A	1.68803e-101	0.370101	0.271	0.068	5.52627e-97
RHOC	4.43583e-125	0.369903	0.925	0.764	1.4522e-120
P4HB	7.43656e-91	0.369146	0.833	0.667	2.43458e-86
CLIC4	7.12453e-110	0.369101	0.827	0.59	2.33243e-105
EMCN	1.32442e-101	0.368324	0.429	0.176	4.33588e-97
SSR4	1.16256e-115	0.366394	0.855	0.703	3.80599e-111
CDC37	7.38068e-129	0.363721	0.882	0.699	2.41629e-124
TMEM70	5.39621e-83	0.362052	0.621	0.398	1.76661e-78
CALM1	1.04491e-56	0.361197	0.838	0.732	3.42081e-52
CD99	2.34996e-98	0.361009	0.799	0.595	7.69329e-94
HLA-A	9.17714e-164	0.360758	0.996	0.976	3.00441e-159
UPP1	2.17056e-119	0.360465	0.846	0.61	7.10599e-115
EHD4	1.72645e-113	0.360022	0.441	0.188	5.65204e-109
TP53I11	3.4725e-51	0.357804	0.271	0.129	1.13683e-46
GIMAP4	1.41824e-90	0.356793	0.373	0.152	4.64304e-86
LSMD1	2.39143e-87	0.356739	0.368	0.16	7.82905e-83
ABLIM1	1.16584e-84	0.356642	0.362	0.154	3.81674e-80
ECE1	1.71927e-99	0.354769	0.693	0.442	5.62856e-95
ADRM1	1.59235e-105	0.352904	0.831	0.655	5.21302e-101
MECOM	4.1922e-120	0.350705	0.37	0.122	1.37244e-115
RPS19BP1	5.1306e-105	0.350596	0.759	0.544	1.67966e-100
MT-ND2	8.78295e-119	0.34973	0.99	0.99	2.87536e-114
TMEM255B	5.53941e-124	0.349643	0.384	0.13	1.81349e-119
YES1	4.60769e-95	0.348044	0.711	0.477	1.50846e-90
CYP1A1	1.5959e-45	0.347894	0.519	0.339	5.22464e-41
NDRG1	5.32039e-37	0.347591	0.648	0.527	1.74179e-32
CYTH1	9.32001e-94	0.347179	0.488	0.252	3.05119e-89
BCAP31	4.11095e-92	0.345902	0.728	0.521	1.34584e-87
CD81	7.03798e-78	0.344873	0.895	0.8	2.30409e-73
TRAM1	6.84646e-97	0.344628	0.741	0.51	2.2414e-92
PSMB2	4.23122e-75	0.344149	0.798	0.659	1.38522e-70
TNFAIP8L1	4.31451e-115	0.344007	0.333	0.103	1.41248e-110
PGK1	3.67058e-99	0.342951	0.809	0.626	1.20168e-94
FKBP1A	3.69675e-92	0.342128	0.94	0.847	1.21024e-87
TINAGL1	2.68533e-70	0.341971	0.4	0.2	8.79123e-66
GJA1	5.49167e-112	0.341313	0.481	0.206	1.79786e-107
DAD1	9.62609e-112	0.340353	0.909	0.796	3.15139e-107
GPR56	2.22208e-96	0.339272	0.404	0.171	7.27464e-92
ERG	1.80549e-117	0.338676	0.386	0.138	5.91083e-113
DUSP6	1.01146e-113	0.336954	0.717	0.411	3.3113e-109
AK1	2.8109e-98	0.33639	0.348	0.127	9.20233e-94
FAM84B	1.84432e-106	0.336335	0.334	0.107	6.03793e-102
KLF2	1.00071e-52	0.336235	0.811	0.651	3.27612e-48
MRPL17	6.47123e-97	0.335461	0.455	0.222	2.11855e-92
CYB5A	9.70773e-88	0.335398	0.536	0.297	3.17812e-83
HSPA8	3.04878e-99	0.335054	0.89	0.766	9.98111e-95
CARD8	1.35943e-116	0.334932	0.374	0.13	4.45052e-112
SNHG7	5.38188e-89	0.333313	0.573	0.331	1.76192e-84
MLLT4	5.36267e-103	0.331714	0.513	0.261	1.75563e-98
PODXL	4.5285e-55	0.326225	0.396	0.219	1.48254e-50
NOTCH4	6.30669e-73	0.325212	0.289	0.113	2.06468e-68
HMOX1	3.52942e-62	0.324362	0.939	0.831	1.15546e-57
SNAI1	1.1445e-70	0.324288	0.434	0.234	3.74688e-66
DSTN	7.51039e-113	0.32338	0.963	0.901	2.45875e-108
PTMA	6.90083e-154	0.322536	0.998	0.996	2.25919e-149
ARHGAP31	9.95584e-102	0.321308	0.377	0.148	3.25934e-97
ACKR3	3.82621e-91	0.32107	0.555	0.289	1.25262e-86
SMAD1	1.67461e-76	0.319959	0.344	0.153	5.48233e-72
WDR1	2.26516e-90	0.318748	0.715	0.482	7.41567e-86
NES	2.11158e-53	0.317573	0.302	0.149	6.91288e-49
NQO1	7.09014e-80	0.317218	0.772	0.544	2.32117e-75
HLA-C	3.11293e-117	0.317	0.986	0.926	1.01911e-112
NUCB1	1.15293e-99	0.314883	0.509	0.259	3.77447e-95
PSMB9	2.00054e-84	0.314498	0.434	0.215	6.54937e-80
GPR4	4.49724e-100	0.313922	0.37	0.138	1.47231e-95
SSR2	8.98545e-99	0.313824	0.865	0.702	2.94166e-94
CFLAR	3.06154e-70	0.313473	0.811	0.642	1.00229e-65
LAMTOR2	5.61623e-101	0.312311	0.5	0.25	1.83864e-96
ARPC5L	8.45814e-100	0.311718	0.755	0.513	2.76903e-95
PSMA4	4.66378e-70	0.311168	0.785	0.64	1.52683e-65
RAPGEF1	4.48956e-83	0.311059	0.427	0.209	1.46979e-78
PTPRE	3.80878e-60	0.310905	0.506	0.316	1.24692e-55
HSD17B11	6.34851e-83	0.310488	0.505	0.281	2.07837e-78
LPAR6	5.47214e-87	0.310096	0.301	0.105	1.79147e-82
TMEM204	4.63146e-92	0.308769	0.407	0.178	1.51625e-87
SSR3	1.86023e-59	0.307961	0.734	0.56	6.09003e-55
NPDC1	1.3946e-109	0.307307	0.451	0.197	4.56565e-105
SLC9B2	2.51293e-53	0.306751	0.344	0.186	8.22682e-49
PGAM1	1.05842e-73	0.306722	0.766	0.602	3.46507e-69
ATP6V0B	2.5322e-88	0.30597	0.87	0.711	8.28992e-84
BRI3	7.61993e-92	0.305335	0.904	0.781	2.49461e-87
PSMA7	1.2506e-103	0.305175	0.961	0.897	4.09422e-99
RAI14	2.6989e-95	0.304853	0.646	0.372	8.83565e-91
ITGA5	7.38655e-100	0.30465	0.759	0.514	2.41821e-95
GPR116	1.52908e-38	0.303393	0.355	0.221	5.0059e-34
ANGPT2	2.80218e-124	0.302811	0.888	0.562	9.17379e-120
PHB	2.5601e-74	0.302672	0.656	0.454	8.38124e-70
ADAMTS9	1.58259e-57	0.301661	0.776	0.611	5.1811e-53
CCDC69	8.03173e-124	0.300568	0.276	0.053	2.62943e-119
TNFRSF14	3.67002e-82	0.299843	0.499	0.266	1.20149e-77
TXNDC17	9.40402e-75	0.299061	0.68	0.484	3.07869e-70
SAV1	1.09854e-50	0.298191	0.518	0.349	3.5964e-46
DHRS3	1.01253e-48	0.297353	0.299	0.151	3.31482e-44
DUSP23	2.01314e-53	0.297339	0.309	0.155	6.59063e-49
NDUFB4	2.24007e-82	0.297297	0.9	0.787	7.33353e-78
ANKRD11	1.80818e-72	0.295944	0.836	0.665	5.91961e-68
CTSB	4.34211e-93	0.294776	0.656	0.397	1.42152e-88
OCIAD2	5.86468e-89	0.293631	0.456	0.219	1.91998e-84
BNIP3	4.09232e-40	0.29261	0.463	0.313	1.33975e-35
HLA-E	4.50586e-106	0.292526	0.985	0.906	1.47513e-101
LDHA	2.18602e-40	0.292281	0.901	0.823	7.15659e-36
VAMP5	5.61286e-85	0.291061	0.478	0.245	1.83754e-80
GUK1	2.45048e-84	0.29084	0.859	0.72	8.02238e-80
PLOD1	3.07125e-77	0.289764	0.341	0.143	1.00546e-72
HSBP1	8.87242e-69	0.289609	0.788	0.643	2.90465e-64
VCP	7.02709e-67	0.287771	0.859	0.727	2.30053e-62
CDK2AP2	1.66989e-50	0.287415	0.441	0.273	5.46687e-46
RAB13	2.56532e-67	0.285891	0.796	0.639	8.39833e-63
MAP1S	4.1493e-79	0.285441	0.442	0.229	1.3584e-74
MEF2A	1.71384e-63	0.285133	0.745	0.533	5.61078e-59
ECH1	4.16863e-71	0.283596	0.46	0.264	1.36472e-66
DOCK4	8.18585e-86	0.282755	0.36	0.15	2.67988e-81
RAB5C	2.03393e-71	0.282012	0.794	0.626	6.65869e-67
FLNB	1.27186e-65	0.280541	0.352	0.167	4.16382e-61
MRPL52	2.83892e-62	0.280528	0.71	0.524	9.29405e-58
PSMD2	9.90171e-55	0.279509	0.66	0.508	3.24162e-50
NDUFA12	1.01133e-61	0.279499	0.684	0.496	3.31089e-57
DYNLL1	1.95827e-42	0.279339	0.871	0.807	6.411e-38
AFAP1L1	1.562e-59	0.279139	0.391	0.214	5.11366e-55
NKTR	4.11712e-55	0.278995	0.565	0.379	1.34786e-50
HM13	4.37145e-59	0.278479	0.633	0.445	1.43113e-54
CACYBP	4.22312e-77	0.276931	0.672	0.45	1.38257e-72
AP2S1	3.13459e-63	0.27565	0.748	0.578	1.0262e-58
GADD45GIP1	1.07055e-66	0.27512	0.784	0.609	3.50477e-62
NOP10	1.10152e-86	0.275015	0.927	0.804	3.60617e-82
PSMB8	2.72252e-74	0.274708	0.667	0.446	8.913e-70
SCARF1	9.68008e-65	0.273951	0.336	0.159	3.16907e-60
MRPL33	1.57304e-73	0.273837	0.83	0.648	5.14981e-69
PRKCH	5.97935e-80	0.273815	0.414	0.201	1.95752e-75
IGFBP7	3.01429e-72	0.272907	0.979	0.915	9.86819e-68
CERK	1.11232e-72	0.271672	0.353	0.16	3.64152e-68
SH3TC1	2.75195e-75	0.27073	0.254	0.084	9.00932e-71
CTSA	6.4761e-68	0.270616	0.385	0.197	2.12015e-63
C7orf73	1.90303e-75	0.270029	0.443	0.235	6.23015e-71
ABRACL	4.3112e-69	0.26979	0.443	0.235	1.4114e-64
ATP5E	5.76627e-115	0.269254	0.978	0.936	1.88776e-110
MYL12B	8.32025e-103	0.269098	0.968	0.902	2.72388e-98
SIN3B	5.61716e-59	0.268718	0.41	0.229	1.83895e-54
KDELR2	3.55273e-63	0.268652	0.816	0.672	1.16309e-58
CORO1B	1.04488e-70	0.26845	0.498	0.294	3.42072e-66
MT-ND4	8.44373e-79	0.268236	0.991	0.99	2.76431e-74
HDAC1	3.08161e-76	0.268214	0.344	0.152	1.00886e-71
LAMB1	3.56042e-60	0.267812	0.391	0.204	1.16561e-55
SEC61G	5.91742e-75	0.267769	0.954	0.888	1.93724e-70
COX6C	1.10152e-68	0.267543	0.865	0.751	3.60617e-64
PRDX1	3.4712e-68	0.266577	0.956	0.923	1.1364e-63
PLXNA2	7.48112e-75	0.265026	0.339	0.146	2.44917e-70
MYO1E	1.60011e-70	0.264672	0.4	0.198	5.23843e-66
EPHX1	3.54738e-54	0.264607	0.34	0.177	1.16134e-49
ST6GALNAC4	2.14678e-61	0.26406	0.333	0.163	7.02814e-57
GRAP	2.73809e-87	0.263055	0.256	0.073	8.96396e-83
SDF2L1	2.61383e-56	0.262508	0.518	0.336	8.55717e-52
MYH9	1.53194e-38	0.262016	0.603	0.438	5.01527e-34
ACTN4	1.37259e-46	0.26158	0.68	0.507	4.4936e-42
IL32	2.34377e-39	0.261468	0.895	0.755	7.67304e-35
VOPP1	1.80605e-77	0.261118	0.346	0.149	5.91263e-73
TSHZ1	1.67789e-71	0.260927	0.334	0.146	5.49309e-67
ANXA6	6.16195e-71	0.260723	0.292	0.113	2.0173e-66
LAPTM4B	1.51524e-51	0.260599	0.463	0.297	4.9606e-47
MGAT4A	7.86648e-98	0.259478	0.269	0.07	2.57533e-93
BCL6B	2.98421e-63	0.259232	0.414	0.216	9.76971e-59
NUAK1	4.36725e-58	0.259196	0.359	0.182	1.42975e-53
GRAMD1A	1.169e-50	0.258932	0.422	0.255	3.82708e-46
TAGLN2	1.99295e-59	0.258504	0.919	0.817	6.52453e-55
SNRK	2.53544e-59	0.258476	0.48	0.287	8.30051e-55
DDX39A	2.02795e-60	0.258447	0.734	0.556	6.63909e-56
GSDMD	1.32815e-65	0.258226	0.424	0.231	4.3481e-61
DGKD	1.59657e-59	0.25799	0.374	0.193	5.22686e-55
SEPW1	1.0659e-58	0.257625	0.711	0.531	3.48955e-54
ELOVL1	2.64847e-74	0.257368	0.431	0.225	8.67056e-70
SSNA1	9.71618e-62	0.256555	0.572	0.377	3.18088e-57
CANX	4.63521e-51	0.255984	0.831	0.689	1.51747e-46
PFDN1	5.55462e-69	0.255874	0.566	0.353	1.81847e-64
GALNT18	1.39326e-49	0.255575	0.282	0.136	4.56126e-45
VASP	3.40676e-50	0.255185	0.552	0.372	1.11531e-45
HLA-DPB1	2.89717e-63	0.254933	0.36	0.179	9.48477e-59
SYNPO	1.70914e-55	0.254221	0.381	0.208	5.59539e-51
ASRGL1	1.42214e-60	0.253884	0.339	0.165	4.65579e-56
RAMP2	4.60076e-68	0.252177	0.299	0.122	1.5062e-63
PRELID1	1.58301e-61	0.252129	0.847	0.71	5.18247e-57
SLC4A7	1.51069e-24	0.251889	0.541	0.435	4.94568e-20
FAM129B	2.48116e-66	0.250961	0.445	0.238	8.12283e-62
PFKP	2.8193e-47	0.250548	0.486	0.32	9.22982e-43
S100A10	1.07289e-10	-0.25119	0.586	0.617	3.51243e-06
ADAMTS1	2.086e-08	-0.251858	0.341	0.388	0.000682916
FERMT2	2.11631e-24	-0.252146	0.559	0.622	6.92838e-20
ANKRD10	2.39786e-26	-0.252697	0.425	0.515	7.8501e-22
PRNP	1.13691e-32	-0.252698	0.391	0.506	3.722e-28
COQ10B	4.28696e-40	-0.253392	0.459	0.567	1.40346e-35
OSER1	7.25675e-26	-0.253737	0.455	0.53	2.37571e-21
UBB	1.33296e-48	-0.253821	0.942	0.955	4.36385e-44
CHD2	1.24817e-26	-0.254743	0.335	0.438	4.08625e-22
IFITM2	7.78291e-13	-0.254916	0.605	0.623	2.54797e-08
SAT1	4.13665e-11	-0.255863	0.961	0.965	1.35426e-06
ITGB1	1.419e-59	-0.256323	0.886	0.922	4.64551e-55
TLE1	1.44905e-53	-0.256825	0.15	0.295	4.74391e-49
AAED1	4.0813e-55	-0.256844	0.237	0.396	1.33614e-50
RB1CC1	2.39967e-38	-0.258197	0.437	0.56	7.85605e-34
NFKB1	5.21043e-34	-0.258676	0.384	0.499	1.70579e-29
RORA	4.81086e-44	-0.258802	0.186	0.319	1.57498e-39
DDIT3	1.93496e-31	-0.260217	0.202	0.314	6.33468e-27
HNRNPC	2.0599e-38	-0.260656	0.832	0.857	6.7437e-34
CREBRF	2.23212e-28	-0.262626	0.343	0.457	7.30753e-24
BTG2	1.17457e-37	-0.263383	0.193	0.319	3.8453e-33
NUCKS1	7.24929e-35	-0.263894	0.581	0.656	2.37327e-30
SNHG8	4.69407e-23	-0.264204	0.624	0.679	1.53674e-18
HBP1	5.95698e-26	-0.264374	0.44	0.525	1.9502e-21
DNAJB4	9.69412e-10	-0.26623	0.323	0.382	3.17366e-05
PHC2	4.51742e-24	-0.267288	0.568	0.613	1.47891e-19
NAP1L1	1.56026e-47	-0.268028	0.796	0.84	5.10798e-43
DUSP5	0.000210452	-0.270187	0.455	0.46	1
FOSL2	1.41132e-22	-0.271323	0.547	0.6	4.62039e-18
TXNIP	4.96272e-21	-0.274223	0.331	0.428	1.6247e-16
OPTN	1.80923e-36	-0.274771	0.485	0.589	5.92307e-32
IER2	8.32837e-13	-0.277885	0.833	0.809	2.72654e-08
ZBTB38	3.43979e-40	-0.279842	0.222	0.348	1.12612e-35
NFE2L2	7.30479e-46	-0.282684	0.739	0.784	2.39144e-41
OAT	1.74087e-51	-0.283086	0.202	0.347	5.69927e-47
MTRNR2L8	2.95383e-28	-0.286865	0.639	0.715	9.67026e-24
CTSS	1.2187e-17	-0.28857	0.475	0.528	3.98978e-13
XBP1	2.00255e-51	-0.289125	0.628	0.734	6.55596e-47
DUSP1	4.18264e-20	-0.289204	0.9	0.884	1.36931e-15
SPRY2	8.16375e-38	-0.289216	0.361	0.482	2.67265e-33
ZFAS1	1.53396e-35	-0.289571	0.851	0.871	5.02189e-31
BMP2	1.55201e-17	-0.292356	0.23	0.313	5.08096e-13
CNBP	9.30241e-70	-0.293173	0.805	0.852	3.04542e-65
THBD	4.03056e-09	-0.293734	0.303	0.356	0.000131952
ARID5A	6.61333e-27	-0.294872	0.394	0.486	2.16507e-22
KHDRBS3	5.02434e-62	-0.29496	0.129	0.282	1.64487e-57
MLTK	4.11693e-63	-0.29539	0.154	0.311	1.3478e-58
NR3C1	2.47694e-40	-0.298389	0.423	0.54	8.10901e-36
TSPYL2	5.84263e-47	-0.300378	0.345	0.494	1.91276e-42
PABPC1	4.98009e-64	-0.303639	0.918	0.929	1.63038e-59
ABL2	1.48322e-30	-0.303874	0.241	0.352	4.85576e-26
RSRC2	2.99361e-40	-0.304631	0.742	0.789	9.80046e-36
NNMT	4.66812e-08	-0.305159	0.621	0.621	0.00152825
TNFAIP2	8.14498e-28	-0.305716	0.214	0.317	2.6665e-23
2019-09-09	5.70571e-63	-0.305804	0.141	0.293	1.86794e-58
PRMT1	7.80183e-51	-0.30739	0.694	0.756	2.55416e-46
KCTD12	0.0010648	-0.308721	0.271	0.289	1
PEBP1	4.53696e-46	-0.309044	0.427	0.547	1.48531e-41
PDGFA	4.8759e-49	-0.309226	0.266	0.416	1.59627e-44
CMSS1	1.64294e-17	-0.310435	0.324	0.396	5.37866e-13
YAP1	2.26914e-82	-0.310544	0.102	0.275	7.4287e-78
NUDT4	3.66723e-53	-0.311396	0.165	0.309	1.20058e-48
CNN3	3.13538e-42	-0.311792	0.498	0.607	1.02646e-37
RAB21	1.53991e-44	-0.312069	0.538	0.632	5.04136e-40
RIPK2	2.07626e-48	-0.313339	0.211	0.354	6.79725e-44
GLIS3	3.74948e-102	-0.31336	0.104	0.304	1.2275e-97
FOXP1	2.74933e-48	-0.31342	0.268	0.414	9.00074e-44
JUN	4.99937e-53	-0.313476	0.969	0.967	1.6367e-48
HIVEP2	4.52071e-65	-0.317306	0.144	0.308	1.47999e-60
ROCK2	3.16589e-33	-0.317643	0.382	0.484	1.03645e-28
RAB34	1.4047e-96	-0.317854	0.116	0.309	4.59871e-92
MTHFD2	7.43362e-57	-0.318015	0.404	0.573	2.43362e-52
CX3CL1	0.00030425	-0.319542	0.363	0.296	1
CAV1	5.31606e-47	-0.31983	0.579	0.727	1.74037e-42
PDLIM4	4.63882e-22	-0.320089	0.259	0.354	1.51866e-17
PELI1	1.24273e-18	-0.320383	0.265	0.345	4.06845e-14
SYNE1	5.28459e-54	-0.323569	0.168	0.32	1.73007e-49
FNIP2	1.47887e-19	-0.325504	0.279	0.357	4.84153e-15
IRF1	3.33518e-27	-0.328163	0.535	0.609	1.09187e-22
SBDS	1.59369e-68	-0.334486	0.673	0.757	5.21744e-64
AMD1	1.38297e-39	-0.334622	0.507	0.611	4.52758e-35
ANGPTL4	1.92233e-35	-0.336249	0.179	0.3	6.29334e-31
EIF1B	5.16857e-59	-0.33648	0.74	0.797	1.69209e-54
JUNB	1.1793e-23	-0.339084	0.895	0.896	3.8608e-19
TIPARP	1.52272e-57	-0.344091	0.306	0.479	4.98507e-53
CREB3L2	2.17408e-47	-0.34661	0.235	0.372	7.11752e-43
YBX3	3.00218e-108	-0.352284	0.929	0.949	9.82855e-104
TUBB2A	3.85854e-88	-0.352611	0.169	0.366	1.26321e-83
NR2F2	1.06692e-06	-0.353262	0.343	0.361	0.0349289
FOXO3	9.25834e-73	-0.354768	0.216	0.398	3.031e-68
AKR1C2	3.20242e-61	-0.357313	0.106	0.257	1.04841e-56
S100A11	1.11168e-65	-0.365539	0.905	0.921	3.63942e-61
CYLD	4.91854e-42	-0.366578	0.252	0.384	1.61023e-37
HNRNPH3	1.25408e-85	-0.371213	0.73	0.817	4.10562e-81
CYCS	2.72817e-65	-0.371466	0.77	0.815	8.93148e-61
FHL2	4.23493e-128	-0.37174	0.053	0.251	1.38643e-123
HIPK2	1.77973e-50	-0.375784	0.266	0.414	5.82648e-46
PAWR	3.33289e-83	-0.377151	0.25	0.449	1.09112e-78
JUND	5.17526e-124	-0.380504	0.98	0.984	1.69428e-119
PMEPA1	3.13798e-48	-0.3843	0.218	0.356	1.02731e-43
WTAP	6.6192e-77	-0.386811	0.706	0.82	2.16699e-72
SIK1	3.22147e-79	-0.38696	0.153	0.334	1.05465e-74
GSTO1	2.37015e-81	-0.387272	0.757	0.827	7.75939e-77
KDM6B	7.49152e-73	-0.389699	0.327	0.517	2.45257e-68
TLE4	4.16757e-64	-0.392624	0.379	0.546	1.36438e-59
MT2A	1.25755e-19	-0.393287	0.968	0.972	4.11696e-15
PRKAR1A	2.02812e-58	-0.394268	0.679	0.756	6.63966e-54
UGCG	1.25864e-92	-0.394333	0.429	0.636	4.12054e-88
MTRNR2L2	3.95281e-36	-0.394573	0.468	0.576	1.29407e-31
IER5	5.16805e-54	-0.395087	0.294	0.454	1.69192e-49
BNIP3L	3.78739e-60	-0.395149	0.537	0.666	1.23991e-55
ZFHX3	3.80361e-106	-0.400292	0.102	0.3	1.24523e-101
IL6	2.74196e-17	-0.401606	0.274	0.355	8.97665e-13
B4GALT1	7.07194e-77	-0.402671	0.325	0.508	2.31521e-72
REL	7.48054e-58	-0.404378	0.25	0.405	2.44898e-53
FTH1	2.47363e-90	-0.405273	1	1	8.09817e-86
IGF2	2.91044e-56	-0.406186	0.137	0.285	9.52821e-52
RAB31	5.88453e-158	-0.407369	0.056	0.284	1.92648e-153
PRDX6	3.02194e-62	-0.407848	0.695	0.763	9.89324e-58
IFRD1	5.83577e-85	-0.409516	0.46	0.635	1.91052e-80
DYNLT3	6.50568e-110	-0.413503	0.341	0.567	2.12983e-105
TMED5	5.03538e-107	-0.414875	0.394	0.606	1.64848e-102
RHOQ	5.28565e-135	-0.417264	0.122	0.364	1.73042e-130
CALD1	1.20961e-92	-0.417421	0.456	0.689	3.96003e-88
CD83	7.76027e-36	-0.422208	0.205	0.323	2.54056e-31
MAML2	3.35298e-83	-0.422518	0.242	0.436	1.0977e-78
ATP13A3	2.8052e-97	-0.422706	0.414	0.627	9.18366e-93
AKR1B1	1.19405e-59	-0.423658	0.226	0.383	3.90909e-55
DDX24	6.11931e-100	-0.424187	0.656	0.764	2.00334e-95
TBX3	1.39265e-120	-0.425229	0.12	0.349	4.55925e-116
C1R	1.77283e-98	-0.426802	0.121	0.317	5.80389e-94
PTPN1	5.59813e-110	-0.427713	0.211	0.437	1.83272e-105
SELM	1.99352e-92	-0.434264	0.759	0.855	6.52639e-88
TMEM38B	2.51615e-152	-0.436443	0.125	0.381	8.23737e-148
CAMK2N1	1.71099e-153	-0.44337	0.124	0.387	5.60142e-149
IL6ST	1.42407e-93	-0.444806	0.619	0.762	4.66214e-89
DDX21	4.63897e-106	-0.448415	0.852	0.894	1.51871e-101
FGFR1	1.4405e-94	-0.450895	0.354	0.562	4.71591e-90
GADD45A	4.85562e-05	-0.450915	0.376	0.388	1
SLC7A2	5.17891e-99	-0.451599	0.1	0.297	1.69547e-94
LAPTM4A	6.02551e-101	-0.451788	0.776	0.836	1.97263e-96
VEGFA	2.82985e-87	-0.458668	0.197	0.404	9.26437e-83
ADIRF	8.22166e-16	-0.459743	0.253	0.324	2.69161e-11
GPRC5A	1.09958e-140	-0.462078	0.078	0.306	3.59981e-136
ERRFI1	1.01669e-117	-0.465449	0.096	0.305	3.32845e-113
S100A6	1.33409e-47	-0.467836	0.75	0.846	4.36754e-43
UGP2	3.72206e-57	-0.470569	0.31	0.447	1.21853e-52
BCL6	1.25709e-110	-0.470881	0.167	0.39	4.11548e-106
KLF9	1.03447e-85	-0.470951	0.503	0.654	3.38666e-81
TNFRSF12A	6.78816e-67	-0.471349	0.344	0.517	2.22231e-62
DDR2	4.33569e-206	-0.474839	0.019	0.258	1.41942e-201
IGFBP2	6.33422e-15	-0.475972	0.19	0.26	2.0737e-10
CXCL1	1.12903e-08	-0.476819	0.201	0.253	0.000369622
DNAJB1	2.902e-08	-0.477268	0.357	0.404	0.000950056
NR4A1	1.32629e-58	-0.479046	0.194	0.345	4.342e-54
NAMPT	8.86464e-84	-0.481059	0.508	0.65	2.9021e-79
SERPING1	1.18681e-115	-0.482548	0.13	0.345	3.88538e-111
STMN1	1.24161e-48	-0.48368	0.236	0.371	4.06478e-44
MCL1	1.7172e-114	-0.484073	0.668	0.803	5.62176e-110
CYP1B1	2.52198e-102	-0.484199	0.142	0.363	8.25646e-98
SDC4	1.92242e-171	-0.489375	0.076	0.333	6.29361e-167
NFIL3	4.53705e-111	-0.491987	0.352	0.569	1.48534e-106
CYSTM1	2.21654e-103	-0.492308	0.718	0.804	7.25651e-99
AKAP12	3.35155e-98	-0.492657	0.589	0.8	1.09723e-93
BMX	2.26895e-36	-0.492776	0.149	0.262	7.4281e-32
BTG1	5.03164e-122	-0.501698	0.86	0.91	1.64726e-117
MYC	3.25546e-67	-0.505648	0.241	0.41	1.06577e-62
CREB5	1.35087e-172	-0.510265	0.104	0.379	4.42247e-168
MGP	1.66933e-41	-0.512498	0.233	0.364	5.46506e-37
NID1	2.3758e-117	-0.513846	0.088	0.289	7.77788e-113
FAM107B	7.91688e-115	-0.514463	0.264	0.498	2.59183e-110
PROCR	1.90334e-118	-0.527849	0.099	0.301	6.23116e-114
PPP1R15A	8.19829e-161	-0.529564	0.923	0.956	2.68396e-156
EPAS1	5.82021e-80	-0.530246	0.407	0.567	1.90542e-75
ANXA5	2.25685e-215	-0.531894	0.964	0.976	7.38848e-211
FOSB	3.90539e-112	-0.532671	0.801	0.873	1.27855e-107
HSPA1A	0.0192006	-0.534614	0.734	0.693	1
MFGE8	1.43046e-184	-0.536864	0.057	0.309	4.68305e-180
CREM	7.88046e-27	-0.53729	0.449	0.522	2.57991e-22
LGALS3	2.53933e-113	-0.538292	0.77	0.842	8.31327e-109
TSC22D3	4.17613e-47	-0.538747	0.377	0.502	1.36718e-42
SOD2	3.4004e-124	-0.543961	0.974	0.988	1.11322e-119
C8orf4	3.76331e-71	-0.544451	0.387	0.565	1.23203e-66
PALLD	9.12675e-144	-0.559851	0.091	0.327	2.98791e-139
PPAP2A	2.39008e-76	-0.560826	0.162	0.34	7.82463e-72
LRRFIP1	4.00599e-141	-0.565213	0.497	0.708	1.31148e-136
ZFP36	1.6183e-80	-0.568258	0.668	0.79	5.29798e-76
FGF2	6.19776e-163	-0.583882	0.053	0.284	2.02902e-158
FILIP1	5.39392e-90	-0.587305	0.233	0.439	1.76586e-85
EFHD1	2.71039e-275	-0.595275	0.013	0.307	8.87329e-271
ANXA1	3.74093e-42	-0.596735	0.396	0.513	1.22471e-37
H3F3B	0	-0.596893	0.985	0.995	0
HES1	6.43024e-42	-0.601274	0.504	0.621	2.10513e-37
TPM2	4.2485e-181	-0.601704	0.028	0.253	1.39087e-176
CPM	2.18912e-159	-0.614013	0.045	0.265	7.16673e-155
RND3	9.26316e-128	-0.615568	0.236	0.501	3.03257e-123
FILIP1L	2.52655e-176	-0.630519	0.077	0.338	8.27143e-172
ZEB2	2.90864e-306	-0.651993	0.014	0.337	9.52231e-302
AXL	3.27821e-301	-0.655274	0.004	0.307	1.07322e-296
CEBPD	1.90846e-104	-0.66265	0.605	0.769	6.24793e-100
RUNX1	1.872e-256	-0.662881	0.033	0.332	6.12857e-252
ADAMTS4	1.04476e-52	-0.666929	0.489	0.589	3.42035e-48
HES4	9.48871e-183	-0.672235	0.095	0.372	3.10641e-178
CD55	3.23782e-21	-0.673184	0.657	0.686	1.06e-16
HEY1	1.2096e-66	-0.687657	0.213	0.382	3.96e-62
IER3	6.78167e-116	-0.687667	0.665	0.825	2.22018e-111
PDGFRB	7.98401e-268	-0.696867	0.008	0.287	2.61381e-263
COL1A2	4.8912e-279	-0.698882	0.006	0.292	1.60128e-274
HSPA1B	0.00157947	-0.704104	0.393	0.414	1
AKR1C1	9.48298e-142	-0.707048	0.213	0.491	3.10454e-137
CYBA	2.90486e-165	-0.723775	0.121	0.38	9.50992e-161
FOS	1.3106e-103	-0.737754	0.86	0.89	4.29064e-99
H2AFJ	5.14394e-162	-0.746741	0.255	0.521	1.68402e-157
LMO4	1.12099e-219	-0.751021	0.2	0.519	3.66989e-215
PHLDA2	1.68112e-163	-0.751846	0.19	0.472	5.50366e-159
PHLDA1	5.78004e-209	-0.755366	0.53	0.785	1.89227e-204
BTG3	8.58809e-263	-0.759875	0.519	0.786	2.81157e-258
CCL2	1.07077e-59	-0.781367	0.458	0.607	3.50549e-55
CPE	3.35742e-277	-0.787533	0.019	0.32	1.09915e-272
TFPI	1.06358e-197	-0.78908	0.606	0.792	3.48195e-193
TNFAIP3	8.30846e-154	-0.798006	0.416	0.657	2.72002e-149
COL6A1	3.90024e-264	-0.805703	0.034	0.338	1.27686e-259
VIM	6.55763e-196	-0.826313	0.909	0.951	2.14684e-191
MAP1B	8.45117e-235	-0.841311	0.307	0.654	2.76674e-230
EPS8	2.16688e-267	-0.850826	0.119	0.47	7.09393e-263
IL1R1	0	-0.857145	0.1	0.49	0
PLIN2	3.93172e-129	-0.874781	0.784	0.856	1.28717e-124
CLDN14	6.34078e-74	-0.875746	0.109	0.261	2.07584e-69
MEDAG	2.939e-177	-0.882675	0.22	0.517	9.62168e-173
CTSC	8.37844e-85	-0.886104	0.157	0.326	2.74293e-80
TIMP3	1.82492e-123	-0.899121	0.183	0.424	5.97441e-119
PDK4	1.22189e-78	-0.9056	0.193	0.372	4.00022e-74
MIR4435-1HG	9.16608e-246	-0.91423	0.081	0.405	3.00079e-241
PNRC1	6.9413e-260	-0.915546	0.723	0.877	2.27244e-255
TIMP1	1.90224e-76	-0.923318	0.537	0.638	6.22754e-72
ID4	0	-0.928302	0.047	0.429	0
TWIST1	0	-0.942544	0.006	0.338	0
SERPINE2	4.49805e-144	-0.943468	0.064	0.286	1.47257e-139
CTSL	1.99831e-187	-0.950472	0.487	0.699	6.54206e-183
GADD45B	1.26132e-42	-0.967223	0.593	0.677	4.12932e-38
MARCKS	1.16475e-204	-0.986316	0.445	0.693	3.81316e-200
GEM	1.4391e-266	-0.988979	0.056	0.382	4.71133e-262
TNFAIP6	1.13583e-185	-0.989348	0.032	0.264	3.71847e-181
LINC00152	1.5164e-216	-0.992515	0.166	0.493	4.9644e-212
RGS5	1.64788e-246	-1.01287	0.018	0.293	5.39481e-242
RASD1	4.58418e-224	-1.03417	0.217	0.551	1.50077e-219
PRRX1	0	-1.04905	0.017	0.424	0
CXCL2	1.78747e-103	-1.06954	0.535	0.715	5.85183e-99
EGR1	9.42698e-227	-1.07124	0.288	0.622	3.0862e-222
SRGN	3.79431e-265	-1.07218	0.673	0.821	1.24218e-260
ARID5B	0	-1.07685	0.363	0.814	0
COL6A3	1.06975e-286	-1.12074	0.027	0.343	3.50215e-282
APOE	9.36019e-302	-1.12136	0.015	0.333	3.06434e-297
EMP3	0	-1.1594	0.072	0.556	0
LIF	2.7031e-306	-1.16461	0.037	0.378	8.84939e-302
IL8	4.8456e-192	-1.2223	0.821	0.907	1.58635e-187
IL1RL1	1.12703e-195	-1.26285	0.034	0.279	3.68967e-191
MT1E	1.2896e-210	-1.28235	0.12	0.422	4.22189e-206
COL6A2	0	-1.30083	0.04	0.492	0
MT1X	1.42024e-85	-1.30387	0.358	0.521	4.64958e-81
EDNRB	2.26228e-230	-1.31434	0.342	0.624	7.40626e-226
CD44	0	-1.42243	0.031	0.509	0
MT1A	2.58425e-289	-1.53052	0.071	0.42	8.46031e-285
CEBPB	0	-1.6196	0.503	0.922	0
CXCL3	3.91961e-184	-2.12361	0.256	0.544	1.2832e-179
CCL20	9.96057e-102	-2.42277	0.08	0.254	3.26089e-97
C11orf96	0	-2.45843	0.38	0.729	0
