# Supplementary material for: Loss of PPARγ activity characterizes early protumorigenic stromal reprogramming and dictates the therapeutic window of opportunity
Source: Proc Natl Acad Sci U S A. 2023 Oct 10;120(42):e2303774120. doi: 10.1073/pnas.2303774120 (PMC10589683; doi:10.1073/pnas.2303774120)
Supplement: Supplementary file 4 — Dataset S03 (XLSX) [file pnas.2303774120.sd03.xlsx]

## Sheet: Dataset_S3
LYMPHATIC EC
Gene	p_val	avg_logFC	pct.1	pct.2	p_val_adj
CCL21	0	2.51658	0.648	0.01	0
PDPN	0	2.1813	0.914	0.006	0
MMRN1	0	1.95272	0.768	0.009	0
GDF15	1.89875e-164	1.85632	0.551	0.075	6.21613e-160
PDLIM4	6.10405e-128	1.43833	0.835	0.276	1.99834e-123
SNCA	0	1.42424	0.693	0.025	0
S100A10	7.96946e-106	1.39305	0.966	0.584	2.60904e-101
CXCL1	7.55937e-27	1.35381	0.453	0.213	2.47479e-22
AKR1C3	4.792e-75	1.30897	0.858	0.487	1.56881e-70
TIMP1	7.32879e-36	1.27366	0.828	0.568	2.3993e-31
S100A6	3.45725e-78	1.26154	0.981	0.781	1.13183e-73
TFF3	5.78283e-251	1.26115	0.517	0.039	1.89318e-246
AKR1C2	6.74922e-34	1.2332	0.419	0.157	2.20956e-29
STMN1	2.93486e-89	1.17506	0.738	0.273	9.60814e-85
GADD45B	3.871e-55	1.14719	0.869	0.617	1.26729e-50
AKR1C1	5.65589e-69	1.12477	0.768	0.309	1.85162e-64
NNMT	1.08846e-57	1.0966	0.888	0.61	3.56342e-53
GADD45A	8.99036e-38	0.990159	0.678	0.369	2.94326e-33
PPFIBP1	5.69904e-78	0.947735	0.809	0.391	1.86575e-73
SOD2	8.06876e-71	0.916049	0.989	0.979	2.64155e-66
PRSS23	7.52102e-56	0.8889	0.85	0.471	2.46223e-51
NR2F1	3.11378e-215	0.887769	0.524	0.048	1.01939e-210
ACTN1	1.28108e-56	0.877173	0.738	0.393	4.19401e-52
RPS27L	1.97261e-48	0.875563	0.906	0.797	6.45793e-44
CLIC2	4.27143e-75	0.856736	0.809	0.373	1.39838e-70
SLC39A14	1.32376e-70	0.856191	0.719	0.304	4.33373e-66
VIM	3.29475e-45	0.85084	0.989	0.924	1.07864e-40
ATF3	4.21771e-47	0.838523	0.899	0.701	1.3808e-42
TNFAIP2	3.36109e-47	0.826218	0.584	0.243	1.10035e-42
KLF4	3.21004e-54	0.824104	0.918	0.65	1.0509e-49
CD9	2.26285e-22	0.819098	0.835	0.651	7.40811e-18
CNKSR3	5.40637e-74	0.818399	0.715	0.268	1.76994e-69
PLA1A	3.46315e-194	0.817932	0.39	0.027	1.13377e-189
SEMA3D	0	0.80591	0.476	0.001	0
RAB32	4.53717e-46	0.79821	0.73	0.437	1.48538e-41
IRF8	0	0.787485	0.461	0.007	0
ID2	2.32539e-33	0.773423	0.693	0.411	7.61287e-29
C16orf62	2.34906e-67	0.760721	0.521	0.155	7.69035e-63
OPTN	5.4464e-56	0.758879	0.828	0.515	1.78304e-51
CCL2	1.53997e-15	0.758367	0.678	0.512	5.04154e-11
EGLN3	9.97937e-143	0.752794	0.367	0.035	3.26705e-138
TFPI	9.3948e-53	0.751619	0.966	0.671	3.07567e-48
NBN	2.18575e-41	0.747384	0.479	0.188	7.15572e-37
7SK.2	3.94007e-10	0.746487	0.599	0.475	1.2899e-05
FBLN5	7.45314e-146	0.724806	0.262	0.015	2.44001e-141
PERP	6.18761e-71	0.711727	0.536	0.149	2.0257e-66
CASP4	2.36643e-55	0.705106	0.685	0.314	7.74723e-51
EFEMP1	0	0.703833	0.446	0.004	0
LGALS3	1.64233e-51	0.699772	0.933	0.794	5.37667e-47
2019-03-03	4.30684e-67	0.698185	0.569	0.187	1.40997e-62
SQRDL	1.51757e-43	0.693293	0.715	0.418	4.96823e-39
C2CD4B	1.95259e-35	0.685605	0.7	0.378	6.39239e-31
NEO1	3.53684e-271	0.68309	0.3	0.007	1.15789e-266
CARHSP1	5.94835e-37	0.677852	0.648	0.351	1.94737e-32
S100A11	1.60972e-41	0.665969	0.97	0.909	5.26988e-37
TNFAIP8L3	3.97366e-127	0.660276	0.427	0.056	1.3009e-122
ACKR3	2.66475e-24	0.646949	0.697	0.436	8.72386e-20
SCN3B	1.58065e-255	0.639724	0.419	0.021	5.17472e-251
GYPC	6.18878e-48	0.638865	0.816	0.466	2.02608e-43
CYLD	5.68389e-41	0.635669	0.622	0.293	1.86079e-36
CSRP2	3.45992e-39	0.634173	0.734	0.411	1.13271e-34
TUBA1A	1.85531e-18	0.631778	0.79	0.689	6.07392e-14
MARCKS	5.59667e-42	0.631623	0.858	0.533	1.83224e-37
IRF1	2.06903e-32	0.627717	0.798	0.555	6.77358e-28
BMX	5.22385e-42	0.625618	0.509	0.183	1.71019e-37
CCDC71L	1.05926e-39	0.62429	0.513	0.214	3.4678e-35
OLFM1	1.09188e-49	0.613989	0.73	0.336	3.57458e-45
MGP	7.11463e-05	0.610042	0.367	0.283	1
NINJ1	1.5155e-29	0.607938	0.524	0.26	4.96144e-25
SOX4	6.61194e-20	0.593561	0.79	0.615	2.16462e-15
TXN	5.874e-30	0.593111	0.981	0.967	1.92303e-25
PGM5	5.51621e-206	0.58915	0.401	0.026	1.8059e-201
SDCBP	2.26194e-47	0.57711	0.97	0.873	7.40513e-43
TC2N	9.75515e-306	0.568697	0.352	0.009	3.19364e-301
HES1	4.9401e-08	0.567489	0.655	0.547	0.00161729
NMB	3.89067e-14	0.562395	0.251	0.109	1.27373e-09
VAMP5	2.4218e-27	0.562311	0.618	0.374	7.92849e-23
ARL4A	3.70792e-25	0.562265	0.704	0.49	1.2139e-20
B3GNT7	0	0.558542	0.326	0.005	0
GPRC5B	6.89704e-69	0.555239	0.446	0.105	2.25795e-64
TGFB2	1.60295e-208	0.554261	0.315	0.014	5.24775e-204
STAP2	3.43679e-114	0.550924	0.461	0.073	1.12514e-109
GCH1	1.31071e-61	0.54742	0.427	0.107	4.291e-57
LAPTM5	2.48783e-67	0.544794	0.3	0.05	8.14467e-63
CTSS	2.39389e-27	0.543748	0.719	0.488	7.83713e-23
ANXA5	2.67064e-44	0.542607	0.996	0.968	8.74313e-40
CD47	1.09972e-31	0.533869	0.528	0.256	3.60028e-27
RARRES2	5.47052e-49	0.533104	0.281	0.057	1.79094e-44
CAV1	2.22948e-19	0.532933	0.835	0.631	7.29888e-15
PRRG4	4.94648e-96	0.532659	0.371	0.055	1.61938e-91
GLIS3	3.45012e-48	0.530257	0.506	0.173	1.1295e-43
LTBP1	1.45441e-92	0.528044	0.33	0.045	4.76145e-88
COX17	2.63144e-25	0.528009	0.854	0.76	8.6148e-21
CDC25B	1.76053e-65	0.52707	0.367	0.077	5.76363e-61
TGFB1	9.38307e-20	0.526291	0.502	0.296	3.07183e-15
CHMP1B	4.39193e-25	0.516165	0.772	0.535	1.43783e-20
ARL4C	7.55738e-67	0.516121	0.337	0.062	2.47413e-62
ZNF706	9.95431e-28	0.512801	0.831	0.686	3.25884e-23
MRPS6	4.26428e-23	0.512007	0.614	0.385	1.39604e-18
ANGPT2	2.59656e-13	0.51076	0.843	0.751	8.50061e-09
NUPR1	5.09284e-29	0.510219	0.936	0.804	1.66729e-24
FAM102A	1.20706e-125	0.509457	0.337	0.034	3.95167e-121
C5orf56	4.98327e-39	0.502168	0.423	0.149	1.63142e-34
CYP1B1	4.73843e-23	0.500665	0.476	0.222	1.55127e-18
TSHZ2	4.75679e-36	0.499497	0.491	0.197	1.55728e-31
ITM2B	5.63429e-25	0.497108	0.929	0.873	1.84455e-20
ANXA2	6.1194e-24	0.49327	0.918	0.832	2.00337e-19
LYN	6.68337e-31	0.492131	0.449	0.189	2.188e-26
FOXP1	3.39811e-29	0.49195	0.61	0.316	1.11247e-24
ARID5B	1.90548e-32	0.488948	0.831	0.535	6.23816e-28
CD200	1.33832e-22	0.485523	0.592	0.335	4.3814e-18
PLSCR4	8.69702e-72	0.485295	0.33	0.057	2.84723e-67
PCID2	5.24725e-31	0.480743	0.491	0.226	1.71784e-26
TPBG	1.15466e-27	0.475058	0.491	0.235	3.78013e-23
CTHRC1	1.86123e-27	0.473593	0.678	0.387	6.09329e-23
NAMPT	8.57929e-29	0.4712	0.772	0.558	2.80869e-24
SYNE1	9.35853e-27	0.467573	0.479	0.22	3.06379e-22
FNIP2	9.09206e-28	0.466303	0.581	0.3	2.97656e-23
HEBP1	6.46904e-21	0.465868	0.667	0.476	2.11783e-16
NTAN1	4.02121e-26	0.465664	0.704	0.458	1.31646e-21
PMP22	9.97787e-19	0.462023	0.637	0.399	3.26656e-14
SNTB2	5.16418e-15	0.460629	0.341	0.179	1.69065e-10
CDKN1C	3.61e-12	0.457763	0.412	0.248	1.18184e-07
EEF1A1	1.97573e-49	0.457489	1	0.999	6.46815e-45
RAI14	8.17638e-25	0.457449	0.757	0.525	2.67678e-20
IER5	3.27069e-16	0.45726	0.554	0.352	1.07076e-11
RDX	5.03991e-27	0.451877	0.891	0.743	1.64997e-22
LIMS1	4.86437e-17	0.451401	0.749	0.575	1.5925e-12
BZW1	6.03628e-28	0.447817	0.888	0.79	1.97616e-23
GNAS	1.35864e-31	0.447104	0.985	0.96	4.4479e-27
TSPAN12	4.65897e-56	0.446761	0.356	0.083	1.52525e-51
PCBD1	2.30412e-20	0.442538	0.487	0.266	7.54321e-16
CD99	6.72678e-16	0.44201	0.831	0.711	2.20221e-11
STOM	1.3001e-16	0.437683	0.772	0.667	4.25626e-12
JUNB	1.19527e-14	0.43103	0.959	0.892	3.91306e-10
GIMAP5	6.47401e-18	0.422184	0.483	0.272	2.11946e-13
2019-03-05	2.06077e-14	0.421252	0.577	0.412	6.74653e-10
CFL2	1.54948e-27	0.416604	0.494	0.234	5.07268e-23
RORA	9.99532e-29	0.415797	0.502	0.23	3.27227e-24
RRAS2	5.13317e-34	0.415474	0.375	0.129	1.6805e-29
CMTM3	2.96009e-28	0.41352	0.487	0.226	9.69074e-24
STX11	1.06072e-24	0.412103	0.506	0.241	3.47258e-20
CPNE8	6.74695e-21	0.410911	0.487	0.264	2.20882e-16
FAM107B	3.44589e-24	0.410487	0.622	0.349	1.12812e-19
GABARAPL1	1.57335e-23	0.409303	0.805	0.608	5.15082e-19
DRAM1	1.316e-27	0.409249	0.461	0.21	4.30832e-23
ADIRF	4.78164e-17	0.402892	0.487	0.274	1.56541e-12
SOCS3	5.03317e-08	0.402375	0.573	0.468	0.00164776
LACTB	8.21025e-20	0.40134	0.622	0.408	2.68787e-15
ARPC2	1.11475e-22	0.398775	0.918	0.849	3.64946e-18
PSME2	9.73851e-21	0.397199	0.854	0.777	3.18819e-16
TRIB1	9.62043e-12	0.397121	0.551	0.379	3.14954e-07
WWTR1	3.22599e-23	0.396392	0.82	0.578	1.05612e-18
TNFAIP8	1.04613e-15	0.393513	0.581	0.36	3.42482e-11
CYB5R3	8.3166e-17	0.39119	0.715	0.566	2.72269e-12
UACA	7.80726e-13	0.391182	0.423	0.255	2.55594e-08
C4orf48	6.55357e-30	0.38938	0.513	0.226	2.14551e-25
RASGRP3	5.72861e-16	0.388603	0.61	0.407	1.87543e-11
IQCK	1.91217e-46	0.388126	0.326	0.081	6.26005e-42
GBP2	5.03667e-13	0.387639	0.461	0.283	1.64891e-08
KLF2	0.00017064	0.386782	0.787	0.744	1
PTMS	8.4934e-16	0.386044	0.801	0.706	2.78057e-11
ANXA4	1.13362e-25	0.382899	0.468	0.23	3.71125e-21
TMEM66	5.17103e-16	0.381858	0.727	0.585	1.69289e-11
HMGA1	8.90571e-17	0.379543	0.775	0.576	2.91555e-12
LEPROT	4.43451e-20	0.376801	0.7	0.495	1.45177e-15
CD59	2.36227e-27	0.376081	0.974	0.971	7.73359e-23
RFC1	6.12415e-17	0.375624	0.513	0.314	2.00492e-12
SEC11A	2.501e-23	0.374412	0.899	0.795	8.18778e-19
PHLDB2	3.45304e-27	0.374364	0.356	0.133	1.13046e-22
SPTBN1	4.31694e-13	0.372761	0.689	0.536	1.41328e-08
GRN	4.02863e-15	0.37119	0.596	0.425	1.31889e-10
CCDC80	1.37262e-38	0.370738	0.27	0.061	4.49368e-34
DSP	3.37579e-58	0.369007	0.262	0.044	1.10517e-53
MYC	6.17857e-11	0.368105	0.461	0.304	2.02274e-06
TLE1	6.80992e-23	0.36636	0.434	0.2	2.22943e-18
SLC38A1	1.44935e-30	0.365878	0.461	0.19	4.74489e-26
ADD3	5.5141e-29	0.362382	0.386	0.149	1.80521e-24
TMBIM1	1.47525e-21	0.360579	0.476	0.248	4.82967e-17
DST	1.69226e-19	0.35959	0.36	0.163	5.54012e-15
CEBPD	8.01666e-26	0.357925	0.91	0.662	2.62449e-21
TGFBR3	1.25045e-18	0.354237	0.375	0.174	4.09373e-14
RIPK2	4.53305e-11	0.35254	0.419	0.263	1.48403e-06
SLC25A28	8.3098e-31	0.351796	0.356	0.124	2.72046e-26
DNAJA1	5.33452e-16	0.350971	0.974	0.928	1.74642e-11
BTG2	1.78198e-10	0.3509	0.386	0.239	5.83384e-06
MYCBP2	1.96553e-10	0.348591	0.513	0.367	6.43474e-06
FAM174B	8.06835e-40	0.347402	0.281	0.068	2.64142e-35
ATP5E	3.38209e-25	0.346876	0.985	0.96	1.10723e-20
STX7	4.23944e-25	0.345434	0.397	0.17	1.38791e-20
SLC38A2	4.48518e-18	0.344808	0.843	0.683	1.46836e-13
RAP1B	1.39448e-13	0.343311	0.895	0.823	4.56526e-09
A4GALT	3.34929e-14	0.343126	0.67	0.493	1.09649e-09
MAP3K8	1.92174e-16	0.342697	0.378	0.191	6.29139e-12
NUB1	3.84578e-15	0.34221	0.536	0.345	1.25903e-10
NARF	1.26565e-20	0.341604	0.483	0.255	4.14347e-16
TMEM38B	1.78343e-22	0.339056	0.457	0.22	5.83861e-18
FTH1	4.41765e-22	0.337281	1	1	1.44625e-17
REL	6.72559e-11	0.336586	0.461	0.307	2.20182e-06
TFG	3.44707e-13	0.33517	0.678	0.549	1.1285e-08
BAALC	2.38064e-23	0.334783	0.251	0.081	7.79374e-19
IER2	1.42703e-05	0.334539	0.854	0.822	0.46718
ZCRB1	9.55052e-19	0.334057	0.442	0.227	3.12665e-14
P2RX4	1.96508e-31	0.333915	0.285	0.082	6.43327e-27
OSGIN2	5.39404e-22	0.333332	0.318	0.128	1.7659e-17
SCARB2	3.73471e-12	0.333102	0.476	0.31	1.22267e-07
ENY2	2.42764e-18	0.332898	0.869	0.773	7.9476e-14
ROBO3	2.74542e-39	0.332422	0.27	0.064	8.98797e-35
CCNL1	1.88466e-15	0.331372	0.85	0.707	6.17e-11
RP3-395M20.12	1.22455e-21	0.330638	0.258	0.091	4.00894e-17
SVIL	9.44464e-13	0.329738	0.603	0.433	3.09199e-08
PXDC1	4.49647e-07	0.328154	0.476	0.36	0.0147206
UHRF2	9.82108e-14	0.32773	0.442	0.263	3.21523e-09
NFKBIA	4.29529e-21	0.326607	0.981	0.946	1.40619e-16
ST5	3.9321e-42	0.325358	0.255	0.054	1.28729e-37
CASK	1.48341e-36	0.324929	0.285	0.076	4.85639e-32
CTSL	3.92878e-08	0.32476	0.682	0.569	0.0012862
SDC4	4.29025e-18	0.323977	0.375	0.173	1.40454e-13
PTTG1IP	1.39142e-13	0.323159	0.659	0.501	4.55523e-09
IFT57	1.42189e-19	0.322971	0.438	0.217	4.65499e-15
PDCD5	3.355e-13	0.322499	0.835	0.764	1.09836e-08
BACE2	2.07124e-14	0.322465	0.783	0.618	6.78083e-10
AGTRAP	2.71209e-18	0.322376	0.506	0.285	8.87885e-14
WBP2	1.29082e-12	0.322197	0.607	0.449	4.22587e-08
BBC3	7.94556e-21	0.319031	0.341	0.14	2.60122e-16
CAST	9.45215e-14	0.317978	0.772	0.636	3.09444e-09
CCDC109B	3.38048e-16	0.316988	0.371	0.186	1.1067e-11
NFAT5	9.48746e-14	0.316624	0.547	0.364	3.106e-09
FN1	1.52395e-37	0.315409	0.296	0.075	4.98912e-33
HINT1	3.03689e-20	0.314102	0.97	0.938	9.94216e-16
REXO2	1.31499e-07	0.313599	0.573	0.475	0.00430503
LGALS9	6.18845e-23	0.312331	0.307	0.113	2.02598e-18
YBX3	4.21263e-21	0.311578	0.978	0.935	1.37913e-16
PIR	9.95999e-12	0.311527	0.449	0.292	3.2607e-07
RP11-138A9.2	1.01617e-13	0.310079	0.356	0.187	3.32675e-09
NMT2	5.25609e-22	0.309544	0.262	0.091	1.72074e-17
DUSP1	0.00147885	0.307958	0.873	0.894	1
PSME1	5.5132e-11	0.307392	0.79	0.717	1.80491e-06
SIN3B	3.28809e-08	0.307175	0.449	0.331	0.00107646
BAX	3.3257e-10	0.306567	0.67	0.574	1.08877e-05
DNAJB6	3.43708e-09	0.306546	0.854	0.756	0.000112523
ATXN10	2.43522e-13	0.303814	0.509	0.34	7.97241e-09
IER5L	5.46588e-11	0.30277	0.341	0.192	1.78942e-06
MED10	9.75689e-12	0.302211	0.749	0.635	3.19421e-07
SSBP2	5.0543e-33	0.300874	0.273	0.073	1.65468e-28
HMGB3	2.23425e-20	0.300171	0.315	0.129	7.3145e-16
C16orf87	7.01649e-17	0.299191	0.322	0.147	2.29706e-12
UBE2L6	1.66147e-16	0.29818	0.333	0.157	5.43932e-12
MEIS2	2.14503e-44	0.297926	0.266	0.054	7.0224e-40
JAK1	8.06416e-10	0.296722	0.873	0.851	2.64005e-05
TMSB10	2.26179e-17	0.295929	0.996	0.986	7.40464e-13
CLN8	3.94467e-12	0.295682	0.262	0.128	1.2914e-07
CNN3	8.12527e-13	0.294698	0.719	0.535	2.66005e-08
CTSH	3.24701e-09	0.29232	0.378	0.23	0.000106301
HOMER3	4.90743e-10	0.292141	0.468	0.32	1.6066e-05
KDSR	1.09373e-11	0.290777	0.461	0.301	3.58065e-07
MDFIC	2.27513e-20	0.290089	0.258	0.093	7.4483e-16
FCGRT	2.40227e-13	0.288692	0.517	0.325	7.86456e-09
DYNLT3	6.55425e-11	0.288618	0.581	0.427	2.14573e-06
MAFF	2.92718e-10	0.287715	0.854	0.767	9.58301e-06
WTAP	2.4671e-20	0.286439	0.903	0.747	8.0768e-16
CAV2	3.48489e-09	0.286236	0.648	0.52	0.000114088
PAWR	8.65535e-12	0.284542	0.494	0.325	2.83359e-07
ZFAS1	4.90991e-15	0.284508	0.914	0.857	1.60741e-10
MSANTD3	2.78525e-09	0.284033	0.468	0.331	9.11835e-05
TMEM70	3.84244e-08	0.283371	0.652	0.525	0.00125794
SMC4	3.76214e-18	0.283168	0.318	0.138	1.23165e-13
ADI1	3.70497e-13	0.282762	0.521	0.337	1.21293e-08
FAM105B	1.09251e-10	0.281605	0.378	0.227	3.57665e-06
FMNL2	9.00376e-15	0.280883	0.453	0.263	2.94765e-10
PABPC4	9.52548e-08	0.280547	0.603	0.508	0.00311845
MIS18BP1	6.80511e-10	0.280353	0.363	0.221	2.22786e-05
RAB31	9.06692e-15	0.279667	0.311	0.142	2.96833e-10
TAPBP	3.32828e-08	0.279573	0.61	0.497	0.00108961
OSBPL1A	1.83052e-09	0.279369	0.303	0.177	5.99275e-05
NXN	1.56082e-13	0.279046	0.326	0.164	5.10983e-09
LAYN	3.10056e-17	0.278697	0.273	0.113	1.01506e-12
POR	2.28366e-10	0.278649	0.532	0.379	7.47623e-06
BID	1.10198e-09	0.278309	0.573	0.435	3.60766e-05
UBE2E1	1.41741e-11	0.277558	0.629	0.5	4.64032e-07
EXOC6	3.61249e-17	0.276933	0.266	0.108	1.18266e-12
CTSZ	1.57808e-05	0.276363	0.416	0.324	0.516633
REEP5	3.59568e-09	0.276355	0.753	0.653	0.000117715
VPS13A	9.20769e-21	0.275726	0.337	0.139	3.01441e-16
STAG2	1.38304e-10	0.274815	0.524	0.381	4.52778e-06
TNFRSF14	2.45623e-10	0.274181	0.558	0.398	8.04121e-06
DLG1	3.99104e-14	0.273352	0.337	0.17	1.30659e-09
PRDM2	1.28498e-12	0.272674	0.431	0.262	4.20678e-08
CITED2	8.40529e-09	0.272671	0.371	0.232	0.000275172
SMIM19	2.10933e-19	0.272096	0.322	0.137	6.90553e-15
RBPJ	1.91038e-06	0.271853	0.618	0.538	0.0625421
DDIT3	5.9012e-10	0.269743	0.393	0.242	1.93193e-05
FDX1	1.1701e-06	0.269646	0.39	0.278	0.0383066
NFIL3	7.21167e-12	0.269274	0.614	0.433	2.36096e-07
SPSB1	2.33652e-13	0.267629	0.341	0.179	7.64931e-09
PPP1R2	1.95186e-07	0.26761	0.588	0.459	0.00638999
LIF	5.56462e-31	0.264497	0.453	0.165	1.82175e-26
COMMD6	3.47098e-09	0.263961	0.712	0.624	0.000113633
KIAA1430	6.21109e-09	0.263892	0.543	0.402	0.000203339
KRT18	2.02822e-14	0.263687	0.307	0.138	6.63998e-10
SUB1	7.63512e-12	0.262958	0.929	0.861	2.49959e-07
NR2F2	2.35828e-06	0.262832	0.476	0.345	0.0772054
PGLS	3.87672e-10	0.261723	0.569	0.416	1.26916e-05
DBI	3.12956e-11	0.261096	0.846	0.747	1.02455e-06
MAML2	2.35351e-11	0.261076	0.502	0.314	7.70492e-07
PODXL	8.279e-14	0.259982	0.524	0.316	2.71038e-09
IRF2BP2	1.72896e-06	0.259028	0.427	0.305	0.0566028
RPL37	4.68719e-21	0.258934	0.996	0.993	1.53449e-16
CHIC2	1.22629e-09	0.258845	0.61	0.468	4.01462e-05
PLA2G16	4.23041e-10	0.258779	0.431	0.282	1.38495e-05
SNAPC1	1.76188e-07	0.258383	0.318	0.201	0.00576804
UVRAG	2.52961e-11	0.257642	0.506	0.335	8.28144e-07
SERTAD2	3.89599e-18	0.256634	0.303	0.125	1.27547e-13
FAM177A1	5.0043e-08	0.256152	0.704	0.586	0.00163831
RCN1	3.09608e-07	0.255558	0.775	0.681	0.0101359
FRMD4B	3.94041e-14	0.255301	0.255	0.111	1.29001e-09
TMOD1	1.26702e-18	0.255263	0.277	0.105	4.14796e-14
SMAGP	1.68473e-17	0.255197	0.39	0.189	5.51546e-13
TMX4	1.05017e-12	0.254994	0.382	0.213	3.43806e-08
VPS13C	2.34626e-10	0.253787	0.397	0.248	7.68118e-06
LINC-PINT	2.71373e-18	0.252174	0.303	0.126	8.88421e-14
RNF115	4.11036e-09	0.251645	0.416	0.276	0.000134565
	2.59561e-08	-0.250059	0.18	0.345	0.000849751
	0.854017	-0.250516	0.363	0.353	1
	1.47267e-09	-0.250697	0.184	0.373	4.82123e-05
	1.60743e-11	-0.251592	0.094	0.278	5.26241e-07
	1.92863e-12	-0.252139	0.195	0.444	6.31395e-08
	6.47569e-08	-0.252544	0.15	0.3	0.00212001
	9.62188e-05	-0.252808	0.655	0.713	1
	2.64847e-06	-0.253648	0.292	0.426	0.0867057
	7.13402e-06	-0.253857	0.337	0.463	0.233554
	7.72809e-10	-0.255384	0.663	0.79	2.53002e-05
	0.00177644	-0.256356	0.206	0.282	1
	3.03831e-08	-0.257207	0.558	0.684	0.000994681
	1.83812e-09	-0.257558	0.457	0.618	6.01763e-05
	1.83157e-08	-0.25801	0.64	0.76	0.00059962
	1.42865e-09	-0.25848	0.375	0.554	4.6771e-05
	0.0864155	-0.259926	0.337	0.364	1
	1.29155e-07	-0.260531	0.423	0.58	0.00422828
	6.94644e-09	-0.260891	0.176	0.345	0.000227412
	1.93741e-06	-0.261381	0.513	0.64	0.063427
	3.94624e-07	-0.261655	0.367	0.516	0.0129192
	2.06544e-07	-0.26213	0.165	0.308	0.00676183
	8.23409e-11	-0.262346	0.097	0.282	2.69568e-06
	5.12748e-09	-0.263128	0.292	0.461	0.000167863
	2.86323e-07	-0.266281	0.318	0.473	0.00937363
	4.22642e-06	-0.266474	0.543	0.633	0.138365
	4.38746e-11	-0.266937	0.09	0.271	1.43637e-06
	2.80808e-07	-0.268366	0.412	0.545	0.0091931
	1.2597e-08	-0.27008	0.202	0.367	0.000412399
	3.77321e-14	-0.270168	0.936	0.952	1.23527e-09
	6.91737e-09	-0.271114	0.337	0.507	0.000226461
	1.52545e-10	-0.271214	0.985	0.991	4.99403e-06
	1.85357e-07	-0.272129	0.176	0.324	0.00606821
	7.23808e-07	-0.272557	0.554	0.673	0.023696
	2.15364e-07	-0.273221	0.3	0.448	0.00705059
	6.1499e-12	-0.274295	0.12	0.325	2.01335e-07
	9.29861e-11	-0.274561	0.348	0.547	3.04418e-06
	1.28202e-07	-0.274706	0.24	0.413	0.00419706
	1.45149e-06	-0.275201	0.184	0.308	0.047519
	2.60491e-12	-0.275403	0.978	0.991	8.52795e-08
	5.85864e-11	-0.275628	0.678	0.798	1.918e-06
	1.0932e-09	-0.277359	0.217	0.403	3.57891e-05
	2.76481e-11	-0.278134	0.18	0.383	9.05144e-07
	1.32395e-11	-0.280031	0.105	0.294	4.33436e-07
	0.000499294	-0.280568	0.532	0.612	1
	2.74591e-08	-0.282504	0.73	0.796	0.000898957
	1.75506e-08	-0.283794	0.266	0.447	0.000574571
	3.29408e-10	-0.284315	0.603	0.734	1.07842e-05
	2.68883e-18	-0.284342	0.966	0.977	8.80267e-14
	4.17831e-09	-0.284394	0.91	0.941	0.000136789
	7.47133e-11	-0.284652	0.21	0.419	2.44597e-06
	3.5009e-08	-0.284983	0.719	0.773	0.00114612
	3.8042e-06	-0.286444	0.251	0.385	0.124542
	1.17736e-11	-0.287191	0.206	0.431	3.85445e-07
	6.92367e-11	-0.287527	0.112	0.294	2.26667e-06
	3.27217e-10	-0.288059	0.161	0.346	1.07124e-05
	2.68672e-07	-0.290403	0.217	0.365	0.00879577
	4.89539e-13	-0.292924	0.086	0.284	1.60265e-08
	0.641694	-0.29316	0.39	0.38	1
	1.56547e-10	-0.293803	0.097	0.27	5.12505e-06
	5.46236e-05	-0.294131	0.356	0.469	1
	1.93674e-07	-0.296017	0.139	0.283	0.0063405
	5.32847e-08	-0.298632	0.142	0.292	0.00174444
	5.31678e-09	-0.298849	0.532	0.652	0.000174061
	1.6673e-08	-0.30069	0.757	0.818	0.000545841
	9.02793e-08	-0.300904	0.554	0.655	0.00295556
	1.0147e-11	-0.301289	0.685	0.801	3.32191e-07
	6.65004e-11	-0.302838	0.509	0.678	2.17709e-06
	2.40208e-15	-0.303038	0.955	0.988	7.86394e-11
	4.76346e-06	-0.303947	0.494	0.603	0.155946
	2.32443e-10	-0.304983	0.24	0.438	7.60972e-06
	0.979954	-0.306431	0.685	0.668	1
	1.94348e-07	-0.3072	0.307	0.47	0.00636257
	0.652659	-0.307452	0.532	0.513	1
	5.34768e-12	-0.3078	0.116	0.308	1.75072e-07
	2.56983e-07	-0.309249	0.161	0.308	0.00841311
	2.11156e-10	-0.311068	0.521	0.67	6.91282e-06
	2.48492e-15	-0.312455	0.18	0.45	8.13512e-11
	4.21756e-11	-0.313321	0.427	0.607	1.38075e-06
	1.09015e-08	-0.316769	0.622	0.745	0.000356893
	0.0110041	-0.317981	0.996	0.997	1
	3.50667e-13	-0.318911	0.157	0.379	1.14801e-08
	8.61576e-11	-0.319275	0.494	0.652	2.82063e-06
	1.84994e-10	-0.320167	0.154	0.332	6.05633e-06
	4.7031e-08	-0.321257	0.255	0.423	0.0015397
	3.73367e-11	-0.323226	0.3	0.503	1.22233e-06
	4.00002e-15	-0.32354	0.689	0.813	1.30953e-10
	7.41809e-10	-0.323711	0.453	0.619	2.42854e-05
	1.51957e-08	-0.325282	0.221	0.382	0.000497477
	7.97942e-10	-0.327745	0.18	0.361	2.6123e-05
	9.42105e-16	-0.32912	0.086	0.319	3.08426e-11
	2.26825e-09	-0.332549	0.24	0.42	7.42578e-05
	7.10452e-10	-0.332946	0.296	0.472	2.32588e-05
	4.85529e-06	-0.333537	0.404	0.535	0.158952
	7.47813e-09	-0.333888	0.112	0.268	0.000244819
	2.39028e-12	-0.334601	0.494	0.67	7.82531e-08
	1.59109e-08	-0.335539	0.172	0.332	0.000520891
	7.59817e-14	-0.335612	0.652	0.775	2.48749e-09
	1.1529e-12	-0.336209	0.82	0.925	3.77435e-08
	2.03723e-14	-0.33779	0.296	0.537	6.6695e-10
	3.65721e-07	-0.338561	0.524	0.616	0.011973
	3.43103e-09	-0.344077	0.247	0.41	0.000112325
	5.99441e-15	-0.346419	0.663	0.804	1.96245e-10
	2.22628e-13	-0.349535	0.637	0.788	7.28839e-09
	3.41862e-15	-0.350327	0.697	0.816	1.11919e-10
	7.32099e-10	-0.350955	0.423	0.574	2.39675e-05
	4.13751e-10	-0.352726	0.221	0.406	1.35454e-05
	5.057e-06	-0.353643	0.427	0.518	0.165556
	1.09855e-11	-0.354075	0.131	0.332	3.59642e-07
	1.11066e-07	-0.355271	0.266	0.416	0.00363609
	4.34387e-11	-0.358225	0.584	0.743	1.4221e-06
	2.05898e-08	-0.358771	0.202	0.368	0.000674069
	3.25244e-09	-0.358786	0.105	0.262	0.000106478
	2.92353e-09	-0.359062	0.337	0.504	9.57105e-05
	9.13298e-08	-0.360066	0.33	0.478	0.00298996
	2.85771e-17	-0.36017	0.873	0.929	9.35557e-13
	3.283e-23	-0.361027	0.936	0.973	1.07479e-18
	9.93716e-15	-0.364728	0.27	0.51	3.25323e-10
	3.22854e-15	-0.37094	0.622	0.763	1.05696e-10
	9.59101e-14	-0.372651	0.341	0.563	3.1399e-09
	6.0274e-10	-0.374594	0.584	0.735	1.97325e-05
	4.77184e-17	-0.374938	0.959	0.985	1.56221e-12
	3.97717e-05	-0.375194	0.3	0.421	1
	1.57767e-16	-0.3754	0.7	0.807	5.16498e-12
	6.45443e-16	-0.378392	0.393	0.617	2.11305e-11
	6.42302e-14	-0.379028	0.097	0.313	2.10277e-09
	1.84315e-14	-0.379944	0.071	0.285	6.03412e-10
	2.50678e-15	-0.382694	0.157	0.401	8.20669e-11
	1.87366e-14	-0.383909	0.161	0.388	6.134e-10
	1.23266e-10	-0.384282	0.509	0.679	4.03548e-06
	1.30063e-19	-0.38534	0.06	0.328	4.258e-15
	5.21258e-12	-0.385599	0.655	0.76	1.70649e-07
	4.72688e-11	-0.386484	0.142	0.325	1.54749e-06
	2.82688e-16	-0.386562	0.056	0.282	9.25463e-12
	3.66609e-19	-0.386859	0.022	0.27	1.2002e-14
	2.57474e-20	-0.387455	0.079	0.358	8.42919e-16
	5.52968e-19	-0.390394	0.019	0.263	1.81031e-14
	5.55666e-12	-0.39267	0.071	0.257	1.81914e-07
	7.53277e-08	-0.393449	0.157	0.311	0.00246608
	4.1318e-22	-0.394923	0.801	0.908	1.35267e-17
	5.77936e-17	-0.395114	0.449	0.665	1.89205e-12
	1.37403e-19	-0.395886	0.959	0.985	4.49829e-15
	6.88861e-06	-0.396501	0.318	0.436	0.22552
	1.79713e-15	-0.396539	0.599	0.737	5.88344e-11
	8.03209e-21	-0.397734	0.985	0.987	2.62954e-16
	5.3235e-15	-0.398073	0.075	0.296	1.74281e-10
	1.91068e-11	-0.39884	0.105	0.298	6.25517e-07
	8.4802e-14	-0.399314	0.39	0.605	2.77625e-09
	1.25417e-15	-0.400226	0.356	0.595	4.1059e-11
	7.14887e-16	-0.402742	0.067	0.296	2.3404e-11
	2.3196e-17	-0.403086	0.67	0.803	7.5939e-13
	5.87868e-13	-0.404657	0.457	0.645	1.92456e-08
	7.07153e-18	-0.405076	0.884	0.934	2.31508e-13
	0.000184309	-0.405893	0.419	0.494	1
	0.00203572	-0.406878	0.959	0.97	1
	3.09866e-08	-0.408414	0.869	0.856	0.00101444
	7.0586e-18	-0.40895	0.064	0.309	2.31084e-13
	2.11954e-12	-0.40906	0.375	0.576	6.93896e-08
	1.91235e-11	-0.410557	0.285	0.48	6.26067e-07
	4.42792e-20	-0.410602	0.124	0.412	1.44961e-15
	2.29202e-07	-0.410808	0.775	0.843	0.0075036
	1.51993e-12	-0.411336	0.449	0.651	4.97595e-08
	2.01247e-19	-0.414671	0.049	0.31	6.58842e-15
	3.79944e-21	-0.416829	0.019	0.286	1.24386e-16
	8.54891e-19	-0.416838	0.142	0.405	2.79874e-14
	1.12545e-16	-0.416838	0.816	0.906	3.6845e-12
	1.18615e-14	-0.417537	0.521	0.718	3.8832e-10
	4.85976e-23	-0.418899	0.876	0.954	1.59099e-18
	8.05589e-23	-0.420346	0.004	0.28	2.63734e-18
	7.69277e-13	-0.423096	0.296	0.499	2.51846e-08
	5.52756e-08	-0.42704	0.476	0.626	0.00180961
	3.26074e-14	-0.427424	0.135	0.351	1.0675e-09
	3.82746e-15	-0.428046	0.067	0.288	1.25303e-10
	1.16933e-17	-0.434111	0.12	0.368	3.82817e-13
	6.60071e-09	-0.437167	0.419	0.556	0.000216094
	0.116983	-0.437605	0.243	0.291	1
	2.65422e-23	-0.439747	0.978	0.991	8.68939e-19
	3.7818e-20	-0.440183	0.037	0.301	1.23809e-15
	1.84675e-10	-0.440843	0.303	0.477	6.04588e-06
	2.74183e-20	-0.443422	0.082	0.364	8.97621e-16
	4.42818e-12	-0.44363	0.577	0.721	1.4497e-07
	3.27133e-19	-0.445163	0.217	0.489	1.07097e-14
	3.69305e-17	-0.445212	0.596	0.772	1.20903e-12
	2.0134e-28	-0.446111	0.727	0.891	6.59146e-24
	7.0188e-20	-0.448348	0.06	0.33	2.29782e-15
	1.59962e-20	-0.448384	0.824	0.898	5.23683e-16
	6.82624e-16	-0.448859	0.3	0.533	2.23477e-11
	4.17323e-18	-0.45008	0.112	0.37	1.36623e-13
	1.42159e-17	-0.451083	0.345	0.601	4.65399e-13
	6.93725e-09	-0.451923	0.251	0.422	0.000227112
	8.07553e-08	-0.452688	0.734	0.514	0.00264377
	3.23256e-19	-0.45418	0.592	0.782	1.05827e-14
	4.12269e-08	-0.454591	0.816	0.871	0.00134969
	0.0272288	-0.454955	0.382	0.425	1
	3.25722e-21	-0.457921	0.06	0.344	1.06635e-16
	1.42821e-15	-0.459457	0.142	0.378	4.67568e-11
	4.33255e-15	-0.462299	0.266	0.5	1.41839e-10
	1.90818e-14	-0.464954	0.318	0.545	6.24701e-10
	1.22183e-24	-0.466051	0.509	0.777	4.00003e-20
	1.17794e-18	-0.468316	0.064	0.314	3.85635e-14
	1.33152e-15	-0.469317	0.21	0.448	4.35912e-11
	5.4368e-13	-0.470012	0.292	0.512	1.7799e-08
	5.05692e-22	-0.474301	0.045	0.325	1.65554e-17
	1.17421e-10	-0.478152	0.18	0.354	3.84412e-06
	6.46625e-24	-0.481009	0.067	0.373	2.11692e-19
	4.49955e-22	-0.481884	0.142	0.444	1.47306e-17
	2.83536e-15	-0.482078	0.618	0.758	9.28239e-11
	1.84001e-15	-0.485527	0.086	0.309	6.02382e-11
	2.33705e-06	-0.486194	0.33	0.455	0.0765104
	1.71843e-27	-0.48906	0.963	0.99	5.6258e-23
	3.93689e-28	-0.489181	0.981	0.99	1.28886e-23
	1.70513e-17	-0.491063	0.086	0.332	5.58227e-13
	5.90182e-07	-0.492145	0.277	0.422	0.0193214
	2.66347e-14	-0.492498	0.131	0.362	8.71968e-10
	2.75299e-16	-0.493717	0.476	0.67	9.01272e-12
	2.78228e-19	-0.502838	0.011	0.254	9.10862e-15
	4.40035e-33	-0.506021	0.861	0.931	1.44059e-28
	3.65337e-09	-0.510025	0.165	0.331	0.000119604
	2.30403e-24	-0.510634	0.951	0.978	7.54294e-20
	3.41362e-33	-0.512378	0.974	0.992	1.11755e-28
	2.17844e-27	-0.512888	0.015	0.342	7.13177e-23
	1.37554e-24	-0.513334	0.528	0.772	4.50324e-20
	1.20281e-28	-0.514903	0.034	0.375	3.93776e-24
	3.69043e-24	-0.517512	0.79	0.905	1.20817e-19
	5.38329e-16	-0.518195	0.67	0.8	1.76238e-11
	3.65243e-13	-0.51898	0.247	0.45	1.19573e-08
	2.62878e-28	-0.522242	0.618	0.852	8.6061e-24
	3.61234e-19	-0.525036	0.273	0.528	1.18261e-14
	1.29865e-21	-0.529537	0.034	0.309	4.25153e-17
	0.00107685	-0.534334	0.689	0.561	1
	1.5352e-11	-0.544913	0.461	0.608	5.02593e-07
	7.8584e-19	-0.547866	0.33	0.574	2.57268e-14
	3.49872e-24	-0.548845	0.03	0.328	1.14541e-19
	1.17508e-16	-0.553269	0.105	0.339	3.84699e-12
	3.42111e-21	-0.55368	0.423	0.679	1.12e-16
	2.09037e-21	-0.556507	0.554	0.737	6.84345e-17
	4.94356e-21	-0.559384	0.738	0.849	1.61842e-16
	0.00581726	-0.566384	0.596	0.65	1
	2.39186e-19	-0.574862	0.075	0.341	7.83047e-15
	1.64662e-21	-0.574989	0.169	0.476	5.3907e-17
	5.39805e-27	-0.59267	0.034	0.355	1.76721e-22
	2.42382e-19	-0.60225	0.03	0.28	7.9351e-15
	2.86615e-32	-0.603696	0.27	0.655	9.3832e-28
	4.92229e-22	-0.615923	0.004	0.272	1.61146e-17
	1.05163e-13	-0.618123	0.33	0.538	3.44282e-09
	1.12742e-20	-0.626245	0.944	0.971	3.69094e-16
	4.5455e-26	-0.626537	0.371	0.671	1.48811e-21
	2.52331e-30	-0.632182	0.644	0.852	8.2608e-26
	3.05932e-24	-0.633681	0.116	0.426	1.00156e-19
	5.33507e-11	-0.63692	0.307	0.465	1.7466e-06
	3.63908e-45	-0.637361	0.918	0.966	1.19136e-40
	4.06365e-23	-0.64966	0.045	0.338	1.33036e-18
	3.69409e-11	-0.650971	0.989	0.895	1.20937e-06
	3.096e-13	-0.653041	0.322	0.529	1.01357e-08
	1.6152e-29	-0.654482	0.165	0.525	5.28784e-25
	1.47608e-14	-0.654741	0.273	0.487	4.83238e-10
	5.62718e-37	-0.660903	0.015	0.421	1.84223e-32
	3.34573e-21	-0.663112	0.446	0.664	1.09532e-16
	8.48976e-10	-0.690899	0.869	0.888	2.77938e-05
	6.60391e-31	-0.6962	0.393	0.668	2.16199e-26
	1.28859e-28	-0.702877	0.614	0.803	4.21857e-24
	7.09138e-19	-0.717837	0.94	0.968	2.32158e-14
	9.56624e-26	-0.724318	0.449	0.694	3.13179e-21
	4.37504e-29	-0.727295	0.217	0.548	1.4323e-24
	1.35087e-12	-0.727399	0.112	0.31	4.42248e-08
	7.06966e-16	-0.727843	0.12	0.353	2.31447e-11
	1.06966e-28	-0.755443	0.049	0.388	3.50184e-24
	6.62858e-21	-0.756291	0.019	0.279	2.17006e-16
	2.46373e-26	-0.761291	0.037	0.355	8.06575e-22
	4.4929e-27	-0.788183	0.041	0.373	1.47089e-22
	5.03997e-27	-0.795244	0.434	0.684	1.64999e-22
	1.43917e-22	-0.797287	0.142	0.439	4.71155e-18
	8.27476e-52	-0.802819	0.599	0.889	2.70899e-47
	1.96675e-35	-0.806762	0.307	0.655	6.43875e-31
	6.18476e-28	-0.808776	0.753	0.874	2.02477e-23
	4.31767e-06	-0.833368	0.307	0.434	0.141352
	4.69274e-37	-0.844448	0.352	0.723	1.53631e-32
	2.46381e-29	-0.865397	0.757	0.906	8.06602e-25
	6.84238e-22	-0.869769	0.371	0.595	2.24006e-17
	1.59721e-45	-0.875885	0.034	0.501	5.22894e-41
	1.24465e-18	-0.88076	0.955	0.963	4.07472e-14
	9.94175e-50	-0.90693	0.06	0.55	3.25473e-45
	1.47547e-42	-0.909875	0.281	0.667	4.83038e-38
	2.52137e-13	-0.946323	0.255	0.453	8.25447e-09
	2.95194e-38	-0.959363	0.022	0.44	9.66407e-34
	1.39107e-44	-0.975391	0.105	0.552	4.55407e-40
	2.46663e-39	-0.977707	0.082	0.495	8.07526e-35
	1.60258e-23	-0.978594	0.049	0.347	5.24651e-19
	8.26036e-53	-1.01272	0.581	0.816	2.70428e-48
	6.88245e-34	-1.02465	0.427	0.716	2.25318e-29
	2.65005e-42	-1.05519	0.303	0.67	8.67575e-38
	1.32649e-47	-1.083	0.094	0.564	4.34268e-43
	8.05437e-28	-1.13189	0.318	0.619	2.63684e-23
	1.58605e-40	-1.16924	0.049	0.476	5.19241e-36
	2.49799e-71	-1.1919	0.03	0.643	8.17793e-67
	9.64029e-55	-1.20119	0.03	0.55	3.15604e-50
	3.27893e-32	-1.22792	0.105	0.469	1.07346e-27
	1.02109e-44	-1.26134	0.049	0.504	3.34285e-40
	6.92717e-63	-1.26751	0.172	0.7	2.26782e-58
	0.000301733	-1.30533	0.288	0.377	1
	2.81242e-68	-1.34317	0.045	0.638	9.20729e-64
	4.60169e-77	-1.36935	0.199	0.772	1.5065e-72
	2.36591e-56	-1.40135	0.21	0.691	7.74552e-52
	5.9054e-19	-1.40392	0.094	0.356	1.93331e-14
	3.88942e-11	-1.40583	0.135	0.314	1.27332e-06
	8.52408e-49	-1.45049	0.082	0.552	2.79062e-44
	1.67552e-33	-1.49387	0.101	0.464	5.48533e-29
	1.65296e-78	-1.53686	0.199	0.755	5.41145e-74
	3.10283e-31	-1.58814	0.037	0.395	1.0158e-26
	1.52664e-77	-1.5969	0.135	0.757	4.99792e-73
	1.60665e-38	-1.64762	0.064	0.468	5.25986e-34
	5.25185e-94	-1.75302	0.067	0.768	1.71935e-89
