# Supplementary material for: Loss of PPARγ activity characterizes early protumorigenic stromal reprogramming and dictates the therapeutic window of opportunity
Source: Proc Natl Acad Sci U S A. 2023 Oct 10;120(42):e2303774120. doi: 10.1073/pnas.2303774120 (PMC10589683; doi:10.1073/pnas.2303774120)
Supplement: Supplementary file 5 — Dataset S04 (XLSX) [file pnas.2303774120.sd04.xlsx]

## Sheet: Dataset_S4
PERICYTE
Gene	p_val	avg_logFC	pct.1	pct.2	p_val_adj
CCL20	4.65058e-222	2.91423	0.385	0.082	1.52251e-217
C11orf96	0	2.88599	0.99	0.384	0
MT1A	0	1.88608	0.677	0.076	0
EDNRB	0	1.86173	0.952	0.31	0
CD44	0	1.8393	0.833	0.046	0
CXCL3	1.50781e-198	1.78432	0.633	0.297	4.93627e-194
MT1X	0	1.76737	0.75	0.329	0
CEBPB	0	1.71352	0.983	0.582	0
COL6A2	0	1.70175	0.797	0.055	0
IL1RL1	0	1.62856	0.431	0.046	0
CRYAB	2.53858e-307	1.59161	0.407	0.05	8.31081e-303
MT1E	0	1.57021	0.654	0.122	0
COL6A3	0	1.54962	0.597	0.025	0
APOE	0	1.53768	0.575	0.017	0
LIF	0	1.46576	0.564	0.061	0
PRRX1	0	1.46493	0.75	0.015	0
RGS5	0	1.41123	0.516	0.016	0
TWIST1	0	1.33024	0.594	0.008	0
EMP3	0	1.31599	0.753	0.126	0
CTSC	4.24534e-301	1.30895	0.535	0.134	1.38984e-296
CTSL	0	1.28377	0.886	0.481	0
GEM	0	1.28245	0.602	0.066	0
TNFAIP6	0	1.26048	0.427	0.038	0
EPS8	0	1.2026	0.725	0.125	0
NDUFA4L2	0	1.16878	0.394	0.009	0
COL6A1	0	1.16529	0.58	0.033	0
IL1R1	0	1.15914	0.741	0.117	0
CPE	0	1.14594	0.563	0.017	0
MARCKS	7.12219e-308	1.10706	0.834	0.461	2.33166e-303
TIMP3	5.59493e-159	1.10358	0.523	0.209	1.83167e-154
ADAMTS4	1.96527e-250	1.09638	0.802	0.449	6.43391e-246
EGR1	3.21176e-210	1.08827	0.701	0.342	1.05147e-205
PDK4	5.44761e-116	1.08119	0.464	0.207	1.78344e-111
H2AFJ	0	1.07142	0.703	0.263	0
TIMP1	1.74443e-267	1.0625	0.833	0.502	5.7109e-263
PNRC1	0	1.0608	0.934	0.742	0
CYBA	0	1.03069	0.576	0.123	0
COL1A2	0	1.02992	0.517	0.006	0
PDGFRB	0	1.0269	0.505	0.008	0
DCN	0	1.0136	0.324	0.013	0
PAPPA	0	1.00053	0.413	0.005	0
KCNE4	0	0.999569	0.427	0.005	0
FGF7	0	0.991859	0.292	0.004	0
MEDAG	9.2933e-152	0.991357	0.571	0.273	3.04244e-147
MT2A	2.52976e-255	0.98914	0.997	0.961	8.28194e-251
LINC00152	1.01898e-171	0.987751	0.554	0.224	3.33593e-167
MIR4435-1HG	2.3999e-291	0.986873	0.531	0.119	7.8568e-287
AXL	0	0.973751	0.542	0.005	0
RUNX1	0	0.968239	0.551	0.037	0
LMO4	0	0.965013	0.675	0.228	0
CEBPD	1.96179e-207	0.94133	0.878	0.611	6.42251e-203
AKR1C1	1.27316e-243	0.937232	0.657	0.229	4.16806e-239
IGFBP2	1.28874e-99	0.930899	0.399	0.165	4.21908e-95
PLIN2	2.24134e-182	0.91417	0.918	0.782	7.33769e-178
ZEB2	0	0.912046	0.538	0.029	0
CXCL2	4.39879e-118	0.911134	0.77	0.561	1.44008e-113
HGF	0	0.906202	0.356	0.011	0
CPM	0	0.903482	0.412	0.052	0
TNFAIP3	2.46339e-243	0.901301	0.794	0.431	8.06464e-239
MAP1B	9.92293e-235	0.900587	0.746	0.36	3.24857e-230
EFHD1	0	0.896447	0.535	0.014	0
TPM2	0	0.883706	0.413	0.033	0
ARID5B	5.66384e-280	0.871341	0.867	0.452	1.85423e-275
TSC22D3	7.76344e-133	0.867363	0.632	0.368	2.5416e-128
TFPI	3.75107e-304	0.855315	0.955	0.601	1.22802e-299
CCL2	1.45828e-92	0.852421	0.699	0.465	4.77413e-88
SRGN	5.49116e-157	0.842477	0.851	0.699	1.7977e-152
PROCR	0	0.838581	0.502	0.086	0
CRISPLD2	0	0.821553	0.424	0.007	0
EPAS1	3.47304e-242	0.819938	0.753	0.389	1.137e-237
NID1	0	0.811058	0.476	0.079	0
NDRG2	0	0.799657	0.411	0.025	0
PHLDA1	2.17244e-243	0.79863	0.876	0.563	7.11212e-239
ID4	5.97898e-213	0.797628	0.469	0.124	1.9574e-208
VASN	0	0.797359	0.331	0.008	0
IL6	2.49512e-70	0.794544	0.469	0.259	8.16851e-66
MFGE8	0	0.793906	0.494	0.061	0
FOS	3.68392e-91	0.79109	0.896	0.865	1.20604e-86
PLAU	8.78968e-126	0.788583	0.29	0.074	2.87756e-121
ANGPTL4	7.14997e-173	0.759778	0.479	0.154	2.34076e-168
BTG3	6.31398e-242	0.755735	0.854	0.561	2.06707e-237
SERPING1	1.09116e-257	0.726841	0.511	0.131	3.57223e-253
SELM	3.5681e-230	0.716896	0.931	0.759	1.16812e-225
C1R	1.62243e-300	0.714799	0.519	0.107	5.31151e-296
HES4	6.0066e-123	0.709596	0.407	0.149	1.96644e-118
DDR2	0	0.704599	0.428	0.024	0
NR2F2	2.65307e-97	0.702839	0.535	0.296	8.68561e-93
HES1	1.40222e-69	0.700971	0.686	0.512	4.5906e-65
GJA4	5.19787e-241	0.690149	0.316	0.034	1.70168e-236
FSTL3	0	0.688233	0.387	0.027	0
MAML2	1.1767e-227	0.68418	0.624	0.232	3.85229e-223
LRRFIP1	2.81564e-183	0.683596	0.794	0.521	9.21783e-179
LAPTM4A	1.88031e-230	0.680786	0.904	0.769	6.15576e-226
UGP2	3.64033e-122	0.679241	0.557	0.309	1.19177e-117
VEGFA	9.89723e-152	0.677536	0.519	0.211	3.24015e-147
PRDX6	1.48554e-173	0.675144	0.837	0.689	4.86337e-169
COL4A1	4.45989e-177	0.657336	0.891	0.65	1.46008e-172
FAM46A	2.76055e-292	0.656758	0.364	0.038	9.03748e-288
MT1M	7.31785e-143	0.652475	0.309	0.072	2.39572e-138
PALLD	1.65931e-141	0.642629	0.393	0.126	5.43225e-137
KLF9	4.57481e-131	0.62525	0.733	0.515	1.4977e-126
IL8	8.25355e-83	0.622815	0.893	0.845	2.70205e-78
CREB3L2	7.64016e-176	0.619522	0.546	0.215	2.50123e-171
NR4A1	1.92975e-104	0.616619	0.441	0.201	6.31761e-100
NAMPT	1.53096e-116	0.61226	0.717	0.521	5.01206e-112
HIPK2	4.05068e-125	0.594403	0.542	0.262	1.32611e-120
BNIP3L	1.07113e-99	0.584629	0.726	0.549	3.50665e-95
LPL	0	0.582973	0.292	0.006	0
ADRA2C	7.42687e-172	0.581293	0.281	0.047	2.43141e-167
ANXA5	1.46643e-231	0.581253	0.984	0.965	4.80079e-227
PAG1	0	0.580753	0.32	0.004	0
ZFHX3	1.01368e-183	0.577332	0.417	0.114	3.31859e-179
SDC2	0	0.576423	0.318	0.008	0
LGALS3	2.56765e-134	0.576397	0.874	0.777	8.40598e-130
VIM	4.37469e-204	0.571136	0.98	0.911	1.43219e-199
SDC4	2.45807e-169	0.570942	0.406	0.114	8.04722e-165
ADIRF	4.11655e-26	0.569852	0.369	0.256	1.34768e-21
SLC7A2	1.19466e-174	0.568317	0.42	0.11	3.91106e-170
RHOQ	1.98106e-207	0.567058	0.488	0.142	6.48559e-203
LDHB	1.41493e-114	0.560726	0.713	0.477	4.63219e-110
SGIP1	3.15318e-259	0.553406	0.302	0.025	1.03229e-254
PRKAR1A	3.71396e-94	0.552165	0.798	0.685	1.21588e-89
IL6ST	4.27961e-114	0.550325	0.797	0.642	1.40106e-109
ARHGAP6	0	0.548538	0.319	0.007	0
PPAP2B	1.78071e-71	0.546324	0.68	0.513	5.8297e-67
RGS16	2.08813e-76	0.546293	0.28	0.099	6.83611e-72
COL5A3	0	0.542936	0.282	0.004	0
CHST2	2.65264e-158	0.537226	0.352	0.09	8.6842e-154
GJC1	9.33637e-210	0.53498	0.318	0.046	3.05654e-205
RAB31	1.89901e-232	0.531798	0.398	0.075	6.21698e-228
H3F3B	7.10594e-213	0.527447	0.997	0.987	2.32634e-208
CALD1	4.68008e-126	0.525342	0.793	0.48	1.53216e-121
BCL6	5.21092e-104	0.524925	0.451	0.201	1.70595e-99
ERRFI1	2.34823e-126	0.523732	0.374	0.124	7.68764e-122
IER3	7.59943e-56	0.522341	0.814	0.706	2.4879e-51
LY6K	1.61104e-138	0.521587	0.294	0.065	5.2742e-134
CYP1B1	1.01807e-101	0.520789	0.43	0.174	3.33295e-97
AGTR1	0	0.520162	0.291	0.001	0
FILIP1L	6.33276e-100	0.513727	0.358	0.131	2.07322e-95
2019-09-09	2.2975e-175	0.513347	0.439	0.133	7.52155e-171
FGFR1	8.73769e-105	0.513115	0.634	0.381	2.86054e-100
PMEPA1	3.57047e-90	0.511578	0.451	0.222	1.1689e-85
C1S	9.73688e-195	0.510877	0.362	0.074	3.18766e-190
ENPEP	0	0.510361	0.301	0.004	0
PRMT1	8.86209e-126	0.508165	0.824	0.688	2.90127e-121
MSC	4.62901e-259	0.506919	0.342	0.038	1.51544e-254
TBX3	3.70236e-153	0.503906	0.445	0.145	1.21208e-148
PTPN1	2.69808e-115	0.503643	0.507	0.243	8.83299e-111
TMED5	2.9706e-119	0.502099	0.672	0.424	9.72514e-115
MYC	2.29382e-71	0.49726	0.471	0.262	7.50951e-67
NFIL3	3.36993e-87	0.490828	0.605	0.392	1.10325e-82
IFITM2	1.54622e-65	0.49068	0.711	0.583	5.062e-61
PDE3A	0	0.490612	0.295	0.003	0
RHOBTB3	1.81002e-235	0.490119	0.297	0.03	5.92563e-231
CMSS1	6.69866e-51	0.485454	0.479	0.317	2.19301e-46
LIN7A	0	0.470965	0.295	0.003	0
ADAMTS12	0	0.470768	0.275	0.003	0
C12orf57	2.01414e-102	0.464212	0.811	0.628	6.59389e-98
SPRY2	5.05891e-87	0.463192	0.585	0.358	1.65619e-82
PHC2	4.15718e-71	0.461655	0.686	0.557	1.36098e-66
C16orf45	5.20457e-115	0.460908	0.382	0.145	1.70387e-110
ROCK2	3.11797e-53	0.458148	0.541	0.389	1.02076e-48
TMEM38B	1.53417e-113	0.456789	0.422	0.173	5.02255e-109
GSTO1	2.10598e-91	0.456465	0.855	0.765	6.89455e-87
DDX21	8.82226e-98	0.456354	0.904	0.859	2.88823e-93
MCL1	1.27809e-77	0.45497	0.805	0.699	4.18422e-73
PEBP1	2.89351e-85	0.454749	0.623	0.432	9.47279e-81
PHLDA2	5.03518e-90	0.453206	0.498	0.248	1.64842e-85
MLTK	4.31166e-129	0.450345	0.422	0.157	1.41155e-124
FOXO3	4.42248e-82	0.44939	0.461	0.24	1.44783e-77
TBX2	1.43631e-306	0.43543	0.266	0.004	4.70219e-302
FOSB	9.22233e-54	0.431567	0.864	0.82	3.0192e-49
COL4A2	6.67121e-91	0.428893	0.82	0.631	2.18402e-86
CCND2	2.63953e-189	0.426651	0.287	0.041	8.6413e-185
NUCKS1	9.51798e-91	0.426343	0.743	0.573	3.116e-86
RAB34	2.50673e-138	0.424049	0.401	0.134	8.20652e-134
PFDN5	8.45564e-132	0.422669	0.941	0.903	2.76821e-127
RNF152	2.21075e-169	0.420685	0.251	0.034	7.23755e-165
SNHG15	1.66067e-55	0.418703	0.582	0.42	5.43668e-51
PTEN	3.78795e-81	0.417817	0.41	0.203	1.2401e-76
NDUFS2	3.65822e-62	0.416771	0.575	0.406	1.19763e-57
IDS	2.33253e-101	0.415999	0.328	0.114	7.63625e-97
ZFP36	1.05868e-47	0.414768	0.792	0.696	3.46592e-43
PAPSS2	2.25633e-163	0.414604	0.278	0.046	7.38678e-159
OLFM2	1.31502e-184	0.411062	0.276	0.039	4.3051e-180
TRIB2	1.04668e-77	0.410251	0.275	0.097	3.42662e-73
AEBP1	1.25396e-136	0.404596	0.313	0.079	4.10522e-132
FHL2	1.84028e-150	0.401939	0.329	0.076	6.02471e-146
PARM1	6.83511e-226	0.400896	0.257	0.019	2.23768e-221
AKR1C2	1.51501e-116	0.400457	0.359	0.111	4.95985e-112
CD276	4.96116e-102	0.400421	0.335	0.116	1.62418e-97
RBMS1	2.31129e-66	0.397462	0.571	0.383	7.5667e-62
TGFBR3	2.38323e-83	0.395209	0.339	0.135	7.80223e-79
MXI1	1.89381e-79	0.393677	0.342	0.146	6.19997e-75
TUBB2A	9.07046e-89	0.393615	0.425	0.197	2.96949e-84
B4GALT1	1.13579e-57	0.393299	0.535	0.36	3.71835e-53
NR3C1	5.60863e-57	0.393207	0.592	0.435	1.83615e-52
CYCS	1.14301e-54	0.392528	0.831	0.776	3.74198e-50
MYO1B	3.01482e-72	0.392459	0.526	0.304	9.86992e-68
S100A11	6.41518e-87	0.389728	0.932	0.906	2.1002e-82
PDGFA	1.95957e-56	0.388852	0.469	0.285	6.41525e-52
SRGAP1	1.3961e-92	0.387632	0.308	0.107	4.57056e-88
ITGB1	2.82223e-104	0.387265	0.948	0.887	9.23941e-100
RCN3	1.1484e-179	0.387108	0.28	0.042	3.75964e-175
GNAI1	1.09437e-97	0.38612	0.435	0.19	3.58274e-93
RP11-395G23.3	1.88413e-174	0.385999	0.264	0.038	6.16825e-170
GAS6	8.17418e-93	0.383822	0.309	0.107	2.67606e-88
ANXA1	3.54954e-14	0.381218	0.491	0.429	1.16205e-09
GPRC5A	3.39954e-85	0.379954	0.33	0.124	1.11294e-80
OGFRL1	1.54897e-96	0.379127	0.363	0.142	5.07101e-92
2019-09-07	1.37088e-86	0.378107	0.874	0.791	4.48799e-82
PPIF	7.09876e-113	0.377803	0.323	0.101	2.32399e-108
ADAMTS1	2.82699e-23	0.374703	0.446	0.335	9.25501e-19
TUBA1C	6.29224e-83	0.373849	0.895	0.828	2.05995e-78
ZBTB38	3.77344e-58	0.37171	0.411	0.233	1.23535e-53
CNN3	9.36791e-47	0.371084	0.642	0.513	3.06687e-42
RBPMS	3.88721e-59	0.370712	0.503	0.315	1.2726e-54
PABPC1	2.0335e-84	0.369652	0.942	0.917	6.65729e-80
REL	2.02364e-39	0.368729	0.424	0.28	6.62498e-35
NBL1	1.39224e-46	0.367919	0.505	0.356	4.55791e-42
ADH5	1.92218e-100	0.364851	0.348	0.13	6.29284e-96
LPP	1.58639e-57	0.364394	0.538	0.359	5.19353e-53
ZNF503	4.5042e-67	0.35898	0.287	0.117	1.47458e-62
TYMP	8.29542e-55	0.355147	0.737	0.612	2.71575e-50
RPS5	8.4308e-119	0.351946	0.981	0.979	2.76007e-114
FJX1	2.13237e-81	0.350854	0.268	0.09	6.98096e-77
TMEM165	2.03768e-53	0.3503	0.72	0.617	6.67095e-49
CREB5	4.33027e-71	0.349375	0.374	0.169	1.41764e-66
FOXP1	1.19494e-60	0.346559	0.479	0.283	3.91198e-56
MRPL3	4.13857e-84	0.346408	0.377	0.168	1.35488e-79
NFIA	1.05261e-79	0.346078	0.301	0.115	3.44604e-75
JUND	7.54149e-76	0.345102	0.987	0.98	2.46893e-71
LONRF1	5.47702e-83	0.344776	0.252	0.08	1.79307e-78
COX7A1	3.22132e-49	0.344672	0.537	0.376	1.0546e-44
RASD1	4.12079e-31	0.343977	0.467	0.32	1.34906e-26
CHCHD10	2.57921e-96	0.343849	0.264	0.076	8.44382e-92
PPARG	1.59389e-41	0.340616	0.353	0.204	5.21809e-37
MTHFD2	6.96867e-45	0.338736	0.605	0.433	2.2814e-40
SLC25A6	2.74976e-60	0.338451	0.857	0.788	9.00215e-56
IMPDH2	9.38788e-47	0.338389	0.531	0.382	3.0734e-42
CHCHD2	3.56038e-81	0.338164	0.943	0.931	1.1656e-76
ACO1	3.51752e-79	0.337891	0.377	0.172	1.15157e-74
DDX24	5.29826e-50	0.337779	0.763	0.681	1.73455e-45
TXNIP	4.82362e-34	0.336721	0.488	0.336	1.57916e-29
ITGA1	7.6553e-63	0.335699	0.367	0.178	2.50619e-58
RNF24	1.67197e-92	0.334615	0.311	0.108	5.47369e-88
WIPI1	5.47425e-75	0.334404	0.312	0.127	1.79216e-70
EIF1B	3.10263e-35	0.333907	0.789	0.755	1.01574e-30
YAP1	8.24948e-64	0.332829	0.308	0.133	2.70071e-59
MT-CO1	6.18965e-75	0.332135	0.992	0.988	2.02637e-70
PSMD8	1.29664e-49	0.330369	0.831	0.804	4.24493e-45
KHDRBS3	3.80475e-55	0.329651	0.32	0.153	1.2456e-50
RPLP0	2.50721e-138	0.328242	0.992	0.983	8.20812e-134
UXT	8.31824e-44	0.32723	0.67	0.586	2.72322e-39
LHFP	1.70392e-32	0.326102	0.433	0.306	5.57828e-28
AIFM2	6.1537e-69	0.325499	0.351	0.163	2.0146e-64
MT-CO3	2.44458e-65	0.323425	0.989	0.983	8.00308e-61
PTGR1	4.56899e-57	0.321505	0.266	0.11	1.4958e-52
PDLIM1	2.77006e-42	0.321224	0.604	0.458	9.06861e-38
CHSY1	3.72168e-76	0.320005	0.288	0.106	1.2184e-71
UBA2	8.22472e-41	0.317472	0.609	0.486	2.69261e-36
POR	1.85878e-30	0.317312	0.476	0.358	6.08527e-26
GFPT1	3.98353e-41	0.316343	0.41	0.26	1.30413e-36
OSMR	2.37989e-75	0.315088	0.327	0.134	7.79129e-71
HMGN2	5.40959e-28	0.314279	0.605	0.524	1.77099e-23
AKR1B1	3.7573e-32	0.314193	0.387	0.261	1.23007e-27
ATP6AP2	7.28433e-36	0.313859	0.616	0.521	2.38474e-31
ATP13A3	3.46806e-62	0.31306	0.653	0.456	1.13537e-57
JUNB	2.26105e-21	0.311723	0.888	0.897	7.40222e-17
CNBP	1.6758e-57	0.310918	0.87	0.81	5.48624e-53
SIK1	2.63136e-43	0.30855	0.344	0.192	8.61456e-39
AMOTL1	3.25931e-74	0.30838	0.277	0.102	1.06703e-69
VAMP2	8.18072e-42	0.306047	0.54	0.403	2.6782e-37
AHCYL1	7.47106e-36	0.304393	0.495	0.363	2.44588e-31
IGFBP4	3.02704e-39	0.303897	0.598	0.426	9.90994e-35
GLRX	3.83951e-67	0.303306	0.281	0.108	1.25698e-62
NAP1L1	2.0132e-51	0.301534	0.857	0.801	6.5908e-47
DLC1	5.75363e-30	0.298835	0.399	0.273	1.88362e-25
DEGS1	9.55877e-45	0.298403	0.673	0.56	3.12935e-40
GYPC	2.62153e-54	0.294781	0.631	0.435	8.58236e-50
MAP1LC3A	5.76734e-37	0.293149	0.455	0.31	1.88811e-32
OAT	2.21495e-46	0.293087	0.383	0.225	7.2513e-42
IFRD1	2.6862e-28	0.291087	0.611	0.508	8.79409e-24
RPL12	3.55421e-79	0.29098	0.991	0.985	1.16358e-74
ABL1	1.10851e-47	0.29041	0.333	0.174	3.62905e-43
PLP2	5.58473e-51	0.289565	0.349	0.183	1.82833e-46
TMEM189	2.26031e-41	0.287026	0.354	0.208	7.39979e-37
AZI2	1.78603e-50	0.286784	0.323	0.164	5.8471e-46
PNISR	8.33885e-37	0.286736	0.766	0.702	2.72997e-32
CALU	1.19863e-31	0.286177	0.682	0.592	3.92406e-27
IFT57	1.66512e-47	0.285271	0.345	0.19	5.45127e-43
TSPYL2	2.94598e-31	0.282884	0.508	0.376	9.64455e-27
NFIB	1.35708e-31	0.281647	0.503	0.369	4.44279e-27
RPL23A	5.6508e-104	0.279579	0.989	0.986	1.84996e-99
C8orf4	7.66535e-44	0.279214	0.604	0.417	2.50948e-39
SLC7A5	1.52001e-35	0.277511	0.283	0.153	4.97621e-31
TFRC	1.74739e-45	0.276643	0.283	0.14	5.72059e-41
WBP11	6.10032e-36	0.274627	0.477	0.339	1.99712e-31
CUTA	2.31982e-41	0.274624	0.38	0.229	7.59462e-37
TLE4	2.90762e-32	0.274375	0.547	0.417	9.51895e-28
NCK2	1.40269e-33	0.273903	0.358	0.228	4.59212e-29
CTA-29F11.1	1.81813e-27	0.273855	0.381	0.26	5.95218e-23
RND3	1.92958e-53	0.271507	0.504	0.296	6.31706e-49
RPL13A	3.44049e-88	0.270295	0.994	0.989	1.12635e-83
WSB1	2.13995e-16	0.26883	0.599	0.546	7.00576e-12
RPL8	7.02549e-127	0.268538	0.997	0.996	2.3e-122
JUN	1.43086e-23	0.26696	0.961	0.97	4.68435e-19
SKP1	7.16182e-51	0.266827	0.904	0.887	2.34464e-46
SRI	2.59901e-34	0.266551	0.664	0.574	8.50865e-30
UGCG	2.60571e-40	0.265914	0.63	0.479	8.53057e-36
ACSL4	2.86205e-32	0.265073	0.389	0.254	9.36977e-28
WDR74	3.42206e-08	0.263842	0.628	0.617	0.00112031
EIF4A1	4.24386e-64	0.263257	0.982	0.982	1.38936e-59
FAM107B	4.31249e-33	0.261826	0.476	0.325	1.41182e-28
APOLD1	1.59612e-22	0.26068	0.413	0.297	5.22537e-18
EEF2	5.77201e-41	0.259415	0.946	0.935	1.88964e-36
AHI1	2.78091e-27	0.259134	0.462	0.34	9.10414e-23
RPL29	6.35663e-79	0.258522	0.993	0.989	2.08103e-74
ERCC1	3.30216e-32	0.258354	0.424	0.298	1.08106e-27
CSNK1E	8.49101e-27	0.258069	0.572	0.476	2.77979e-22
MTRNR2L8	2.56022e-25	0.256285	0.736	0.651	8.38165e-21
A2M	2.5423e-28	0.25611	0.256	0.144	8.32298e-24
NCL	5.55901e-36	0.256101	0.856	0.833	1.81991e-31
CTNNB1	1.8412e-19	0.254521	0.701	0.663	6.02772e-15
ZDHHC9	7.29679e-45	0.253824	0.269	0.129	2.38882e-40
TGFB1I1	3.064e-35	0.25364	0.436	0.29	1.00309e-30
SMAP2	4.38158e-68	0.252881	0.263	0.096	1.43444e-63
ISG15	1.23943e-07	0.252812	0.321	0.273	0.00405764
NT5C	8.2565e-50	0.251257	0.304	0.151	2.70301e-45
ERO1L	2.03849e-36	-0.250831	0.367	0.552	6.6736e-32
CD151	9.92893e-40	-0.250967	0.506	0.683	3.25053e-35
PTTG1IP	8.10329e-40	-0.251381	0.363	0.55	2.65285e-35
SSNA1	4.11358e-43	-0.25144	0.34	0.538	1.3467e-38
PRELID1	2.42955e-38	-0.252082	0.687	0.822	7.95387e-34
ELMSAN1	2.91984e-34	-0.253596	0.183	0.335	9.55897e-30
CERK	8.17868e-43	-0.254034	0.142	0.314	2.67754e-38
TNIP2	7.61441e-39	-0.254947	0.464	0.641	2.49281e-34
PELI1	4.11896e-16	-0.255153	0.219	0.321	1.34846e-11
FEZ2	4.13025e-38	-0.256522	0.247	0.42	1.35216e-33
CANX	2.45942e-38	-0.256826	0.652	0.809	8.05165e-34
STK10	3.1309e-47	-0.257315	0.129	0.306	1.02499e-42
TNFRSF10B	5.11786e-30	-0.257331	0.244	0.397	1.67549e-25
ADAMTS9	2.24632e-27	-0.257681	0.603	0.74	7.35401e-23
PEF1	2.87038e-49	-0.257875	0.259	0.466	9.39705e-45
RPS27L	1.35413e-15	-0.258028	0.747	0.818	4.43315e-11
NMI	2.41898e-56	-0.25888	0.101	0.291	7.91927e-52
PICALM	5.35513e-35	-0.25889	0.327	0.506	1.75316e-30
FAM177A1	1.2767e-39	-0.259064	0.443	0.634	4.17967e-35
YWHAE	6.8779e-65	-0.259102	0.869	0.953	2.25169e-60
PSMA7	2.35274e-53	-0.2592	0.89	0.948	7.7024e-49
CACYBP	6.08657e-38	-0.259531	0.44	0.624	1.99262e-33
VCP	2.21041e-37	-0.259777	0.698	0.837	7.23643e-33
BMP2	3.8845e-09	-0.259868	0.209	0.28	0.000127171
TIMMDC1	7.13726e-44	-0.260007	0.264	0.456	2.3366e-39
TIFA	5.51026e-42	-0.260242	0.14	0.312	1.80395e-37
DBN1	1.56032e-50	-0.260934	0.103	0.282	5.10819e-46
SCARF1	7.2066e-41	-0.261224	0.137	0.302	2.3593e-36
STMN1	1.48358e-20	-0.261319	0.199	0.318	4.85695e-16
DOCK6	1.96653e-45	-0.262302	0.12	0.291	6.43801e-41
SLC35G2	4.14488e-64	-0.263084	0.072	0.268	1.35695e-59
KITLG	3.45802e-22	-0.263612	0.204	0.327	1.13209e-17
GARS	3.30352e-34	-0.26407	0.355	0.529	1.08151e-29
PARP14	2.41043e-29	-0.264585	0.242	0.391	7.89126e-25
PHB	1.12502e-41	-0.264683	0.424	0.618	3.68309e-37
CDC42	1.68775e-60	-0.26485	0.829	0.929	5.52537e-56
UBE2J1	6.1296e-41	-0.265938	0.391	0.575	2.00671e-36
TPT1	3.17316e-88	-0.265973	1	1	1.03883e-83
INSIG1	1.02202e-37	-0.26636	0.195	0.367	3.34588e-33
PFKP	2.31089e-37	-0.266651	0.285	0.458	7.56538e-33
SMARCA2	1.1815e-47	-0.267239	0.103	0.277	3.86798e-43
RHOA	6.52715e-68	-0.267601	0.883	0.947	2.13686e-63
SPTBN1	8.96962e-34	-0.268374	0.406	0.582	2.93648e-29
MAFF	5.51848e-30	-0.270338	0.68	0.798	1.80664e-25
BID	2.27231e-51	-0.271022	0.274	0.49	7.43907e-47
APLP2	2.96593e-37	-0.27109	0.428	0.606	9.70987e-33
CNIH1	4.77152e-48	-0.271812	0.385	0.589	1.5621e-43
PPP1CA	7.79168e-52	-0.272833	0.417	0.625	2.55084e-47
DYNLRB1	5.32122e-48	-0.273514	0.651	0.801	1.74206e-43
UBE2H	2.95174e-43	-0.27479	0.426	0.611	9.66339e-39
LSMD1	5.84552e-32	-0.27548	0.173	0.316	1.91371e-27
MSX1	1.24432e-33	-0.275771	0.231	0.397	4.07365e-29
MGLL	2.96428e-32	-0.275833	0.339	0.501	9.70446e-28
GNA13	7.16706e-52	-0.276477	0.151	0.346	2.34635e-47
SEC11C	1.01872e-46	-0.276503	0.169	0.362	3.33508e-42
TAP1	1.42457e-54	-0.276925	0.199	0.411	4.66376e-50
DUSP23	2.57168e-34	-0.277857	0.134	0.279	8.41917e-30
CEP170	6.38535e-53	-0.278247	0.15	0.351	2.09044e-48
PFDN1	5.87851e-55	-0.278817	0.306	0.53	1.92451e-50
ATP1B3	3.16758e-44	-0.279172	0.753	0.869	1.037e-39
BCAP31	1.59852e-44	-0.279342	0.502	0.686	5.23322e-40
PPP4C	3.29849e-51	-0.279681	0.467	0.677	1.07986e-46
CTGF	5.65446e-07	-0.279869	0.328	0.395	0.0185116
ODF2L	6.01858e-44	-0.280745	0.2	0.385	1.97036e-39
HSP90B1	1.13521e-09	-0.281746	0.855	0.878	3.71645e-05
PDCL	4.49657e-55	-0.282211	0.182	0.395	1.47209e-50
DBI	1.24642e-46	-0.282696	0.618	0.79	4.08053e-42
LRRC8C	3.21385e-48	-0.282898	0.116	0.293	1.05215e-43
NEU1	4.1566e-47	-0.283274	0.3	0.508	1.36079e-42
SASH1	9.60653e-45	-0.283439	0.355	0.559	3.14499e-40
ARPC2	3.47023e-48	-0.284967	0.767	0.876	1.13609e-43
RERE	1.50001e-45	-0.285312	0.303	0.502	4.91073e-41
RAB7A	8.71315e-46	-0.285611	0.687	0.836	2.85251e-41
ELOVL1	1.86191e-63	-0.286576	0.174	0.398	6.0955e-59
LUZP1	3.11682e-45	-0.287155	0.287	0.479	1.02038e-40
ARPC4	3.28991e-52	-0.287229	0.396	0.607	1.07705e-47
ATP6V1F	1.05857e-46	-0.287482	0.607	0.764	3.46553e-42
TXNDC9	3.23412e-55	-0.288249	0.258	0.472	1.05879e-50
FOXO1	9.77106e-55	-0.288594	0.128	0.326	3.19885e-50
GPR116	6.34192e-21	-0.289171	0.212	0.327	2.07622e-16
SULF2	1.50861e-59	-0.289216	0.085	0.277	4.9389e-55
EID3	9.93448e-33	-0.289408	0.155	0.3	3.25235e-28
SNHG7	9.20486e-38	-0.289442	0.335	0.515	3.01349e-33
CTSA	4.02649e-53	-0.28982	0.157	0.353	1.31819e-48
ITSN2	1.56332e-49	-0.290244	0.174	0.365	5.118e-45
NRP1	1.70042e-20	-0.290459	0.396	0.509	5.56683e-16
MRPL44	9.21538e-40	-0.29082	0.175	0.348	3.01693e-35
ACTN1	1.81084e-26	-0.291845	0.297	0.438	5.92834e-22
PDIA3	1.17044e-40	-0.292128	0.687	0.82	3.83177e-36
ERBB2IP	7.84391e-51	-0.292374	0.209	0.414	2.56794e-46
FKBP1A	6.91713e-40	-0.292841	0.848	0.918	2.26453e-35
ANKRD11	2.15233e-41	-0.295898	0.64	0.804	7.04631e-37
RAB32	7.18053e-44	-0.2977	0.298	0.493	2.35076e-39
ST6GALNAC4	8.24173e-53	-0.298008	0.122	0.305	2.69818e-48
HEBP1	5.72262e-45	-0.299113	0.332	0.527	1.87347e-40
CNRIP1	4.67618e-53	-0.299482	0.226	0.438	1.53089e-48
STOM	8.81115e-44	-0.303077	0.531	0.713	2.88459e-39
HOMER3	8.98634e-58	-0.305117	0.16	0.374	2.94195e-53
NES	1.21757e-34	-0.305182	0.128	0.272	3.98607e-30
EIF2B2	1.0627e-43	-0.306791	0.237	0.422	3.47907e-39
PIR	1.00101e-64	-0.30748	0.129	0.348	3.27712e-60
AK1	4.17975e-56	-0.307615	0.108	0.302	1.36837e-51
PDIA4	1.44312e-43	-0.308488	0.228	0.418	4.72448e-39
TMEM140	4.67408e-66	-0.308664	0.074	0.277	1.5302e-61
LYPLA2	5.73885e-71	-0.311176	0.188	0.427	1.87879e-66
PTMA	3.40872e-83	-0.311497	0.996	0.998	1.11595e-78
HK1	9.46966e-58	-0.312035	0.257	0.48	3.10018e-53
DAD1	1.2852e-63	-0.312393	0.786	0.885	4.20748e-59
KLHL5	1.13076e-68	-0.313684	0.131	0.354	3.70188e-64
LAMTOR2	2.6655e-70	-0.314075	0.207	0.454	8.72631e-66
NQO1	6.19006e-34	-0.314359	0.563	0.714	2.0265e-29
MIDN	5.63529e-42	-0.314864	0.353	0.547	1.84488e-37
C4orf32	8.3519e-75	-0.314951	0.544	0.765	2.73425e-70
CHD7	2.44258e-64	-0.315239	0.168	0.398	7.99653e-60
THBD	4.05298e-17	-0.315285	0.239	0.35	1.32686e-12
CLTA	2.7602e-73	-0.315846	0.717	0.869	9.03635e-69
PXN	1.20431e-68	-0.315854	0.088	0.302	3.94266e-64
MRPL17	1.32776e-58	-0.315933	0.196	0.408	4.34683e-54
TSHZ1	6.76468e-68	-0.315956	0.091	0.307	2.21462e-63
TNFAIP8L1	3.47692e-66	-0.317166	0.081	0.286	1.13828e-61
EFNA1	6.74616e-57	-0.317389	0.079	0.262	2.20856e-52
ANGPTL2	8.26584e-52	-0.317892	0.118	0.302	2.70607e-47
LPAR6	1.39885e-46	-0.318161	0.094	0.259	4.57956e-42
MTUS1	1.00159e-27	-0.318188	0.229	0.369	3.279e-23
ZNF267	2.35053e-48	-0.318493	0.258	0.461	7.69517e-44
HSPH1	5.3679e-43	-0.319227	0.406	0.606	1.75734e-38
MAP1S	2.81622e-67	-0.320096	0.176	0.408	9.21973e-63
CSF1	1.88501e-29	-0.320568	0.16	0.298	6.17115e-25
FZD6	7.03679e-83	-0.320799	0.042	0.266	2.3037e-78
POMP	3.73306e-87	-0.321164	0.917	0.962	1.22213e-82
FAM65A	1.77584e-57	-0.322204	0.28	0.507	5.81375e-53
SAV1	2.25607e-39	-0.322204	0.31	0.49	7.38592e-35
HMGN1	2.19549e-63	-0.322311	0.592	0.789	7.1876e-59
COX17	2.04442e-42	-0.32277	0.646	0.798	6.69302e-38
ADRM1	3.93607e-62	-0.323969	0.614	0.802	1.28859e-57
CORO1B	4.80504e-65	-0.325542	0.236	0.468	1.57307e-60
MT-ND6	9.50282e-32	-0.326601	0.517	0.663	3.11103e-27
MEF2C	3.95909e-42	-0.326979	0.188	0.363	1.29613e-37
HSD17B11	4.75104e-60	-0.327209	0.241	0.465	1.55539e-55
PREX2	1.37974e-68	-0.328611	0.058	0.26	4.517e-64
GRAMD1A	1.10864e-50	-0.329221	0.205	0.398	3.62947e-46
CD83	2.07348e-18	-0.329539	0.174	0.276	6.78816e-14
COPRS	5.8297e-67	-0.330771	0.343	0.582	1.90853e-62
PTPRB	5.50136e-73	-0.331282	0.049	0.252	1.80104e-68
TUBA4A	6.97875e-65	-0.333896	0.115	0.335	2.2847e-60
SIN3B	2.39713e-55	-0.333946	0.178	0.382	7.84771e-51
SEPW1	1.79538e-45	-0.334719	0.507	0.676	5.87771e-41
BCAP29	3.34358e-61	-0.334755	0.426	0.661	1.09462e-56
DAB2	8.97344e-34	-0.334829	0.508	0.672	2.93773e-29
SLC4A7	7.33512e-34	-0.335101	0.377	0.534	2.40137e-29
SNRK	5.26877e-61	-0.335865	0.228	0.453	1.72489e-56
VOPP1	3.35774e-79	-0.33602	0.086	0.319	1.09926e-74
PLA2G4C	5.9922e-75	-0.336801	0.122	0.361	1.96172e-70
HIST2H2AA3	3.16865e-40	-0.337884	0.304	0.485	1.03735e-35
BIRC3	1.73393e-24	-0.338033	0.209	0.339	5.67652e-20
HIST1H1C	2.90999e-26	-0.33878	0.307	0.449	9.52672e-22
TRAM1	2.81249e-65	-0.34011	0.461	0.702	9.20753e-61
GALNT18	1.24957e-70	-0.340922	0.062	0.27	4.09086e-66
NANS	1.58804e-71	-0.341114	0.348	0.602	5.19892e-67
CNST	1.45462e-96	-0.341381	0.199	0.494	4.76214e-92
TMEM123	7.35647e-51	-0.34183	0.424	0.631	2.40836e-46
SIRPA	5.02892e-62	-0.34291	0.115	0.321	1.64637e-57
PKIG	1.19271e-34	-0.344146	0.533	0.674	3.90468e-30
SLC9B2	7.15049e-46	-0.34438	0.145	0.32	2.34093e-41
TINAGL1	4.81655e-51	-0.346343	0.166	0.364	1.57684e-46
TMED9	9.85406e-73	-0.346609	0.617	0.815	3.22602e-68
NCK1	1.65679e-60	-0.347307	0.32	0.543	5.424e-56
C19orf10	3.82916e-52	-0.347453	0.649	0.812	1.25359e-47
GCLM	2.58169e-27	-0.347551	0.509	0.642	8.45195e-23
VAMP5	8.48084e-58	-0.347861	0.218	0.432	2.77646e-53
RNF19B	6.40032e-51	-0.347895	0.1	0.278	2.09534e-46
CDK17	1.97876e-68	-0.348038	0.171	0.406	6.47808e-64
MGAT4B	1.65415e-69	-0.348073	0.315	0.557	5.41536e-65
BCL10	2.70482e-71	-0.348386	0.231	0.479	8.85505e-67
NOTCH4	2.12594e-58	-0.348871	0.075	0.259	6.95989e-54
TRIB3	2.38352e-44	-0.350738	0.1	0.267	7.80318e-40
CALM1	1.22557e-28	-0.35264	0.726	0.815	4.01227e-24
DDX39A	7.21684e-72	-0.353514	0.48	0.715	2.36265e-67
KIAA0355	2.41881e-59	-0.353569	0.304	0.542	7.9187e-55
EPHX1	4.78619e-61	-0.353797	0.116	0.32	1.5669e-56
GNAS	2.76152e-99	-0.354142	0.913	0.975	9.04065e-95
DGKD	3.66296e-60	-0.354478	0.138	0.348	1.19918e-55
WARS	1.43076e-77	-0.359072	0.151	0.401	4.68403e-73
CTTNBP2NL	3.93793e-67	-0.359111	0.224	0.459	1.2892e-62
PGD	2.8091e-44	-0.359812	0.146	0.319	9.19643e-40
DYNLL1	2.32505e-37	-0.360063	0.789	0.862	7.61174e-33
SOX4	7.65902e-32	-0.360573	0.507	0.656	2.50741e-27
SPCS3	4.11952e-71	-0.361073	0.483	0.717	1.34865e-66
TNIP1	2.16095e-59	-0.361223	0.422	0.647	7.07452e-55
CTSH	1.6501e-42	-0.36203	0.112	0.272	5.40211e-38
NUCB1	6.99468e-91	-0.363896	0.186	0.472	2.28992e-86
GRN	3.44819e-68	-0.364167	0.249	0.486	1.12887e-63
GIT1	4.57806e-89	-0.364468	0.103	0.361	1.49877e-84
PSMB9	2.22325e-76	-0.365485	0.154	0.401	7.27847e-72
CHIC2	8.09524e-68	-0.366883	0.283	0.529	2.65022e-63
TMEM255B	1.179e-92	-0.3681	0.081	0.34	3.85981e-88
SYNE2	3.56828e-60	-0.368952	0.204	0.432	1.16818e-55
ARHGAP31	2.5618e-90	-0.369722	0.086	0.342	8.38683e-86
PHACTR2	1.45394e-77	-0.37122	0.191	0.446	4.75992e-73
IFNGR2	1.0251e-75	-0.372206	0.231	0.488	3.35598e-71
PSMD14	2.14016e-53	-0.372623	0.552	0.728	7.00645e-49
KCNN2	7.57918e-75	-0.372644	0.057	0.27	2.48127e-70
PLXNA2	8.62091e-82	-0.373057	0.079	0.314	2.82231e-77
TSPAN7	4.69817e-89	-0.373613	0.037	0.272	1.53809e-84
CARD8	7.56549e-96	-0.375303	0.074	0.333	2.47679e-91
PDE2A	2.47755e-78	-0.376063	0.062	0.284	8.111e-74
MLEC	2.7578e-22	-0.378188	0.259	0.373	9.02847e-18
RAB5C	8.63377e-87	-0.378626	0.549	0.778	2.82652e-82
MANF	1.61097e-41	-0.380098	0.501	0.668	5.274e-37
NPDC1	2.42466e-87	-0.380099	0.145	0.407	7.93786e-83
FAM129A	1.77308e-66	-0.380602	0.063	0.261	5.8047e-62
GBE1	5.90465e-43	-0.382467	0.45	0.621	1.93306e-38
MRPS6	3.05995e-59	-0.383458	0.227	0.443	1.00177e-54
HERPUD1	1.4146e-44	-0.38371	0.513	0.703	4.6311e-40
ROBO4	2.1298e-71	-0.383884	0.06	0.264	6.97252e-67
MBNL1	1.37378e-62	-0.385122	0.425	0.652	4.49749e-58
YWHAH	2.95124e-45	-0.385812	0.514	0.687	9.66177e-41
SLC16A3	9.93285e-40	-0.386829	0.233	0.409	3.25182e-35
DHRS3	1.87974e-53	-0.386902	0.099	0.28	6.15388e-49
SYNPO	4.77574e-79	-0.386941	0.121	0.367	1.56348e-74
BRI3	3.24422e-92	-0.38768	0.736	0.889	1.06209e-87
TXNL1	1.52724e-77	-0.387735	0.671	0.844	4.9999e-73
KANK1	4.21327e-81	-0.387946	0.073	0.307	1.37934e-76
NNMT	6.15975e-34	-0.388033	0.486	0.661	2.01658e-29
FAM84B	6.71829e-89	-0.388445	0.055	0.296	2.19943e-84
HBEGF	3.41761e-35	-0.38935	0.112	0.254	1.11886e-30
ID2	3.81646e-44	-0.389386	0.272	0.466	1.24943e-39
TSPAN14	1.02711e-69	-0.389464	0.232	0.477	3.36254e-65
GADD45A	2.3196e-36	-0.389955	0.244	0.421	7.5939e-32
PLEKHO1	9.51414e-73	-0.390784	0.419	0.663	3.11474e-68
SNAI1	2.90496e-61	-0.391123	0.186	0.402	9.51026e-57
RND1	6.39052e-65	-0.391423	0.063	0.259	2.09213e-60
VAT1	9.72632e-90	-0.391904	0.2	0.483	3.1842e-85
CCDC50	1.63617e-70	-0.39491	0.372	0.624	5.3565e-66
CNDP2	7.77632e-84	-0.395222	0.214	0.479	2.54581e-79
EMP1	2.28275e-56	-0.395788	0.704	0.859	7.47326e-52
SVIP	1.36397e-69	-0.397724	0.219	0.461	4.46536e-65
FAM213A	2.23666e-43	-0.397948	0.264	0.445	7.32239e-39
RAMP2	1.86556e-75	-0.398074	0.059	0.276	6.10748e-71
DOCK4	4.6945e-94	-0.398295	0.077	0.333	1.53689e-89
COX5A	2.58487e-99	-0.400823	0.529	0.769	8.46236e-95
CLEC2B	2.80019e-127	-0.402504	0.623	0.904	9.16727e-123
MYO10	2.28644e-71	-0.403272	0.138	0.373	7.48533e-67
MAP3K11	5.27798e-98	-0.40458	0.117	0.397	1.7279e-93
ERG	4.26056e-105	-0.406251	0.074	0.348	1.39482e-100
GNG5	8.80027e-127	-0.406325	0.827	0.931	2.88103e-122
PXDN	1.89197e-56	-0.406602	0.373	0.585	6.19393e-52
ETS2	2.1266e-52	-0.406612	0.529	0.71	6.96206e-48
FXYD5	9.50671e-82	-0.409727	0.457	0.702	3.11231e-77
ACTN4	8.91729e-69	-0.409761	0.415	0.667	2.91934e-64
ATF3	1.33123e-31	-0.411203	0.62	0.735	4.35818e-27
CYB5A	2.55516e-83	-0.41139	0.226	0.501	8.36509e-79
LRRC32	3.09081e-73	-0.4122	0.082	0.305	1.01187e-68
ATP6V0E1	1.61438e-109	-0.412369	0.792	0.902	5.28517e-105
CDC42EP5	4.61491e-80	-0.413379	0.18	0.432	1.51083e-75
FAM198B	1.30509e-92	-0.41475	0.06	0.311	4.27259e-88
MYO1E	1.45272e-97	-0.415197	0.105	0.381	4.75593e-93
RGS3	2.96022e-47	-0.415225	0.101	0.271	9.69117e-43
CFL1	1.88185e-109	-0.416058	0.847	0.945	6.16079e-105
SMAD1	1.67195e-89	-0.416065	0.075	0.323	5.47364e-85
NPC2	7.96913e-63	-0.416276	0.393	0.609	2.60894e-58
FDPS	3.61074e-74	-0.418459	0.349	0.59	1.18208e-69
PMAIP1	2.31976e-60	-0.419256	0.133	0.341	7.59443e-56
CDH13	2.40345e-85	-0.420465	0.101	0.35	7.86843e-81
EHD4	9.04834e-101	-0.421087	0.12	0.403	2.96225e-96
MECOM	5.84614e-100	-0.421673	0.065	0.329	1.91391e-95
PALMD	2.03289e-70	-0.422075	0.074	0.286	6.65528e-66
NUAK1	5.57202e-71	-0.426061	0.114	0.338	1.82417e-66
H3F3A	5.0352e-110	-0.427273	0.916	0.973	1.64842e-105
WDR1	2.0648e-99	-0.428538	0.398	0.686	6.75974e-95
MAGI1	5.10529e-89	-0.429841	0.105	0.362	1.67137e-84
NUCB2	1.19544e-69	-0.430964	0.249	0.496	3.91364e-65
SEMA6B	1.11904e-86	-0.431795	0.086	0.329	3.6635e-82
GPR56	2.67233e-85	-0.43221	0.115	0.366	8.74868e-81
PDIA6	2.278e-51	-0.432782	0.557	0.73	7.45771e-47
ATP1A1	3.08651e-69	-0.434018	0.741	0.874	1.01046e-64
RAPGEF1	5.49212e-99	-0.434041	0.122	0.402	1.79801e-94
VWF	1.53341e-84	-0.43662	0.056	0.291	5.02006e-80
SLC3A2	4.42672e-50	-0.437137	0.816	0.905	1.44922e-45
VGLL4	2.37103e-89	-0.437724	0.344	0.62	7.76229e-85
ACTR3	2.69663e-89	-0.437907	0.583	0.805	8.82824e-85
KLF3	1.80734e-98	-0.438334	0.223	0.517	5.91688e-94
FNIP2	2.42136e-57	-0.440007	0.152	0.358	7.92706e-53
CAPZA2	8.12681e-100	-0.441102	0.521	0.759	2.66056e-95
PRKCH	2.83883e-121	-0.444034	0.089	0.397	9.29375e-117
AFAP1L1	1.17292e-102	-0.447683	0.101	0.383	3.83992e-98
SOX7	1.05706e-85	-0.449335	0.067	0.303	3.46062e-81
ASRGL1	1.41484e-100	-0.44943	0.065	0.329	4.6319e-96
RAPGEF5	2.1034e-92	-0.451235	0.047	0.293	6.88612e-88
IRAK2	1.88333e-91	-0.453496	0.188	0.461	6.16565e-87
ATP6V0B	3.00638e-122	-0.454123	0.635	0.855	9.84228e-118
FLNB	4.76128e-92	-0.454953	0.08	0.335	1.55875e-87
EIF2S2	1.24839e-129	-0.45537	0.841	0.942	4.08697e-125
FTL	6.43041e-44	-0.455717	0.997	0.998	2.10519e-39
ABCG1	2.83693e-107	-0.4564	0.05	0.327	9.28755e-103
HLA-DPA1	2.80939e-103	-0.457017	0.086	0.363	9.19739e-99
HLA-F	1.48668e-101	-0.457199	0.285	0.585	4.8671e-97
NAV2	2.15871e-113	-0.457473	0.098	0.398	7.06718e-109
RCAN1	7.03806e-64	-0.458927	0.301	0.534	2.30412e-59
NRP2	5.02739e-41	-0.459955	0.283	0.451	1.64587e-36
AKAP13	5.21802e-81	-0.46041	0.362	0.624	1.70828e-76
SHANK3	5.97073e-94	-0.462628	0.1	0.365	1.9547e-89
SPARC	4.2906e-79	-0.463102	0.584	0.777	1.40466e-74
CRIP2	2.19551e-52	-0.464046	0.235	0.43	7.18765e-48
ACVRL1	4.67684e-108	-0.464508	0.137	0.434	1.5311e-103
CCDC85B	1.55871e-70	-0.469546	0.304	0.546	5.10289e-66
FLT1	6.60756e-108	-0.471384	0.103	0.396	2.16318e-103
MAST4	1.59306e-111	-0.473359	0.096	0.393	5.21536e-107
EFNB1	8.52833e-82	-0.473667	0.126	0.373	2.792e-77
HLA-DRA	1.0773e-85	-0.474256	0.06	0.299	3.52687e-81
CLEC14A	3.53835e-87	-0.474927	0.07	0.319	1.15838e-82
CDC37	3.4412e-135	-0.475806	0.619	0.864	1.12658e-130
PPP1R14B	7.33549e-92	-0.475859	0.614	0.808	2.40149e-87
DNAJA1	2.55291e-131	-0.478153	0.85	0.954	8.3577e-127
OTUD1	1.91483e-38	-0.478629	0.219	0.383	6.26876e-34
CYTH1	1.48795e-113	-0.479833	0.152	0.463	4.87124e-109
ATP5E	1.13901e-195	-0.480683	0.909	0.976	3.72889e-191
MT-ND5	6.04193e-84	-0.481333	0.971	0.979	1.97801e-79
ABLIM1	2.36964e-106	-0.482301	0.063	0.341	7.75775e-102
GMFG	1.6478e-83	-0.483552	0.243	0.496	5.39458e-79
HHEX	1.48532e-110	-0.485443	0.066	0.348	4.86265e-106
RHOJ	2.04579e-111	-0.486183	0.117	0.417	6.69751e-107
HSPA8	4.26102e-92	-0.486235	0.719	0.875	1.39497e-87
KLF6	5.71905e-96	-0.486441	0.841	0.953	1.8723e-91
ST3GAL6	2.7347e-138	-0.48673	0.053	0.381	8.95286e-134
GSN	4.78933e-52	-0.487469	0.281	0.476	1.56793e-47
SERPINE1	4.92195e-75	-0.487972	0.797	0.93	1.61135e-70
SPAG9	1.45246e-65	-0.488412	0.647	0.817	4.75507e-61
ADSS	3.90056e-83	-0.490575	0.297	0.549	1.27696e-78
RNF19A	1.98822e-103	-0.492461	0.224	0.528	6.50905e-99
BCL2L11	2.38453e-75	-0.493303	0.151	0.389	7.80647e-71
GIMAP5	7.39354e-122	-0.495316	0.049	0.349	2.4205e-117
KIAA1551	4.84528e-101	-0.495746	0.174	0.472	1.58625e-96
S100A6	8.38906e-16	-0.497832	0.777	0.793	2.74641e-11
PSMB8	6.90819e-116	-0.498256	0.339	0.647	2.2616e-111
TAGLN2	1.02671e-113	-0.50071	0.779	0.907	3.36124e-109
ABRACL	1.01781e-120	-0.500781	0.114	0.43	3.33212e-116
SGK1	4.31259e-63	-0.502355	0.317	0.562	1.41186e-58
BST2	1.31069e-75	-0.505023	0.437	0.673	4.29093e-71
PTPRE	8.45685e-91	-0.505224	0.216	0.492	2.7686e-86
ECE1	1.88697e-107	-0.506362	0.36	0.659	6.17756e-103
KCTD12	1.7847e-61	-0.506791	0.119	0.326	5.84276e-57
CARHSP1	1.54388e-92	-0.508752	0.153	0.424	5.05437e-88
PDGFB	7.28677e-85	-0.509289	0.089	0.333	2.38554e-80
THBS1	3.35604e-36	-0.510883	0.322	0.494	1.0987e-31
FAM101B	4.24998e-70	-0.511755	0.155	0.382	1.39136e-65
NOP10	6.84077e-164	-0.511971	0.744	0.916	2.23953e-159
TNPO1	6.37438e-94	-0.513225	0.337	0.618	2.08685e-89
B2M	1.47269e-246	-0.516575	1	1	4.82128e-242
DHRS7	8.09801e-98	-0.516608	0.275	0.552	2.65113e-93
CITED4	2.70576e-23	-0.517419	0.201	0.314	8.85812e-19
KDR	5.14709e-86	-0.519764	0.096	0.349	1.68505e-81
CRIM1	1.99853e-119	-0.522048	0.332	0.678	6.5428e-115
GIMAP4	1.80183e-116	-0.527282	0.055	0.351	5.89882e-112
RPGR	2.34492e-114	-0.534846	0.249	0.572	7.6768e-110
MYL12B	3.78764e-212	-0.54043	0.862	0.964	1.24e-207
DSTN	8.85526e-149	-0.544138	0.873	0.957	2.89904e-144
ITGA5	7.3357e-119	-0.544601	0.422	0.729	2.40156e-114
FAM43A	1.59525e-86	-0.545484	0.135	0.391	5.22253e-82
BCL6B	9.23173e-137	-0.546856	0.075	0.409	3.02228e-132
NTAN1	2.04112e-131	-0.54694	0.21	0.543	6.6822e-127
NCOA7	4.77627e-28	-0.549025	0.42	0.559	1.56366e-23
CALR	1.59643e-115	-0.552981	0.649	0.863	5.22638e-111
TXN	3.33464e-77	-0.557951	0.94	0.975	1.09169e-72
MRPL33	3.78447e-128	-0.560187	0.564	0.813	1.23896e-123
TNFRSF14	2.35017e-154	-0.564495	0.119	0.489	7.69399e-150
RASIP1	5.73726e-147	-0.565114	0.152	0.513	1.87827e-142
SLCO4A1	4.30105e-130	-0.566369	0.061	0.376	1.40808e-125
NDRG1	1.75808e-79	-0.566821	0.418	0.652	5.7556e-75
CD59	9.44777e-155	-0.57023	0.935	0.982	3.09301e-150
SLC7A11	6.84392e-67	-0.571351	0.24	0.468	2.24056e-62
MYL12A	1.34832e-149	-0.57224	0.857	0.951	4.41415e-145
TMEM173	2.02752e-110	-0.572531	0.091	0.383	6.6377e-106
MLLT4	8.38369e-172	-0.580345	0.112	0.499	2.74465e-167
S1PR1	1.12745e-145	-0.581154	0.101	0.457	3.69104e-141
SVIL	1.4633e-164	-0.586886	0.138	0.528	4.79055e-160
PODXL	2.46562e-103	-0.587739	0.103	0.389	8.07195e-99
APOD	1.55605e-44	-0.589447	0.133	0.307	5.09421e-40
TMEM70	3.48471e-117	-0.590016	0.292	0.6	1.14082e-112
GPX1	4.09213e-136	-0.590669	0.616	0.842	1.33968e-131
ASPH	8.25865e-126	-0.592012	0.269	0.591	2.70372e-121
TIE1	7.9111e-161	-0.5965	0.095	0.467	2.58994e-156
IVNS1ABP	1.00687e-88	-0.597475	0.228	0.506	3.2963e-84
CFLAR	1.69564e-145	-0.598927	0.507	0.811	5.55119e-141
ESAM	1.60723e-101	-0.599928	0.417	0.671	5.26175e-97
ICAM1	3.58516e-44	-0.602239	0.569	0.713	1.17371e-39
ARPC5L	7.68755e-170	-0.602514	0.385	0.737	2.51675e-165
CLIC2	1.24276e-140	-0.603773	0.122	0.469	4.06856e-136
CA8	7.74689e-137	-0.604894	0.084	0.419	2.53618e-132
RALGAPA2	1.48981e-159	-0.604931	0.105	0.48	4.87735e-155
HYAL2	2.94837e-104	-0.606568	0.146	0.436	9.65238e-100
VWA1	2.29794e-87	-0.607114	0.081	0.326	7.52299e-83
ARHGAP29	1.44919e-118	-0.608244	0.242	0.573	4.74435e-114
PCDH1	9.26053e-159	-0.613123	0.116	0.491	3.03171e-154
GABARAPL2	2.95845e-124	-0.620452	0.688	0.869	9.68537e-120
RHOB	1.26885e-76	-0.626364	0.804	0.888	4.15395e-72
CNKSR3	2.7843e-119	-0.628244	0.055	0.353	9.11525e-115
GIMAP7	3.93709e-105	-0.629938	0.076	0.356	1.28892e-100
MCTP1	2.30397e-135	-0.631715	0.052	0.376	7.54274e-131
TUBB6	2.11156e-176	-0.632636	0.516	0.818	6.91282e-172
MARCKSL1	2.83239e-136	-0.633958	0.254	0.592	9.27269e-132
YES1	4.8957e-178	-0.635757	0.313	0.706	1.60275e-173
DUSP5	3.96662e-81	-0.640104	0.266	0.513	1.29859e-76
MSN	1.91899e-169	-0.640826	0.653	0.889	6.28238e-165
OCIAD2	1.89651e-162	-0.642491	0.076	0.443	6.2088e-158
KLF4	1.27844e-89	-0.643141	0.473	0.716	4.18534e-85
LMO2	4.50325e-166	-0.643634	0.099	0.473	1.47427e-161
ZEB1	1.40733e-190	-0.644367	0.227	0.659	4.6073e-186
S100A13	4.81754e-166	-0.649132	0.171	0.556	1.57717e-161
RALA	5.83651e-144	-0.649449	0.336	0.669	1.91076e-139
ITGA2	2.23114e-90	-0.652592	0.157	0.422	7.30432e-86
EMCN	3.49581e-116	-0.656299	0.091	0.396	1.14446e-111
TMSB4X	4.93156e-91	-0.656339	0.949	0.976	1.61449e-86
CLIC4	9.25264e-182	-0.662806	0.457	0.811	3.02913e-177
MACF1	1.1672e-174	-0.663591	0.361	0.739	3.82119e-170
CD200	1.22382e-125	-0.664627	0.098	0.418	4.00653e-121
CXCR4	5.80739e-60	-0.66669	0.087	0.277	1.90122e-55
GRASP	7.05401e-168	-0.666933	0.127	0.514	2.30934e-163
GJA1	1.16736e-154	-0.668057	0.089	0.452	3.8217e-150
HEY1	1.25037e-46	-0.668243	0.152	0.32	4.09347e-42
CMTM8	3.48885e-145	-0.668827	0.134	0.497	1.14218e-140
MYCT1	6.39912e-173	-0.669808	0.074	0.459	2.09494e-168
CDH5	4.14778e-194	-0.670026	0.098	0.522	1.3579e-189
MYLK	6.70913e-156	-0.672628	0.218	0.597	2.19643e-151
NEDD9	7.8185e-148	-0.67665	0.181	0.556	2.55962e-143
MCAM	2.50964e-102	-0.677463	0.318	0.593	8.21607e-98
MAP1LC3B	5.86078e-187	-0.67877	0.703	0.915	1.9187e-182
UPP1	7.99548e-117	-0.682387	0.588	0.798	2.61756e-112
IL32	2.0493e-159	-0.684107	0.63	0.9	6.70901e-155
PRCP	2.63269e-130	-0.684403	0.103	0.426	8.6189e-126
HLA-A	7.47997e-287	-0.687537	0.972	0.993	2.44879e-282
ZNF385D	7.00566e-192	-0.698629	0.075	0.489	2.29351e-187
TSC22D1	1.70054e-129	-0.701153	0.408	0.729	5.56723e-125
TXNRD1	1.15719e-74	-0.705841	0.547	0.747	3.78841e-70
PLK2	2.80829e-114	-0.709034	0.218	0.537	9.19376e-110
OLFM1	1.97914e-150	-0.7152	0.08	0.432	6.47932e-146
GNAI2	6.91237e-219	-0.726076	0.516	0.847	2.26297e-214
RASGRP3	7.09133e-191	-0.726087	0.095	0.509	2.32156e-186
SWAP70	2.74375e-212	-0.731471	0.221	0.671	8.9825e-208
PIM3	8.925e-133	-0.738897	0.573	0.792	2.92187e-128
SAT1	4.13067e-39	-0.742684	0.949	0.966	1.3523e-34
EIF4EBP1	3.37033e-121	-0.743082	0.289	0.601	1.10338e-116
IFI27	4.5149e-145	-0.745898	0.499	0.812	1.47809e-140
SH3BGRL3	5.005e-211	-0.746232	0.62	0.885	1.63854e-206
UBALD2	5.68616e-205	-0.747448	0.348	0.747	1.86153e-200
C10orf10	4.86956e-52	-0.747598	0.105	0.284	1.5942e-47
CTSB	6.58366e-149	-0.756787	0.283	0.63	2.15536e-144
RHOC	1.2047e-253	-0.75874	0.663	0.917	3.94393e-249
WWTR1	2.76966e-226	-0.759474	0.24	0.69	9.06732e-222
RAI14	1.89285e-210	-0.760919	0.196	0.634	6.19682e-206
IL3RA	1.83431e-185	-0.760945	0.116	0.529	6.00518e-181
DOCK9	6.32026e-202	-0.763473	0.16	0.597	2.06912e-197
MEF2A	1.12808e-211	-0.765387	0.34	0.752	3.69311e-207
HLA-C	9.58267e-288	-0.765388	0.892	0.982	3.13717e-283
ID3	9.76537e-164	-0.765636	0.564	0.845	3.19699e-159
LXN	1.04485e-133	-0.766478	0.086	0.418	3.42064e-129
CD55	2.63357e-45	-0.76714	0.562	0.7	8.62179e-41
APP	2.53531e-247	-0.779503	0.461	0.857	8.30011e-243
ATOX1	7.78323e-221	-0.781282	0.422	0.792	2.54807e-216
NDUFA4	4.36882e-227	-0.787271	0.388	0.807	1.43026e-222
SLC9A3R2	4.39225e-124	-0.790911	0.219	0.548	1.43793e-119
TMSB10	2.40186e-274	-0.796169	0.961	0.994	7.86319e-270
HLA-DRB1	5.28096e-167	-0.796626	0.081	0.462	1.72888e-162
ARPC1B	2.2946e-285	-0.804009	0.519	0.88	7.51207e-281
HLA-E	0	-0.805617	0.852	0.983	0
CTHRC1	1.65345e-159	-0.812206	0.113	0.482	5.41307e-155
ECSCR	1.76867e-225	-0.824658	0.087	0.546	5.79028e-221
HSPG2	5.50347e-205	-0.828556	0.233	0.662	1.80173e-200
TPM3	0	-0.836884	0.424	0.866	0
CYR61	9.72259e-65	-0.840025	0.49	0.694	3.18298e-60
CLU	3.88198e-110	-0.846958	0.062	0.348	1.27088e-105
HLA-B	0	-0.852401	0.962	0.996	0
GNG11	8.88634e-188	-0.852994	0.698	0.903	2.90921e-183
PLS3	1.0033e-209	-0.856777	0.344	0.748	3.28459e-205
SPRY1	1.14975e-132	-0.863391	0.46	0.736	3.76407e-128
SEC14L1	4.38841e-281	-0.872043	0.266	0.773	1.43668e-276
SH3BP5	7.29524e-243	-0.875845	0.14	0.625	2.38832e-238
AKR1C3	6.01129e-50	-0.879912	0.382	0.537	1.96798e-45
TSPAN13	3.48352e-191	-0.884717	0.156	0.575	1.14044e-186
C1orf21	6.38128e-259	-0.886625	0.291	0.757	2.0891e-254
SQSTM1	1.04693e-235	-0.889628	0.944	0.986	3.42745e-231
SOX17	8.57828e-178	-0.911511	0.111	0.516	2.80836e-173
KLF2	3.02711e-134	-0.925592	0.542	0.806	9.91016e-130
ACTB	2.5344e-207	-0.931971	0.923	0.98	8.29711e-203
HSPB1	3.04931e-233	-0.936246	0.668	0.922	9.98284e-229
ISG20	3.37747e-128	-0.941924	0.28	0.592	1.10572e-123
NUPR1	3.1277e-228	-0.944273	0.616	0.866	1.02395e-223
BACE2	0	-0.948851	0.199	0.749	0
EDN1	3.33386e-57	-0.951336	0.087	0.273	1.09144e-52
DUSP6	8.68147e-266	-0.959623	0.193	0.71	2.84214e-261
RDX	2.5095e-203	-0.963156	0.496	0.823	8.21559e-199
F2RL3	6.16955e-168	-0.964522	0.126	0.516	2.01979e-163
CX3CL1	7.41352e-103	-0.972182	0.117	0.4	2.42704e-98
HMGA1	5.08958e-165	-0.973533	0.325	0.661	1.66623e-160
EGFL7	8.25492e-179	-0.977511	0.149	0.55	2.70249e-174
TFPI2	1.26432e-51	-0.997456	0.285	0.472	4.13914e-47
SPARCL1	3.364e-118	-1.00038	0.481	0.728	1.10131e-113
C2CD4B	3.51523e-119	-1.00076	0.15	0.462	1.15082e-114
TM4SF18	8.01609e-212	-1.01174	0.114	0.558	2.62431e-207
CSTB	2.70486e-268	-1.01503	0.717	0.931	8.85517e-264
CDC42EP3	1.1311e-275	-1.01843	0.131	0.653	3.703e-271
JAG1	3.22284e-239	-1.02534	0.25	0.706	1.05509e-234
ID1	1.31753e-148	-1.03758	0.476	0.77	4.31333e-144
CD9	9.24123e-219	-1.04488	0.357	0.748	3.02539e-214
COL15A1	1.4116e-188	-1.06931	0.174	0.579	4.62131e-184
RBP7	4.82345e-102	-1.06965	0.149	0.45	1.5791e-97
CSF3	7.89822e-49	-1.07816	0.15	0.33	2.58572e-44
AC011526.1	0	-1.08788	0.135	0.769	0
RGCC	2.51572e-121	-1.09989	0.207	0.525	8.23598e-117
S100A16	0	-1.1148	0.15	0.759	0
CD74	2.11228e-296	-1.12546	0.126	0.67	6.91518e-292
ACKR3	3.25191e-170	-1.15515	0.148	0.534	1.06461e-165
ENG	4.94189e-190	-1.15604	0.316	0.694	1.61788e-185
PRSS23	5.20145e-207	-1.15746	0.155	0.583	1.70285e-202
PNP	0	-1.16136	0.432	0.918	0
CD93	0	-1.16174	0.186	0.742	0
ELTD1	0	-1.1823	0.153	0.8	0
ACTG1	7.9992e-233	-1.20024	0.729	0.934	2.61878e-228
TCF4	0	-1.25828	0.426	0.943	0
MGST2	6.88377e-305	-1.27257	0.167	0.71	2.25361e-300
SOX18	3.26446e-177	-1.27475	0.141	0.541	1.06872e-172
ANGPT2	0	-1.29222	0.335	0.879	0
CALCRL	0	-1.29566	0.192	0.83	0
PGF	1.64351e-161	-1.29771	0.162	0.535	5.38051e-157
PLVAP	7.30522e-250	-1.30876	0.159	0.645	2.39158e-245
STC1	1.29096e-126	-1.37216	0.159	0.493	4.22634e-122
CYP1A1	1.7267e-178	-1.38455	0.136	0.537	5.65287e-174
HMOX1	1.42095e-221	-1.43149	0.746	0.94	4.65192e-217
FABP5	2.68111e-105	-1.47915	0.481	0.691	8.77742e-101
SELE	1.47056e-113	-1.57061	0.118	0.413	4.81432e-109
CLDN5	1.29443e-257	-1.72244	0.159	0.648	4.23772e-253
MMP1	6.97521e-51	-1.96681	0.185	0.359	2.28354e-46
TM4SF1	0	-2.04114	0.57	0.996	0
