# Supplementary material for: Loss of PPARγ activity characterizes early protumorigenic stromal reprogramming and dictates the therapeutic window of opportunity
Source: Proc Natl Acad Sci U S A. 2023 Oct 10;120(42):e2303774120. doi: 10.1073/pnas.2303774120 (PMC10589683; doi:10.1073/pnas.2303774120)
Supplement: Supplementary file 6 — Dataset S05 (XLSX) [file pnas.2303774120.sd05.xlsx]

## Sheet: Dataset_S5
PCs (-GFs + DMSO) versus PCs (-GFs + Rosiglitazone )
Gene_ID	PC_DMSO	PC_Rosi	log2FoldChange	pvalue	padj	GeneName	Chrom	Strand	Start	End	GeneLength	GeneType	GeneDescription	R24436m_readcount	R24536m_readcount	R23936m_readcount	R27936m_readcount	R30036m_readcount	R30136m_readcount	R24436r_readcount	R24536r_readcount	R23936r_readcount	R27936r_readcount	R30036r_readcount	R30136r_readcount	R24436m_fpkm	R24536m_fpkm	R23936m_fpkm	R27936m_fpkm	R30036m_fpkm	R30136m_fpkm	R24436r_fpkm	R24536r_fpkm	R23936r_fpkm	R27936r_fpkm	R30036r_fpkm	R30136r_fpkm
ENSG00000167588	32.9855	1649.59	-3.1308	1.6499e-34	8.8798e-31	GPD1	chr12	+	50497602	50505102	3082	protein_coding	glycerol-3-phosphate_dehydrogenase_1_(soluble)	87	22	35	14	27	14	2865	1809	2259	810	1436	923	1.63651	0.407248	0.66138	0.258899	0.526986	0.262981	56.336	32.2975	42.7355	15.7407	26.9901	19.1364
ENSG00000166819	24.8615	329.979	-2.8809	1.5496e-40	2.5019e-36	PLIN1	chr15	-	90207596	90222658	2953	protein_coding	perilipin_1	30	26	35	23	19	17	487	320	501	244	306	162	0.588967	0.502318	0.690272	0.443915	0.387042	0.333284	9.99446	5.96279	9.89188	4.94878	6.00263	3.50544
ENSG00000004799	459.892	3875.74	-2.5575	3.2933e-39	2.6587e-35	PDK4	chr7	-	95212811	95225803	3576	protein_coding	pyruvate_dehydrogenase_kinase_isozyme_4	638	330	340	632	557	268	4682	4117	3849	3599	4764	2591	10.3432	5.26484	5.53729	10.0729	9.36969	4.33877	79.3465	63.3499	62.756	60.2776	77.1716	46.2979
ENSG00000133317	11.8549	113.039	-2.1932	1.2311e-19	1.9877e-16	LGALS12	chr11	+	63273556	63284246	1816	protein_coding	lectin_galactoside-binding_soluble_12	12	7	28	9	10	5	126	127	176	66	116	80	0.383088	0.219913	0.897962	0.282464	0.331247	0.159398	4.20483	3.84814	5.65069	2.17671	3.7002	2.81491
ENSG00000169994	6.70834	58.3805	-2.0877	6.5381e-18	8.7971e-15	MYO7B	chr2	+	128293378	128395304	6718	protein_coding	myosin_VIIB	12	6	7	2	8	5	69	54	85	36	78	34	0.103556	0.0509542	0.0606839	0.0169678	0.0716338	0.0430883	0.622448	0.4423	0.737707	0.320948	0.672571	0.323392
ENSG00000179921	2.63923	47.8034	-2.0827	1.13e-15	7.9324e-13	GPBAR1	chr2	+	219124219	219128582	2003	protein_coding	G_protein-coupled_bile_acid_receptor_1	3	7	0	2	2	2	72	74	45	14	38	49	0.0868307	0.199382	0	0.0569095	0.0600644	0.0578067	2.17844	2.03289	1.30989	0.418619	1.09897	1.56317
ENSG00000221866	19.799	303.72	-2.0463	3.8343e-15	2.5795e-12	PLXNA4	chr7	-	131808091	132333447	13786	protein_coding	plexin_A4	20	11	24	9	45	6	292	517	558	159	129	221	0.0841056	0.0455222	0.101389	0.0372083	0.196355	0.0251966	1.28363	2.06355	2.35994	0.690766	0.542044	1.02434
ENSG00000079435	158.621	1318	-1.9472	6.8541e-15	4.2564e-12	LIPE	chr19	-	42905659	42931578	3813	protein_coding	lipase_hormone-sensitive	266	189	101	74	177	143	2527	1561	1239	388	1517	817	4.04434	2.8279	1.54266	1.10612	2.79238	2.17119	40.1636	22.5268	18.9456	6.09448	23.0463	13.6913
ENSG00000165272	362.014	2380.05	-1.9287	3.4577e-16	2.9383e-13	AQP3	chr9	-	33441152	33447609	2911	protein_coding	aquaporin_3_(Gill_blood_group)	428	343	413	200	519	244	2712	2405	2564	1124	4351	1322	8.52383	6.72235	8.26273	3.91583	10.7249	4.85262	56.4601	45.4607	51.3547	23.1258	86.5825	29.0188
ENSG00000167676	885.062	20079.8	-1.8797	6.712e-13	3.0103e-10	PLIN4	chr19	-	4502204	4517716	6341	protein_coding	perilipin_4	1889	628	578	253	1494	389	31197	20755	18334	7284	33913	10741	17.2706	5.65029	5.30867	2.27404	14.173	3.55157	298.16	180.106	168.579	68.7993	309.807	108.238
ENSG00000179862	78.622	379.402	-1.8511	6.1853e-20	1.1097e-16	CITED4	chr1	-	41326729	41328018	1290	protein_coding	Cbp/p300-interacting_transactivator_with_Glu/Asp-rich_carboxy-terminal_domain_4	91	97	63	75	71	77	336	667	299	194	368	450	4.08964	4.28994	2.84424	3.31365	3.31083	3.45565	15.785	28.4511	13.5141	9.00708	16.525	22.2902
ENSG00000131471	194.427	4232.9	-1.8405	1.9452e-12	7.3038e-10	AOC3	chr17	+	41003201	41010147	4026	protein_coding	amine_oxidase_copper_containing_3_(vascular_adhesion_protein_1)	464	141	144	51	256	103	7354	4091	4293	1412	6698	1949	6.68155	1.99809	2.08307	0.721992	3.82502	1.48113	110.699	55.9137	62.1716	21.0055	96.3728	30.9335
ENSG00000260105	3.05162	55.5409	-1.8149	4.2416e-12	1.5219e-09	AOC4	chr17	+	41017939	41026386	2289	pseudogene	-	5	5	2	0	5	1	90	51	52	18	105	22	0.126636	0.124622	0.0508862	0	0.131399	0.025292	2.38282	1.22599	1.32453	0.470976	2.65722	0.614141
ENSG00000065325	2.11937	32.92	-1.7678	1.4712e-11	4.9486e-09	GLP2R	chr17	+	9725523	9795419	4572	protein_coding	glucagon-like_peptide_2_receptor	6	1	2	3	1	0	59	41	46	22	10	24	0.0760813	0.0124785	0.0254765	0.0373982	0.0131571	0	0.782059	0.493447	0.586619	0.288196	0.1267	0.335425
ENSG00000172020	1.77579	24.7384	-1.7445	2.5767e-11	8.0006e-09	GAP43	chr3	+	115342171	115440337	1901	protein_coding	growth_associated_protein_43	0	0	3	5	0	3	21	27	46	19	12	26	0	0	0.0919083	0.149908	0	0.0913625	0.66947	0.781528	1.41085	0.598609	0.365664	0.873941
ENSG00000131480	26.2035	250.01	-1.7362	2.5126e-11	7.9545e-09	AOC2	chr17	+	40996617	41002724	2657	protein_coding	amine_oxidase_copper_containing_2_(retina-specific)	54	13	16	13	45	14	334	214	218	102	520	128	1.17824	0.279139	0.350707	0.278861	1.0188	0.305046	7.61814	4.43185	4.78376	2.29922	11.3369	3.07829
ENSG00000147872	5788.76	21284.5	-1.7275	7.0632e-34	2.8511e-30	PLIN2	chr9	-	19108373	19149288	1972	protein_coding	perilipin_2	5877	7151	5412	4779	5421	6165	21724	30541	22864	17622	15043	22088	172.775	206.885	159.833	138.123	165.364	180.99	667.616	852.195	676.005	535.205	441.887	715.715
ENSG00000214456	4.4554	50.976	-1.7216	4.5145e-11	1.2354e-08	PLIN5	chr19	-	4522543	4535236	2470	protein_coding	perilipin_5	10	1	6	4	3	3	110	33	80	21	38	29	0.234712	0.0230979	0.141472	0.0922994	0.0730621	0.0703159	2.69892	0.735157	1.88842	0.509207	0.891189	0.750226
ENSG00000170891	11.1856	90.0175	-1.6633	1.3206e-10	3.2308e-08	CYTL1	chr4	-	5016313	5021199	1003	protein_coding	cytokine-like_1	11	16	21	6	2	12	119	123	164	66	29	54	0.635806	0.910098	1.21937	0.340946	0.119949	0.692643	7.19018	6.74788	9.5334	3.94108	1.67487	3.4402
ENSG00000135144	2.59843	21.7109	-1.6559	1.3955e-10	3.363e-08	DTX1	chr12	+	113494514	113535833	3455	protein_coding	deltex_homolog_1_(Drosophila)	3	3	2	3	0	5	25	20	36	20	24	8	0.0503392	0.0495384	0.033713	0.049489	0	0.0837821	0.438516	0.318526	0.607518	0.3467	0.402389	0.147956
ENSG00000125931	1.00998	13.7294	-1.6495	2.9447e-10	6.6964e-08	CITED1	chrX	-	71521488	71527037	1231	protein_coding	Cbp/p300-interacting_transactivator_with_Glu/Asp-rich_carboxy-terminal_domain_1	1	1	2	0	1	1	15	17	23	9	7	13	0.047095	0.0463459	0.094621	0	0.0488663	0.0470296	0.73846	0.759895	1.08937	0.437881	0.3294	0.674802
ENSG00000156750	1.59603	78.924	-1.6385	1.7218e-10	4.073e-08	AQP7P3	chr9	+	42858072	42876505	2351	pseudogene	aquaporin_7_pseudogene_3	1	1	0	1	6	0	150	60	62	16	162	29	0.0246593	0.024267	0	0.0242428	0.153521	0	3.86663	1.40431	1.5376	0.407605	3.99159	0.7882
ENSG00000108551	366.209	1957.63	-1.6269	2.9644e-11	8.7024e-09	RASD1	chr17	-	17397751	17399709	1746	protein_coding	RAS_dexamethasone-induced_1	329	648	439	223	109	479	1818	3416	2427	892	1630	1828	10.9241	21.1738	14.6432	7.27941	3.75535	15.8826	63.102	107.656	81.0458	30.598	54.0787	66.8995
ENSG00000171303	3.86726	44.8005	-1.614	7.1857e-10	1.4934e-07	KCNK3	chr2	+	26915619	26956288	6162	protein_coding	potassium_channel_subfamily_K_member_3	7	3	4	1	5	3	94	39	43	11	68	18	0.0658581	0.0277759	0.0378054	0.00924941	0.0488108	0.0281857	0.924485	0.348262	0.406866	0.106916	0.63925	0.186656
ENSG00000152270	26.451	141.55	-1.6035	7.2929e-11	1.8992e-08	PDE3B	chr11	+	14665269	14892350	5521	protein_coding	phosphodiesterase_3B_cGMP-inhibited	24	38	37	14	20	26	231	198	132	48	183	75	0.252015	0.392676	0.390301	0.144526	0.217911	0.272637	2.53564	1.97338	1.39399	0.520709	1.92007	0.868029
ENSG00000167772	214.074	2928.44	-1.6005	9.09e-10	1.8578e-07	ANGPTL4	chr19	+	8428173	8439257	1879	protein_coding	angiopoietin-like_4	169	78	48	397	469	103	3053	2350	2255	2845	5419	1801	5.21426	2.3683	1.48775	12.042	15.0146	3.17351	98.4677	68.8183	69.972	90.6833	167.061	61.246
ENSG00000073737	35.4395	128.883	-1.5749	8.7361e-17	9.3086e-14	DHRS9	chr2	+	169921299	169952677	2864	protein_coding	dehydrogenase/reductase_(SDR_family)_member_9	27	43	47	37	41	17	95	153	162	123	137	115	0.546542	0.856573	0.955742	0.736316	0.86115	0.343641	2.01022	2.93955	3.29797	2.5722	2.77096	2.56576
ENSG00000010319	84.2081	1238.23	-1.5657	1.8812e-09	3.5319e-07	SEMA3G	chr3	-	52467069	52479101	4899	protein_coding	sema_domain_immunoglobulin_domain_(Ig)_short_basic_domain_secreted_(semaphorin)_3G	211	78	46	19	99	51	2462	1253	1139	392	1684	621	2.49694	0.908356	0.546847	0.221046	1.21561	0.602687	30.4561	14.0736	13.5557	4.79237	19.9121	8.09981
ENSG00000185897	0.819762	21.4144	-1.5327	3.1984e-09	5.5506e-07	FFAR3	chr19	+	35849362	35851387	1796	protein_coding	free_fatty_acid_receptor_3	1	2	1	0	0	1	10	40	39	16	4	23	0.0322795	0.063532	0.0324272	0	0	0.0322346	0.337433	1.22551	1.26609	0.533563	0.129014	0.8183
ENSG00000106484	86.8477	501.045	-1.5227	2.43e-09	4.5098e-07	MEST	chr7	+	130126046	130146133	2465	protein_coding	mesoderm_specific_transcript	49	44	82	194	106	49	299	253	588	701	912	276	1.15242	1.01837	1.93737	4.4856	2.58676	1.15082	7.35103	5.64763	13.908	17.0323	21.4319	7.15456
ENSG00000169442	0.651097	17.1266	-1.5092	5.5198e-09	8.4878e-07	CD52	chr1	+	26644448	26647014	581	protein_coding	CD52_molecule	1	3	0	0	0	0	29	33	17	12	6	9	0.0997831	0.294587	0	0	0	0	3.02493	3.12536	1.70599	1.23702	0.598216	0.989822
ENSG00000099260	25.4264	293.868	-1.4936	1.0694e-08	1.5146e-06	PALMD	chr1	+	100111499	100160097	5294	protein_coding	palmdelphin	33	17	12	13	60	13	433	189	163	89	797	103	0.361379	0.183204	0.132012	0.139957	0.681766	0.142164	4.95676	1.96445	1.79518	1.00688	8.72083	1.24321
ENSG00000076716	74.837	371.88	-1.4834	3.0382e-09	5.332e-07	GPC4	chrX	-	132434131	132549518	4960	protein_coding	glypican_4	69	70	105	47	110	42	457	354	434	139	711	169	0.806493	0.805166	1.23289	0.540072	1.33407	0.490226	5.58378	3.92721	5.10168	1.67844	8.30369	2.17719
ENSG00000168004	15.5105	106.318	-1.464	1.9733e-08	2.6116e-06	HRASLS5	chr11	-	63228876	63258666	3032	protein_coding	HRAS-like_suppressor_family_member_5	12	17	39	14	5	7	101	159	212	62	33	88	0.229448	0.319881	0.74912	0.263169	0.0991993	0.133659	2.01877	2.88556	4.07673	1.22471	0.630475	1.85458
ENSG00000170439	39.9595	133.362	-1.4491	9.896e-14	5.326e-11	METTL7B	chr12	+	56075330	56078395	1506	protein_coding	methyltransferase_like_7B	49	45	25	40	45	36	168	157	85	110	183	107	1.88627	1.70473	0.966787	1.51381	1.79744	1.38391	6.76049	5.73638	3.29078	4.37461	7.03897	4.53994
ENSG00000076555	272.947	1049.72	-1.4398	3.1867e-10	7.1462e-08	ACACB	chr12	+	109554400	109706031	9360	protein_coding	acetyl-CoA_carboxylase_beta	300	258	313	229	302	232	1582	1107	1115	388	1669	539	1.85814	1.57258	1.94753	1.39443	1.94088	1.43496	10.2429	6.50781	6.9455	2.48272	10.3291	3.67963
ENSG00000151632	1123.56	4831.11	-1.4252	5.2813e-09	8.1993e-07	AKR1C2	chr10	-	5029967	5060223	3381	protein_coding	aldo-keto_reductase_family_1_member_C2	1065	1511	735	601	1664	1088	5060	5426	2745	2374	9959	3681	18.2615	25.4969	12.6607	10.1313	29.6057	18.63	90.6983	88.3075	47.3371	42.054	170.629	69.5683
ENSG00000135114	51.865	283.061	-1.4158	3.9422e-08	4.6535e-06	OASL	chr12	-	121458095	121477045	2085	protein_coding	2'-5'-oligoadenylate_synthetase-like	59	54	21	36	95	41	323	266	190	99	657	177	1.64051	1.4776	0.586582	0.984084	2.74085	1.13843	9.38837	7.02002	5.31315	2.84381	18.2533	5.42448
ENSG00000120907	0.475254	18.0821	-1.4082	3.2322e-08	4.0144e-06	ADRA1A	chr8	-	26605667	26724790	2548	protein_coding	adrenoceptor_alpha_1A	0	1	0	2	0	0	37	17	13	4	31	8	0	0.0223908	0	0.0447369	0	0	0.880027	0.367124	0.297474	0.0940226	0.704767	0.200623
ENSG00000164687	72.5454	277.555	-1.4025	1.8212e-09	3.4594e-07	FABP5	chr8	+	82192598	82197012	986	protein_coding	fatty_acid_binding_protein_5_(psoriasis-associated)	108	45	70	56	78	78	332	207	208	174	566	189	6.35009	2.60378	4.13463	3.23703	4.75867	4.5798	20.4059	11.552	12.2996	10.5692	33.2524	12.2483
ENSG00000197147	303.821	1167.95	-1.3952	2.9326e-09	5.222e-07	LRRC8B	chr1	+	89990395	90063423	7593	protein_coding	leucine_rich_repeat_containing_8_family_member_B	416	258	213	200	497	215	1550	1350	1082	609	1856	671	3.17624	1.93854	1.63374	1.50125	3.93741	1.63928	12.3712	9.78325	8.30842	4.8037	14.1595	5.64677
ENSG00000181997	0.53303	21.7635	-1.3837	4.5567e-08	5.293e-06	AQP7P2	chr9	-	69633978	69650004	1041	pseudogene	aquaporin_7_pseudogene_2	1	0	0	0	2	0	42	17	18	3	41	11	0.0556907	0	0	0	0.115571	0	2.44508	0.898589	1.00815	0.172601	2.28148	0.675201
ENSG00000138395	254.749	981.596	-1.3726	8.1757e-09	1.2223e-06	CDK15	chr2	+	202655184	202760273	3659	protein_coding	cyclin-dependent_kinase_15	284	311	364	250	61	285	1017	1419	1426	785	453	916	4.49976	4.84916	5.79368	3.89416	1.00285	4.50932	16.8443	21.3394	22.7228	12.8493	7.17165	15.9965
ENSG00000132359	118.333	389.024	-1.3722	5.8459e-11	1.5473e-08	RAP1GAP2	chr17	+	2680350	2941033	6661	protein_coding	RAP1_GTPase_activating_protein_2	137	116	158	79	124	94	421	452	519	193	537	253	1.19238	0.993545	1.38144	0.675964	1.11982	0.816991	3.83033	3.73389	4.54289	1.73536	4.67001	2.42701
ENSG00000139318	129.952	400.957	-1.3451	9.0937e-12	3.1919e-09	DUSP6	chr12	-	89741009	89747048	4400	protein_coding	dual_specificity_phosphatase_6	147	105	113	230	89	108	470	387	292	435	575	274	1.93686	1.36146	1.49569	2.97928	1.21676	1.42102	6.4735	4.83973	3.86932	5.92118	7.57004	3.97914
ENSG00000187997	1.16794	10.5163	-1.3204	4.505e-07	4.1803e-05	C17orf99	chr17	+	76142434	76162258	2404	protein_coding	chromosome_17_open_reading_frame_99	3	1	2	0	1	0	18	10	12	5	11	8	0.0723469	0.023732	0.048452	0	0.0250226	0	0.453766	0.228891	0.291039	0.124568	0.265058	0.212641
ENSG00000179715	11.5305	39.3313	-1.303	1.2184e-08	1.6675e-06	PCED1B	chr12	+	47473386	47630443	2328	protein_coding	PC-esterase_domain_containing_1B	14	12	11	15	8	10	70	48	27	31	38	26	0.348641	0.294081	0.275185	0.367235	0.206716	0.248683	1.82225	1.13454	0.676216	0.797536	0.945549	0.713643
ENSG00000060566	0.49206	28.6374	-1.2906	1.9544e-07	1.9722e-05	CREB3L3	chr19	+	4153598	4173051	2618	protein_coding	cAMP_responsive_element_binding_protein_3-like_3	0	1	0	0	0	2	47	45	42	12	1	29	0	0.0217921	0	0	0	0.0442272	1.08798	0.945814	0.935372	0.274526	0.0221265	0.707814
ENSG00000170323	116.796	28001	-1.276	1.4235e-07	1.4925e-05	FABP4	chr8	-	82390654	82395498	941	protein_coding	fatty_acid_binding_protein_4_adipocyte	271	22	43	116	214	27	44923	12425	16904	11714	74263	8584	16.696	1.33383	2.6613	7.02593	13.6802	1.66113	2893.16	726.557	1047.38	745.568	4571.58	582.896
ENSG00000108639	242.142	707.522	-1.2645	3.9124e-10	8.6534e-08	SYNGR2	chr17	+	76164639	76169608	3036	protein_coding	synaptogyrin_2	419	170	177	266	225	206	1124	775	599	504	767	537	8.00102	3.1946	3.39537	4.99362	4.45809	3.92821	22.4367	14.0463	11.5035	9.94261	14.6345	11.3022
ENSG00000105427	22.999	65.1578	-1.2639	3.6904e-11	1.064e-08	CNFN	chr19	-	42891171	42894439	523	protein_coding	cornifelin	23	20	23	19	23	30	81	62	57	50	92	53	2.54952	2.18171	2.56119	2.07056	2.64542	3.32085	9.38593	6.52308	6.35445	5.72585	10.1899	6.47538
ENSG00000144908	88.6369	366.44	-1.2605	6.9604e-07	5.9778e-05	ALDH1L1	chr3	-	125822412	125916837	4604	protein_coding	aldehyde_dehydrogenase_1_family_member_L1	165	35	92	131	73	42	766	239	445	312	323	150	2.07769	0.433712	1.16377	1.6217	0.953796	0.528133	10.0829	2.85644	5.63546	4.05874	4.06397	2.08184
ENSG00000008323	43.1198	251.062	-1.2601	1.4918e-06	0.00012104	PLEKHG6	chr12	+	6419602	6437672	3111	protein_coding	pleckstrin_homology_domain_containing_family_G_(with_RhoGef_domain)_member_6	65	43	29	29	67	23	594	208	129	55	444	95	1.21129	0.788565	0.542892	0.531292	1.29552	0.428013	11.5712	3.67897	2.41766	1.05885	8.26735	1.95126
ENSG00000106537	41.5973	139.087	-1.2594	7.0073e-08	7.8569e-06	TSPAN13	chr7	+	16793160	16824161	2093	protein_coding	tetraspanin_13	34	30	45	56	45	40	204	112	80	111	259	76	0.941765	0.817751	1.25216	1.52495	1.29334	1.10642	5.90683	2.9445	2.22857	3.17633	7.16826	2.32025
ENSG00000125538	1.13063	10.8744	-1.244	1.7575e-06	0.00014067	IL1B	chr2	-	113587328	113594480	1631	protein_coding	interleukin_1_beta	2	0	1	2	0	2	16	16	5	10	4	15	0.0710901	0	0.0357077	0.0698895	0	0.0709913	0.594511	0.539795	0.17874	0.367213	0.142066	0.587663
ENSG00000161642	405.665	1073.04	-1.2417	1.116e-13	5.8125e-11	ZNF385A	chr12	-	54762917	54785082	2494	protein_coding	zinc_finger_protein_385A	539	481	329	311	366	417	1355	1370	1199	656	1015	950	12.5293	11.0032	7.68272	7.10722	8.8278	9.67985	32.9258	30.2264	28.0303	15.7536	23.5751	24.3399
ENSG00000022267	1532.01	4306.35	-1.2396	2.532e-10	5.8403e-08	FHL1	chrX	+	135229559	135293518	2888	protein_coding	four_and_a_half_LIM_domains_1	1656	1313	2110	1640	1071	1473	7087	3426	4894	3067	5142	2579	33.2427	25.938	42.5501	32.3655	22.308	29.528	148.716	65.2759	98.8033	63.6046	103.138	57.0617
ENSG00000121039	213.623	536.041	-1.218	2.2358e-17	2.5786e-14	RDH10	chr8	+	74206847	74237516	3949	protein_coding	retinol_dehydrogenase_10_(all-trans)	224	210	257	253	139	212	587	732	652	428	467	414	3.28847	3.0339	3.7902	3.65148	2.11736	3.10798	9.00834	10.1997	9.62643	6.49125	6.85035	6.69891
ENSG00000142949	1450.48	4298.16	-1.218	2.2069e-08	2.8506e-06	PTPRF	chr1	+	43990858	44089343	7727	protein_coding	protein_tyrosine_phosphatase_receptor_type_F	2427	1464	1475	1042	1116	1235	7557	5155	4501	2152	4094	2813	18.2092	10.8093	11.1172	7.68586	8.68802	9.25305	59.2696	36.7097	33.9628	16.6803	30.6916	23.2621
ENSG00000196139	1942.43	5029.55	-1.2163	2.6054e-13	1.2373e-10	AKR1C3	chr10	+	5077546	5149878	1807	protein_coding	aldo-keto_reductase_family_1_member_C3	2203	2411	2142	1462	1749	1712	5552	5491	4817	3458	7291	3950	70.6788	76.1216	69.0362	46.1132	58.2236	54.8498	186.202	167.208	155.426	114.614	233.729	139.679
ENSG00000266176	2.2582	13.81	-1.2039	4.3043e-06	0.00030481	RP11-855A2.5	chr17	-	65989996	65992547	414	lincRNA	-	0	4	1	5	0	4	11	26	15	8	16	9	0	0.551225	0.140675	0.688344	0	0.559357	1.61022	3.4557	2.11249	1.15734	2.23874	1.3891
ENSG00000150667	13.206	37.539	-1.192	2.2322e-08	2.8604e-06	FSIP1	chr15	-	39892232	40075031	2805	protein_coding	fibrous_sheath_interacting_protein_1	11	21	12	10	15	10	31	45	43	35	50	25	0.227349	0.427125	0.249152	0.20319	0.321682	0.206394	0.669765	0.88276	0.8938	0.747321	1.03257	0.569506
ENSG00000187134	3261.01	9976.38	-1.1864	2.7022e-07	2.6443e-05	AKR1C1	chr10	+	4934796	5025475	6705	protein_coding	aldo-keto_reductase_family_1_member_C1	2706	2898	3096	2382	5738	2399	8770	8377	8398	7880	19891	7001	23.3971	24.6586	26.8917	20.2478	51.4789	20.7138	79.2674	68.7468	73.0267	70.3881	171.847	66.7194
ENSG00000123342	712.103	1735.17	-1.1792	2.6005e-16	2.4699e-13	MMP19	chr12	-	56229217	56236750	3840	protein_coding	matrix_metallopeptidase_19	746	576	691	791	750	725	2065	1494	1821	1386	2350	1403	11.2627	8.55776	10.48	11.7403	11.7489	10.9304	32.5899	21.4083	27.6493	21.6174	35.4503	23.3463
ENSG00000134775	93.1764	349.481	-1.1776	3.5047e-06	0.00025262	FHOD3	chr18	+	33877677	34360018	4967	protein_coding	formin_homology_2_domain_containing_3	191	94	126	62	22	74	666	403	353	164	318	231	2.22932	1.0797	1.47738	0.711432	0.266438	0.862515	8.12594	4.46451	4.14367	1.97752	3.70865	2.97173
ENSG00000130208	848.568	2144.19	-1.1705	1.3256e-11	4.5538e-09	APOC1	chr19	+	45417504	45422606	689	protein_coding	apolipoprotein_C-I	1074	997	1062	580	630	773	2626	2130	2470	1383	2492	1921	90.3687	82.5553	89.7679	47.9783	55.0033	64.9515	230.977	170.107	209.017	120.219	209.514	178.155
ENSG00000121753	331.147	1487.65	-1.1629	8.2461e-06	0.00054122	BAI2	chr1	-	32192718	32230494	5403	protein_coding	brain-specific_angiogenesis_inhibitor_2	456	205	183	181	728	182	2123	1164	1052	567	3330	764	4.89286	2.16465	1.97257	1.90932	8.10521	1.95014	23.8127	11.8544	11.3523	6.28521	35.702	9.03544
ENSG00000171992	658.98	1695.17	-1.159	5.384e-10	1.1438e-07	SYNPO	chr5	+	149980642	150038782	7063	protein_coding	synaptopodin	698	614	502	1048	399	757	2158	2448	1628	1406	1072	1642	5.72927	4.95962	4.13933	8.45683	3.39822	6.20491	18.5164	19.0715	13.4391	11.9225	8.79202	14.8551
ENSG00000135424	846.896	3311.51	-1.1536	7.4006e-06	0.00049376	ITGA7	chr12	-	56078352	56109827	4348	protein_coding	integrin_alpha_7	1274	555	737	391	1641	373	4627	3167	3057	1293	6119	1854	16.9869	7.28236	9.87174	5.12534	22.7032	4.96648	64.4917	40.0794	40.9931	17.8107	81.5219	27.2465
ENSG00000133027	362.743	901.938	-1.1478	4.2419e-11	1.1809e-08	PEMT	chr17	-	17408877	17495022	1050	protein_coding	phosphatidylethanolamine_N-methyltransferase	473	440	361	307	263	349	1256	1217	910	538	796	789	26.1159	23.9074	20.0232	16.6642	15.0673	19.2427	72.4927	63.777	50.5309	30.6877	43.9144	48.0152
ENSG00000009950	14.8107	125.013	-1.1459	8.453e-06	0.00054812	MLXIPL	chr7	-	73007524	73038873	3278	protein_coding	MLX_interacting_protein-like	34	24	7	1	14	9	316	172	54	19	123	80	0.601316	0.417706	0.124367	0.0173871	0.256913	0.158951	5.84214	2.88724	0.960483	0.347149	2.1736	1.55945
ENSG00000025434	1064.25	2584.79	-1.143	1.7614e-12	6.9365e-10	NR1H3	chr11	+	47269851	47290396	2731	protein_coding	nuclear_receptor_subfamily_1_group_H_member_3	1306	1128	1191	866	1016	888	3714	2935	2749	1735	2694	1932	27.7239	23.5644	25.3984	18.0731	22.379	18.8244	82.4165	59.1356	58.6891	38.0496	57.1425	45.2039
ENSG00000143554	1111.36	2641.73	-1.1427	5.5566e-15	3.5887e-12	SLC27A3	chr1	+	153746830	153752633	4504	protein_coding	solute_carrier_family_27_(fatty_acid_transporter)_member_3	1227	1308	1238	914	930	1077	3139	3520	3017	1725	2373	2353	15.7935	16.5683	16.008	11.566	12.4209	13.8435	42.2364	43.0038	39.0555	22.9384	30.5199	33.3822
ENSG00000099282	12.071	113.106	-1.1393	8.3573e-06	0.0005441	TSPAN15	chr10	+	71211229	71267425	1698	protein_coding	tetraspanin_15	31	13	6	5	2	17	267	75	41	19	236	46	1.05842	0.436792	0.205792	0.167829	0.0708533	0.579616	9.52944	2.43045	1.40783	0.670174	8.05114	1.73106
ENSG00000166813	450.704	1032.95	-1.1393	2.9087e-24	6.7092e-21	KIF7	chr15	-	90152020	90198682	4551	protein_coding	kinesin_family_member_7	476	429	512	473	428	394	1179	1068	1246	877	1130	790	6.06364	5.37798	6.55208	5.92366	5.65724	5.01209	15.7	12.913	15.9631	11.5416	14.3832	11.092
ENSG00000176485	579.684	1421.13	-1.1287	1.028e-10	2.5535e-08	PLA2G16	chr11	-	63340667	63384355	2594	protein_coding	phospholipase_A2_group_XVI	610	424	837	631	481	511	1555	1169	1900	1187	1824	1002	13.633	9.32534	18.7919	13.8642	11.1543	11.4046	36.3291	24.7975	42.7059	27.4064	40.7322	24.6825
ENSG00000139631	250.174	866.023	-1.128	7.85e-06	0.00051733	CSAD	chr12	-	53551447	53575135	2645	protein_coding	cysteine_sulfinic_acid_decarboxylase	236	173	167	262	479	158	952	628	721	472	2009	453	5.17273	3.73155	3.67711	5.64562	10.8938	3.45828	21.8125	13.0646	15.8933	10.6878	43.9985	10.9437
ENSG00000152953	62.9806	232.945	-1.1258	1.1241e-05	0.00070347	STK32B	chr4	+	5053169	5502725	3582	protein_coding	serine/threonine_kinase_32B	64	81	119	50	24	44	300	361	411	120	63	181	1.03583	1.29011	1.9348	0.795573	0.403045	0.711142	5.07562	5.54555	6.68992	2.00645	1.01882	3.22882
ENSG00000010310	7.9785	297.135	-1.1247	3.1463e-06	0.00022883	GIPR	chr19	+	46171502	46186982	3289	protein_coding	gastric_inhibitory_polypeptide_receptor	16	3	4	6	16	2	513	129	98	70	913	65	0.282026	0.0520387	0.0708291	0.103974	0.292633	0.0352043	9.45251	2.15819	1.73727	1.27469	16.0802	1.26282
ENSG00000017373	3.35305	20.165	-1.118	1.8603e-05	0.0010883	SRCIN1	chr17	-	36686251	36762183	7058	protein_coding	SRC_kinase_signaling_inhibitor_1	2	0	6	4	4	4	38	18	23	5	31	8	0.0164279	0	0.0495091	0.0323009	0.0340915	0.0328101	0.326284	0.140331	0.189999	0.0424287	0.254427	0.0724268
ENSG00000110799	41.7455	123.859	-1.1165	2.4577e-06	0.00019078	VWF	chr12	-	6058040	6233936	8838	protein_coding	von_Willebrand_factor	46	53	41	21	57	30	129	155	130	53	207	81	0.301743	0.34213	0.270175	0.135426	0.387961	0.196515	0.884564	0.965029	0.857618	0.359165	1.35675	0.585628
ENSG00000182902	22.2575	54.2275	-1.1129	4.2869e-10	9.3417e-08	SLC25A18	chr22	+	18043139	18073647	2454	protein_coding	solute_carrier_family_25_(glutamate_carrier)_member_18	17	19	26	30	22	20	55	70	43	52	63	47	0.401613	0.441721	0.617042	0.696759	0.539282	0.471829	1.35826	1.56959	1.02164	1.26911	1.48713	1.22381
ENSG00000163251	45.5483	117.987	-1.108	8.0478e-08	8.8999e-06	FZD5	chr2	-	208627310	208634287	6708	protein_coding	frizzled_family_receptor_5	56	59	50	40	43	26	171	114	146	64	131	92	0.483981	0.501797	0.434103	0.339862	0.385605	0.224393	1.54489	0.935136	1.26901	0.571424	1.13126	0.876366
ENSG00000072778	3115.8	7076.79	-1.0972	7.7692e-16	5.9734e-13	ACADVL	chr17	+	7120444	7128592	2352	protein_coding	acyl-CoA_dehydrogenase_very_long_chain	2732	2428	3305	4284	3215	2793	7481	6535	8182	6769	8344	5674	67.3405	58.8953	81.837	103.812	82.2264	68.7484	192.76	152.887	202.828	172.369	205.504	154.15
ENSG00000130475	31.1641	75.1358	-1.0903	3.2315e-09	5.5506e-07	FCHO1	chr19	+	17858527	17899377	3214	protein_coding	FCH_domain_only_1	25	28	18	39	45	31	71	90	69	73	90	64	0.450949	0.497028	0.326169	0.691599	0.842237	0.558399	1.33877	1.54085	1.25172	1.36034	1.62211	1.2724
ENSG00000134668	987.504	2546.85	-1.0655	9.1217e-07	7.6311e-05	SPOCD1	chr1	-	32256023	32281652	3960	protein_coding	SPOC_domain_containing_1	980	842	763	740	1762	737	2663	2864	2607	1544	3776	2027	14.3471	12.1307	11.2214	10.6506	26.7657	10.7746	40.754	39.7961	38.384	23.352	55.2357	32.7077
ENSG00000166689	32.4355	94.3711	-1.0597	1.1781e-05	0.00073441	PLEKHA7	chr11	-	16799842	17035990	4804	protein_coding	pleckstrin_homology_domain_containing_family_A_member_7	49	48	30	23	9	39	142	117	120	49	94	56	0.591325	0.570042	0.363692	0.272873	0.112696	0.469992	1.79134	1.34013	1.45641	0.610893	1.13346	0.744862
ENSG00000152078	57.3491	185.798	-1.0589	2.8595e-05	0.0015811	TMEM56	chr1	+	95582894	95663163	6822	protein_coding	transmembrane_protein_56	101	81	58	32	22	55	316	287	225	66	97	150	0.858307	0.677395	0.495145	0.267346	0.19399	0.466745	2.80717	2.3149	1.92298	0.579434	0.823651	1.40498
ENSG00000151014	42.2049	111.486	-1.0583	2.5248e-06	0.00019455	CCRN4L	chr4	+	139936943	139966906	1767	protein_coding	CCR4_carbon_catabolite_repression_4-like_(S._cerevisiae)	47	37	40	50	51	28	142	98	75	99	203	59	1.54204	1.19463	1.31838	1.61276	1.73621	0.917383	4.87019	3.05177	2.47474	3.3556	6.65492	2.13357
ENSG00000198857	9.18979	28.1516	-1.0581	2.0229e-05	0.0011707	HSD3BP5	chr1	+	120143963	120151873	1132	pseudogene	hydroxy-delta-5-steroid_dehydrogenase_3_beta_pseudogene_5	13	11	9	5	10	7	23	43	30	25	43	9	0.665779	0.55439	0.463033	0.251744	0.5314	0.357998	1.23133	2.09019	1.54518	1.32271	2.20042	0.508027
ENSG00000214578	43.2843	126.193	-1.0538	1.4961e-05	0.00090811	HMGN2P15	chr17	-	40904898	40905817	270	pseudogene	high_mobility_group_nucleosomal_binding_domain_2_pseudogene_15	47	27	42	48	69	24	124	127	171	43	204	98	10.0918	5.70517	9.05944	10.1324	15.3728	5.14608	27.8325	25.8823	36.9264	9.53842	43.7673	23.1928
ENSG00000064195	7.03997	48.4756	-1.0507	4.475e-05	0.0022938	DLX3	chr17	-	48067369	48072588	2602	protein_coding	distal-less_homeobox_3	9	12	12	3	0	7	56	84	81	44	3	32	0.200525	0.263113	0.26859	0.0657128	0	0.155747	1.30429	1.77638	1.81502	1.01278	0.0667878	0.785839
ENSG00000157617	879.742	2042.87	-1.0501	5.0171e-09	7.9417e-07	C2CD2	chr21	-	43305221	43373999	6345	protein_coding	C2_calcium-dependent_domain_containing_2	861	777	794	889	1180	748	2454	2066	2198	1515	2922	1280	7.86692	6.98648	7.28794	7.98557	11.1871	6.82494	23.4389	17.9168	20.1976	14.3006	26.6767	12.8905
ENSG00000184792	41.0801	96.6383	-1.05	2.2691e-08	2.8848e-06	OSBP2	chr22	+	31089769	31303811	4340	protein_coding	oxysterol_binding_protein_2	31	49	39	46	49	32	126	111	122	74	101	57	0.4141	0.644133	0.523348	0.604093	0.679163	0.426864	1.75944	1.40733	1.63898	1.02121	1.34808	0.83922
ENSG00000261578	25.5537	61.139	-1.0484	1.1096e-07	1.1786e-05	RP11-21L23.2	chr11	+	76511408	76515599	4192	sense_overlapping	-	31	22	30	19	35	15	69	72	67	51	72	42	0.42872	0.299413	0.416789	0.258326	0.502244	0.207157	0.99752	0.945092	0.931876	0.728653	0.994934	0.640205
ENSG00000160179	51.3993	178.237	-1.0483	4.7028e-05	0.0023729	ABCG1	chr21	+	43619799	43717354	3475	protein_coding	ATP-binding_cassette_sub-family_G_(WHITE)_member_1	35	76	94	37	7	64	274	182	147	92	267	121	0.583911	1.24775	1.57539	0.606852	0.121174	1.06624	4.77848	2.8819	2.46642	1.58564	4.45082	2.22496
ENSG00000127220	199.064	465.232	-1.0465	1.3837e-08	1.8618e-06	ABHD8	chr19	-	17402940	17421045	2090	protein_coding	abhydrolase_domain_containing_8	182	249	281	187	101	207	551	559	578	354	327	466	5.04845	6.79707	7.83025	5.09954	2.90699	5.73394	15.9771	14.7173	16.1245	10.1445	9.06327	14.2472
ENSG00000121769	5269.4	17708.3	-1.045	4.5907e-05	0.0023382	FABP3	chr1	-	31838472	31849697	725	protein_coding	fatty_acid_binding_protein_3_muscle_and_heart_(mammary-derived_growth_inhibitor)	9322	8057	6027	2619	1036	5110	26207	26453	21964	8444	9143	16307	745.425	634.022	484.149	205.889	85.9586	408.049	2190.65	2007.7	1766.36	697.561	730.523	1437.23
ENSG00000182253	133.753	467.107	-1.0385	5.8578e-05	0.00279	SYNM	chr15	+	99638420	99675798	7393	protein_coding	synemin_intermediate_filament_protein	173	108	174	88	182	70	616	367	410	175	1122	144	1.35662	0.833435	1.37071	0.678418	1.48088	0.548159	5.04956	2.73154	3.23346	1.41772	8.79135	1.24461
ENSG00000108370	17.3078	50.5008	-1.0369	2.4836e-05	0.001407	RGS9	chr17	+	63133549	63223821	2387	protein_coding	regulator_of_G-protein_signaling_9	9	14	23	11	28	17	58	69	77	31	22	52	0.218586	0.334614	0.561166	0.262649	0.705624	0.412312	1.47255	1.59059	1.8808	0.777824	0.533892	1.39201
ENSG00000143171	0.974669	7.47649	-1.0358	5.706e-05	0.002726	RXRG	chr1	-	165370159	165414433	2036	protein_coding	retinoid_X_receptor_gamma	1	3	1	1	0	0	10	8	13	6	7	2	0.0284744	0.0840645	0.0286047	0.0279935	0	0	0.297657	0.21621	0.372281	0.1765	0.199161	0.0627687
ENSG00000197142	61.8861	193.568	-1.0356	4.0784e-05	0.002138	ACSL5	chr10	+	114133776	114188138	3380	protein_coding	acyl-CoA_synthetase_long-chain_family_member_5	82	93	59	52	32	58	402	291	182	105	51	157	1.40647	1.56977	1.0166	0.876844	0.56951	0.993437	7.20781	4.73739	3.13949	1.86056	0.874051	2.96807
ENSG00000137713	355.035	832.144	-1.0323	7.5041e-08	8.356e-06	PPP2R1B	chr11	-	111597632	111637151	5587	protein_coding	protein_phosphatase_2_regulatory_subunit_A_beta	328	372	340	414	360	322	1167	756	653	577	1354	540	3.40352	3.79868	3.54418	4.22335	3.87607	3.33662	12.6586	7.44571	6.81458	6.18542	14.0386	6.17598
ENSG00000175567	9.0907	37.2191	-1.0309	8.1788e-05	0.0035982	UCP2	chr11	-	73685712	73694352	2113	protein_coding	uncoupling_protein_2_(mitochondrial_proton_carrier)	23	9	5	4	7	7	70	72	23	14	20	30	0.631047	0.243003	0.137812	0.107894	0.199281	0.191791	2.00767	1.87498	0.634648	0.396826	0.548294	0.90722
ENSG00000228536	14.9109	59.7114	-1.0279	8.5187e-05	0.0037174	RP11-392O17.1	chr1	-	219583023	219585283	811	lincRNA	-	14	34	18	8	2	15	52	105	77	17	35	79	1.00078	2.39181	1.29261	0.562218	0.148346	1.07078	3.88576	7.12412	5.53573	1.25545	2.49994	6.2244
ENSG00000188783	10.1865	58.4511	-1.0258	7.6637e-05	0.0034433	PRELP	chr1	+	203444956	203460480	5747	protein_coding	proline/arginine-rich_end_leucine-rich_repeat_protein	7	13	21	12	3	6	56	85	123	53	2	42	0.0706139	0.129054	0.212811	0.119008	0.0314013	0.060442	0.590528	0.813843	1.24787	0.55234	0.0201591	0.466981
ENSG00000086506	3.80705	13.0873	-1.0204	7.4532e-05	0.0033708	HBQ1	chr16	+	230452	231180	536	protein_coding	hemoglobin_theta_1	5	3	6	2	2	5	10	12	18	12	7	20	0.540802	0.319319	0.651932	0.212667	0.224457	0.54005	1.13065	1.23191	1.958	1.34087	0.756513	2.38427
ENSG00000177666	1931.87	6233.55	-1.0203	6.6329e-05	0.0030339	PNPLA2	chr11	+	818902	825573	2726	protein_coding	patatin-like_phospholipase_domain_containing_2	3145	1268	1197	1546	2920	1419	11346	4174	3586	2847	12578	3152	66.8849	26.5376	25.5731	32.3236	64.4354	30.136	252.238	84.2538	76.6989	62.5509	267.282	73.8842
ENSG00000056998	100.174	250.338	-1.0172	3.8205e-06	0.00027295	GYG2	chrX	+	2746829	2800859	3393	protein_coding	glycogenin_2	119	150	128	63	49	98	358	322	316	138	195	202	2.03328	2.52218	2.19706	1.05826	0.86872	1.67213	6.3943	5.22198	5.4301	2.43594	3.32915	3.80416
ENSG00000160801	141.729	402.106	-1.0058	4.3757e-05	0.0022572	PTH1R	chr3	+	46919236	46945287	2123	protein_coding	parathyroid_hormone_1_receptor	272	189	148	55	89	104	643	496	484	162	377	296	7.42766	5.07903	4.06001	1.47655	2.52178	2.83604	18.355	12.8557	13.2923	4.57022	10.2867	8.90908
ENSG00000165269	214.279	1389.77	-1.0042	8.9689e-05	0.0038411	AQP7	chr9	-	33384765	33402643	1668	protein_coding	aquaporin_7	298	137	132	44	564	61	1813	1270	1361	520	2754	722	10.3575	4.6859	4.60886	1.50346	20.34	2.1172	65.8712	41.8958	47.5737	18.6715	95.6425	27.6587
ENSG00000130707	2523.23	7987.85	-0.99691	9.9918e-05	0.0042232	ASS1	chr9	+	133320316	133376661	1973	protein_coding	argininosuccinate_synthase_1	3338	3197	3422	2710	394	2395	8967	11176	10872	7789	1909	8180	98.0827	92.4452	101.011	78.2849	12.0126	70.2761	275.432	311.689	321.283	236.443	56.0483	264.921
ENSG00000154096	2432.51	5423.23	-0.99483	4.3391e-08	5.0767e-06	THY1	chr11	-	119288090	119295695	3554	protein_coding	Thy-1_cell_surface_antigen	2878	3406	2412	2074	1361	2626	5352	8446	5714	4059	3886	5677	46.9468	54.6759	39.5253	33.2604	23.0361	42.7766	91.2625	130.767	93.7406	68.4027	63.3386	102.069
ENSG00000152463	12.4396	48.9225	-0.99091	0.00015393	0.0060768	OLAH	chr10	+	15074226	15115851	1767	protein_coding	oleoyl-ACP_hydrolase	19	13	1	26	11	6	44	28	32	109	55	28	0.623376	0.419736	0.0329594	0.838634	0.374476	0.196582	1.50907	0.871935	1.05589	3.69455	1.80306	1.01254
ENSG00000205269	61.7586	189.293	-0.99033	0.00010081	0.0042498	TMEM170B	chr6	+	11537938	11583757	8362	protein_coding	transmembrane_protein_170B	111	66	57	27	73	35	328	165	177	63	310	107	0.769566	0.450301	0.396991	0.18403	0.525146	0.242319	2.37715	1.08577	1.23415	0.451234	2.14751	0.817645
ENSG00000171914	544.049	1120.47	-0.9853	9.2244e-17	9.3086e-14	TLN2	chr15	+	62682725	63136830	11880	protein_coding	talin_2	520	489	510	762	397	622	1246	1283	1214	1135	925	1019	2.53758	2.34834	2.50017	3.65573	2.01021	3.03112	6.35617	5.94255	5.95809	5.72204	4.51033	5.48086
ENSG00000176115	0.53303	17.183	-0.98524	3.25e-05	0.0017423	AQP7P4	chr9	+	67032331	67048373	1042	pseudogene	aquaporin_7_pseudogene_4	1	0	0	0	2	0	31	13	1	4	37	17	0.0556372	0	0	0	0.11546	0	1.80297	0.686497	0.0559548	0.229913	2.05692	1.04249
ENSG00000151365	1.17894	25.3163	-0.97516	4.4569e-05	0.0022918	THRSP	chr11	+	77774907	77779397	1174	protein_coding	thyroid_hormone_responsive	3	0	1	1	2	0	58	2	44	10	37	3	0.148145	0	0.0496075	0.0485476	0.102478	0	2.99401	0.09374	2.18519	0.510157	1.82565	0.163284
ENSG00000111684	964.117	2051.29	-0.96837	3.9222e-09	6.4621e-07	LPCAT3	chr12	-	7085348	7125814	2902	protein_coding	lysophosphatidylcholine_acyltransferase_3	1030	1338	1058	809	646	949	2501	2767	2311	1353	1841	1757	20.5766	26.3044	21.2326	15.8886	13.3907	18.9321	52.2288	52.4656	46.4309	27.9237	36.7485	38.687
ENSG00000135437	101.925	247.49	-0.96663	1.7626e-05	0.0010387	RDH5	chr12	+	56114151	56118489	1419	protein_coding	retinol_dehydrogenase_5_(11-cis/9-cis)	137	88	107	64	141	69	279	252	254	148	423	149	5.59721	3.53809	4.39154	2.57059	5.97729	2.81511	11.9156	9.77194	10.4365	6.24671	17.268	6.70957
ENSG00000143067	413.849	887.614	-0.95754	5.765e-08	6.5092e-06	ZNF697	chr1	-	120162045	120190396	5041	protein_coding	zinc_finger_protein_697	409	441	436	313	488	385	905	1123	969	541	1224	651	4.7037	4.99104	5.03716	3.53886	5.82332	4.42154	10.8799	12.2582	11.2076	6.42765	14.0653	8.25192
ENSG00000005187	12.2624	31.3471	-0.95344	5.9026e-05	0.0027913	ACSM3	chr16	+	20621565	20808903	2845	protein_coding	acyl-CoA_synthetase_medium-chain_family_member_3	13	18	19	13	2	10	38	40	43	24	25	22	0.264907	0.36096	0.388944	0.260433	0.0422878	0.203492	0.809459	0.773643	0.881233	0.505244	0.509027	0.494119
ENSG00000130203	18239.1	41363.1	-0.95222	4.2195e-06	0.00030012	APOE	chr19	+	45409011	45412650	1208	protein_coding	apolipoprotein_E	19901	19949	21236	9519	23319	14566	42744	50729	49618	21953	53353	33693	955.083	942.157	1023.82	449.118	1161.21	698.076	2144.38	2310.75	2394.84	1088.43	2558.44	1782.23
ENSG00000173262	1.7106	8.46639	-0.95159	0.00025351	0.0088215	SLC2A14	chr12	-	7965108	8043744	4125	protein_coding	solute_carrier_family_2_(facilitated_glucose_transporter)_member_14	0	4	2	0	3	1	5	11	12	13	7	4	0	0.0553229	0.0282372	0	0.0437487	0.0140348	0.0734581	0.146734	0.169614	0.188752	0.0983009	0.0619622
ENSG00000263470	24.8001	59.8308	-0.94953	3.2589e-05	0.0017423	RP11-160O5.1	chr17	+	63096930	63107176	664	lincRNA	-	25	25	24	14	44	14	55	65	68	45	87	44	2.18276	2.14803	2.10503	1.2017	3.98614	1.22064	5.01982	5.38652	5.97098	4.05897	7.58987	4.23424
ENSG00000128268	6.70941	44.2613	-0.94691	0.0001933	0.0072245	MGAT3	chr22	+	39853349	39888199	5062	protein_coding	mannosyl_(beta-14-)-glycoprotein_beta-14-N-acetylglucosaminyltransferase	14	0	1	14	6	6	113	21	27	19	71	17	0.160339	0	0.0115052	0.157631	0.0713012	0.0686212	1.35285	0.228276	0.31099	0.224804	0.812493	0.214594
ENSG00000166831	7.64692	25.1047	-0.9413	0.00029255	0.0099026	RBPMS2	chr15	-	65032091	65067786	2008	protein_coding	RNA_binding_protein_with_multiple_splicing_2	17	11	1	7	2	9	36	28	12	29	19	28	0.490816	0.312534	0.0290036	0.198687	0.0599148	0.259482	1.08651	0.767286	0.348435	0.86498	0.548117	0.891015
ENSG00000127948	2843.56	5919.98	-0.94126	9.662e-09	1.3806e-06	POR	chr7	+	75528518	75616173	2532	protein_coding	P450_(cytochrome)_oxidoreductase	3121	3761	2595	1781	2948	2832	6485	7858	6123	4154	5988	5475	71.46	84.7439	59.6883	40.09	70.0376	64.7528	155.217	170.77	140.996	98.2595	136.994	138.169
ENSG00000101695	149.882	318.584	-0.94052	1.4725e-07	1.5339e-05	RNF125	chr18	+	29598335	29653176	6020	protein_coding	ring_finger_protein_125_E3_ubiquitin_protein_ligase	152	172	211	152	88	133	391	351	437	228	320	219	1.46379	1.63005	2.04128	1.43907	0.879334	1.27904	3.93617	3.20829	4.23243	2.26835	3.07919	2.32455
ENSG00000164659	22.8494	65.3256	-0.93667	0.00022315	0.0081149	KIAA1324L	chr7	-	86506222	86689015	6841	protein_coding	KIAA1324-like	42	19	8	22	7	42	104	92	57	41	46	59	0.355929	0.158454	0.0681061	0.18329	0.0615526	0.355434	0.921314	0.739999	0.485803	0.358952	0.389513	0.551091
ENSG00000167434	5.23819	34.9393	-0.9338	0.00022696	0.0082162	CA4	chr17	+	58227297	58248260	1154	protein_coding	carbonic_anhydrase_IV	5	9	9	3	0	6	94	53	31	9	4	24	0.251187	0.444944	0.454206	0.148167	0	0.301006	4.93646	2.52716	1.56625	0.467099	0.200788	1.32891
ENSG00000134072	17.1151	40.1578	-0.92865	3.6815e-05	0.0019489	CAMK1	chr3	-	9799026	9811676	1488	protein_coding	calcium/calmodulin-dependent_protein_kinase_I	18	18	21	18	16	12	65	44	36	26	53	21	0.701298	0.690142	0.821925	0.689454	0.646822	0.466882	2.64731	1.62709	1.4106	1.04651	2.06327	0.901794
ENSG00000197291	150.742	408.885	-0.92512	0.00022431	0.0081386	RAMP2-AS1	chr17	-	40905932	40913275	3118	lincRNA	RAMP2_antisense_RNA_1	156	119	161	75	294	78	472	453	480	160	669	257	2.90056	2.17741	3.00722	1.37095	5.67204	1.44826	9.17402	7.99438	8.97573	3.07338	12.4289	5.26681
ENSG00000163132	251.569	668.304	-0.91811	0.00022995	0.0082875	MSX1	chr4	+	4861393	4865663	1939	protein_coding	msh_homeobox_1	244	318	325	269	66	314	759	1062	986	466	185	647	7.29533	9.3566	9.76161	7.90697	2.04755	9.37521	23.7224	30.1377	29.6486	14.3939	5.52684	21.3215
ENSG00000219607	67.1673	156.513	-0.91456	5.6e-05	0.0027071	PPP1R3G	chr6	+	5085720	5087455	1736	protein_coding	protein_phosphatase_1_regulatory_subunit_3G	61	78	45	54	93	69	214	169	80	113	262	111	2.0371	2.56338	1.50966	1.77288	3.22256	2.30106	7.47064	5.35673	2.68686	3.89853	8.74248	4.08568
ENSG00000188763	6.10467	17.9929	-0.91439	0.00037107	0.011959	FZD9	chr7	+	72848109	72850450	2342	protein_coding	frizzled_family_receptor_9	3	9	6	5	3	11	27	20	18	12	7	25	0.0742621	0.219242	0.149204	0.12168	0.0770552	0.271916	0.698668	0.469901	0.448116	0.306878	0.173139	0.682094
ENSG00000101405	3.87536	14.5917	-0.9143	0.00048137	0.014975	OXT	chr20	+	3052266	3053163	513	protein_coding	oxytocin/neurophysin_I_prepropeptide	3	4	4	4	6	2	22	29	17	3	6	13	0.339029	0.444848	0.454107	0.444404	0.703561	0.225705	2.59896	3.1106	1.93213	0.350248	0.677512	1.61926
ENSG00000221963	477.542	993.751	-0.91413	3.4493e-07	3.276e-05	APOL6	chr22	+	36044442	36057404	3069	protein_coding	apolipoprotein_L_6	582	507	513	360	497	404	1161	1268	1239	607	1173	631	10.9941	9.42497	9.73501	6.68561	9.74153	7.62103	22.926	22.7345	23.5385	11.8458	22.1403	13.1378
ENSG00000102287	131.593	358.827	-0.91164	0.00030693	0.010303	GABRE	chrX	-	151121596	151143152	6176	protein_coding	gamma-aminobutyric_acid_(GABA)_A_receptor_epsilon	162	42	88	153	260	71	452	282	343	239	612	245	1.52069	0.387981	0.829834	1.41195	2.53241	0.665549	4.43532	2.51249	3.23811	2.31773	5.7402	2.53484
ENSG00000237234	8.92129	21.8917	-0.911	0.00012239	0.0050281	RP1-142L7.5	chr6	+	112475967	112487670	777	antisense	-	14	4	7	12	8	9	14	19	25	18	29	27	1.04458	0.293703	0.524678	0.880229	0.619351	0.67058	1.09195	1.34554	1.87596	1.38747	2.16202	2.22041
ENSG00000139211	58.7501	130.352	-0.9078	1.9681e-05	0.0011472	AMIGO2	chr12	-	47469490	47473734	3763	protein_coding	adhesion_molecule_with_Ig-like_domain_2	77	70	54	59	33	64	209	130	80	86	179	106	1.18629	1.06129	0.835748	0.893621	0.52753	0.984634	3.36594	1.90096	1.23954	1.36879	2.75551	1.79996
ENSG00000135917	31.4238	113.676	-0.90561	0.00054538	0.016367	SLC19A3	chr2	-	228549926	228582728	3517	protein_coding	solute_carrier_family_19_member_3	36	31	24	18	65	10	121	101	82	32	302	50	0.593421	0.502873	0.397425	0.2917	1.11175	0.16461	2.085	1.5802	1.3594	0.544941	4.97414	0.908424
ENSG00000186854	393.891	815.637	-0.90366	6.2717e-07	5.5034e-05	TRABD2A	chr2	-	85048774	85134132	3895	protein_coding	TraB_domain_containing_2A	539	505	372	286	270	410	1034	1173	764	560	625	820	8.02259	7.39695	5.56226	4.18499	4.16988	6.09404	16.0882	16.5712	11.4364	8.61098	9.29514	13.4523
ENSG00000177685	27.7582	82.6355	-0.89778	0.00052603	0.015948	EFCAB4A	chr11	+	826144	831991	2440	protein_coding	EF-hand_calcium_binding_domain_4A	45	13	20	26	44	17	168	66	44	41	141	41	1.06919	0.303964	0.477371	0.607322	1.08475	0.403356	4.17266	1.48839	1.0514	1.00639	3.34744	1.0737
ENSG00000159023	314.012	627.096	-0.89493	2.1302e-08	2.7963e-06	EPB41	chr1	+	29213603	29446553	5930	protein_coding	erythrocyte_membrane_protein_band_4.1_(elliptocytosis_1_RH-linked)	379	321	385	235	330	231	758	712	777	483	599	496	3.70525	3.0883	3.78113	2.25865	3.34755	2.25521	7.74655	6.60675	7.63961	4.87825	5.85134	5.34463
ENSG00000170801	638.618	3211.19	-0.89482	0.00049623	0.015349	HTRA3	chr4	+	8271492	8308838	2541	protein_coding	HtrA_serine_peptidase_3	608	1306	688	260	101	929	3755	6934	3680	1177	556	3690	13.8718	29.3229	15.7688	5.83182	2.39103	21.1661	89.5569	150.156	84.4399	27.7424	12.6752	92.7924
ENSG00000168781	74.0181	145.062	-0.8935	4.3393e-10	9.3417e-08	PPIP5K1	chr15	-	43825660	43882430	5697	protein_coding	diphosphoinositol_pentakisphosphate_kinase_1	70	87	66	84	78	60	194	152	141	137	151	108	0.712336	0.871248	0.674704	0.840367	0.8236	0.609725	2.06371	1.46812	1.44304	1.44028	1.53537	1.21135
ENSG00000184347	190.047	567.299	-0.88784	0.00062414	0.018149	SLIT3	chr5	-	168088745	168728133	9706	protein_coding	slit_homolog_3_(Drosophila)	132	240	418	171	37	158	476	742	1264	377	239	397	0.788437	1.41072	2.50814	1.00413	0.229313	0.942423	2.97208	4.20655	7.59297	2.32634	1.4264	2.61361
ENSG00000158258	33.8561	80.3221	-0.88317	0.00020185	0.0074239	CLSTN2	chr3	+	139654027	140286919	4882	protein_coding	calsyntenin_2	41	45	48	15	22	33	84	73	147	75	36	75	0.486877	0.525876	0.57261	0.175117	0.271077	0.391332	1.04274	0.822788	1.75559	0.920101	0.427157	0.981645
ENSG00000100979	3408.44	7236.99	-0.88065	1.7615e-05	0.0010387	PLTP	chr20	-	44527399	44540794	2255	protein_coding	phospholipid_transfer_protein	2970	4430	4512	1917	3507	3036	6168	10430	10568	4159	6637	6340	76.356	112.079	116.53	48.4519	93.5528	77.9443	165.765	254.508	273.244	110.462	170.494	179.653
ENSG00000131943	529.9	1008.92	-0.87799	2.0506e-13	1.0033e-10	C19orf12	chr19	-	30191721	30206364	2464	protein_coding	chromosome_19_open_reading_frame_12	496	609	494	579	490	525	1077	1308	1033	700	1095	932	11.6701	14.1009	11.6762	13.3929	11.9625	12.3352	26.4892	29.2099	24.4436	17.0149	25.7429	24.1694
ENSG00000103150	156.584	306.658	-0.87572	1.4966e-08	1.997e-06	MLYCD	chr16	+	83932731	83949787	4489	protein_coding	malonyl-CoA_decarboxylase	168	192	166	135	105	181	339	417	338	262	207	308	2.16967	2.44017	2.15365	1.71404	1.40704	2.33431	4.57661	5.11151	4.39007	3.49561	2.67119	4.38422
ENSG00000054793	1489.9	3019.23	-0.87561	1.5323e-06	0.0001237	ATP9A	chr20	-	50213053	50385173	8106	protein_coding	ATPase_class_II_type_9A	1730	1698	1112	1188	1820	1361	3959	3472	2597	2017	4059	2264	12.3729	11.9509	7.9894	8.35306	13.5062	9.72032	29.5987	23.5687	18.6797	14.9029	29.0065	17.8468
ENSG00000260912	22.2595	58.5145	-0.87094	0.00058597	0.017265	RP11-363E7.4	chr9	+	19453207	19455171	1965	sense_overlapping	-	22	12	15	29	39	15	80	41	38	50	117	28	0.649072	0.348408	0.444574	0.841146	1.19391	0.441934	2.4673	1.14811	1.12752	1.52398	3.44911	0.910514
ENSG00000128510	55.0421	168.672	-0.87073	0.00084378	0.023013	CPA4	chr7	+	129932974	129964020	2797	protein_coding	carboxypeptidase_A4	36	38	54	131	11	70	115	143	200	333	48	184	0.746179	0.775104	1.12439	2.66941	0.236575	1.44889	2.49172	2.81324	4.1691	7.13056	0.994104	4.20355
ENSG00000131055	4.15243	21.2908	-0.86861	0.00068161	0.019533	COX4I2	chr20	+	30225691	30232809	693	protein_coding	cytochrome_c_oxidase_subunit_IV_isoform_2_(lung)	4	1	7	2	10	0	36	16	15	8	45	9	0.334626	0.0823257	0.588275	0.164487	0.86803	0	3.14821	1.27043	1.26201	0.691399	3.76151	0.829851
ENSG00000015285	4.01147	11.1466	-0.86594	0.00075752	0.021216	WAS	chrX	+	48534985	48549818	1849	protein_coding	Wiskott-Aldrich_syndrome	4	1	6	3	4	6	8	16	9	11	16	8	0.125417	0.0308555	0.188986	0.0924741	0.130134	0.187864	0.262209	0.476152	0.283799	0.35631	0.501264	0.276467
ENSG00000129151	2.9483	9.48646	-0.86549	0.00092904	0.024591	BBOX1	chr11	+	27062272	27149356	1886	protein_coding	butyrobetaine_(gamma)_2-oxoglutarate_dioxygenase_(gamma-butyrobetaine_hydroxylase)_1	3	5	4	1	0	5	12	9	15	9	7	6	0.0922174	0.151251	0.123519	0.03022	0	0.153482	0.385597	0.262581	0.463718	0.285807	0.215001	0.203283
ENSG00000186466	6.28449	155.558	-0.86546	0.00016144	0.0063113	AQP7P1	chr9	-	67272038	67289492	1375	pseudogene	aquaporin_7_pseudogene_1	12	2	2	1	19	0	326	103	99	47	318	50	0.505955	0.0829844	0.0847116	0.0414508	0.831225	0	14.3684	4.1219	4.19795	2.04723	13.397	2.32358
ENSG00000178537	217.423	412.995	-0.86463	2.8708e-11	8.6195e-09	SLC25A20	chr3	-	48894369	48936426	1879	protein_coding	solute_carrier_family_25_(carnitine/acylcarnitine_translocase)_member_20	230	204	181	262	224	208	468	358	378	452	512	335	7.09634	6.19402	5.61006	7.94713	7.17115	6.40864	15.0943	10.4838	11.7292	14.4073	15.7843	11.3922
ENSG00000185924	90.0443	285.695	-0.8632	0.00096889	0.025272	RTN4RL1	chr17	-	1839299	1928178	1836	protein_coding	reticulon_4_receptor-like_1	105	34	72	50	238	21	390	240	326	167	441	172	3.31551	1.05651	2.28389	1.55215	7.7978	0.662179	12.8732	7.19286	10.3526	5.44773	13.9139	5.98614
ENSG00000265511	3.61881	10.8984	-0.86319	0.00090382	0.024146	RP11-524F11.1	chr17	+	17410665	17411622	795	antisense	-	6	2	3	6	3	2	16	7	9	11	17	6	0.437539	0.143526	0.219771	0.43015	0.226998	0.145644	1.21968	0.4845	0.660055	0.8287	1.2387	0.482253
ENSG00000007314	5.10317	195.798	-0.86048	0.00014108	0.0056245	SCN4A	chr17	-	62015914	62050278	7805	protein_coding	sodium_channel_voltage-gated_type_IV_alpha_subunit	11	1	0	6	12	0	527	134	120	51	291	67	0.0817058	0.00730964	0	0.0438141	0.092486	0	4.09196	0.944702	0.896423	0.391353	2.15975	0.54852
ENSG00000148344	255.635	500.845	-0.85312	5.8849e-07	5.2338e-05	PTGES	chr9	-	132500610	132515326	1868	protein_coding	prostaglandin_E_synthase	217	333	312	198	218	259	354	645	621	360	589	481	6.73466	10.1704	9.72733	6.04121	7.02017	8.02698	11.4847	18.9997	19.3829	11.5424	18.2651	16.4535
ENSG00000182704	1114.73	2080.97	-0.85107	1.1514e-12	5.0244e-10	TSKU	chr11	+	76493295	76509198	3554	protein_coding	tsukushi_small_leucine_rich_proteoglycan	1291	1158	1003	1031	1177	1033	2715	2400	1888	1818	2137	1709	21.0592	18.5892	16.4361	16.534	19.9217	16.8272	46.2963	37.1584	30.9734	30.6371	34.8314	30.7267
ENSG00000167315	851.713	1581.26	-0.84843	8.9202e-14	4.9664e-11	ACAA2	chr18	-	47309869	47340330	2018	protein_coding	acetyl-CoA_acyltransferase_2	889	981	934	723	731	870	1965	1712	1617	1308	1705	1312	25.5396	27.7343	26.9551	20.4199	21.7903	24.959	59.0113	46.6816	46.719	38.8203	48.9425	41.5435
ENSG00000104325	933.335	1726.47	-0.84577	1.7121e-14	1.0239e-11	DECR1	chr8	+	91013633	91064320	1766	protein_coding	24-dienoyl_CoA_reductase_1_mitochondrial	1002	908	980	1108	701	950	1925	1702	1692	1564	2180	1417	32.8935	29.3335	32.3185	35.7589	23.8778	31.1431	66.0593	53.0312	55.8617	53.0418	71.5071	51.2708
ENSG00000184156	82.4688	209.351	-0.84558	0.00082263	0.022589	KCNQ3	chr8	-	133133108	133493200	11441	protein_coding	potassium_voltage-gated_channel_KQT-like_subfamily_member_3	101	57	22	77	172	56	226	299	163	130	307	152	0.511788	0.284236	0.111989	0.383586	0.904341	0.283369	1.19712	1.43804	0.83067	0.680536	1.55438	0.848927
ENSG00000213853	977.65	1850.94	-0.84399	5.7492e-09	8.6754e-07	EMP2	chr16	-	10622279	10674555	5197	protein_coding	epithelial_membrane_protein_2	1035	1182	1126	816	718	1024	1935	2435	2374	1421	1444	1696	11.5457	12.9758	12.6183	8.94897	8.31074	11.4071	22.5643	25.7816	26.6338	16.3762	16.0953	20.8528
ENSG00000243566	3.46423	10.7248	-0.84198	0.0012799	0.030707	UPK3B	chr7	+	76139745	76648340	1608	protein_coding	uroplakin_3B	2	5	6	2	1	5	14	19	12	8	4	9	0.0721069	0.1774	0.217311	0.0708891	0.0374095	0.180017	0.527638	0.650175	0.435111	0.297972	0.144098	0.357641
ENSG00000139289	806.505	1561.85	-0.84163	5.8574e-07	5.2338e-05	PHLDA1	chr12	-	76419227	76427712	8069	protein_coding	pleckstrin_homology-like_domain_family_A_member_1	596	688	798	1328	723	747	1428	1524	1475	2266	1461	1330	4.28213	4.86449	5.75969	9.38024	5.38997	5.35957	10.7251	10.3927	10.658	16.8195	10.4885	10.5323
ENSG00000158062	166.722	326.452	-0.83788	2.8971e-06	0.00021556	UBXN11	chr1	-	26607819	26644854	2646	protein_coding	UBX_domain_protein_11	173	181	221	179	104	152	393	401	444	245	196	314	3.79044	3.90263	4.86428	3.85566	2.36435	3.3257	9.00112	8.33907	9.78358	5.54559	4.29091	7.58282
ENSG00000189319	389.002	721.825	-0.83586	5.1056e-11	1.3739e-08	FAM53B	chr10	-	126307861	126432838	5431	protein_coding	family_with_sequence_similarity_53_member_B	394	481	405	362	312	393	816	944	821	527	698	601	4.20581	5.05282	4.34301	3.79896	3.45575	4.1893	9.10551	9.56434	8.8139	5.81169	7.4449	7.07108
ENSG00000250657	14.1799	32.214	-0.83471	0.00048408	0.01502	RP11-1E6.1	chr4	+	43342892	43347617	653	processed_transcript	-	14	19	8	10	23	10	26	39	28	18	48	36	1.24293	1.66	0.713498	0.872816	2.11876	0.886576	2.41298	3.28635	2.50006	1.65094	4.25806	3.52274
ENSG00000122971	395.31	727.329	-0.8333	1.3079e-12	5.4648e-10	ACADS	chr12	+	121163538	121177811	1950	protein_coding	acyl-CoA_dehydrogenase_C-2_to_C-3_short_chain	464	422	400	336	374	381	881	811	742	553	779	656	13.7948	12.3466	11.9465	9.82065	11.5373	11.3115	27.3801	22.8849	22.1857	16.9849	23.1412	21.4961
ENSG00000130720	85.887	186.226	-0.83261	0.00025873	0.0089453	FIBCD1	chr9	-	133777825	133814673	3253	protein_coding	fibrinogen_C_domain_containing_1	116	87	102	65	66	82	328	255	195	78	105	177	2.06732	1.52582	1.82613	1.13885	1.22047	1.45935	6.1106	4.31339	3.49507	1.43609	1.86977	3.4768
ENSG00000082074	2.27058	10.7799	-0.83094	0.0011941	0.029346	FYB	chr5	-	39105338	39274630	4750	protein_coding	FYN_binding_protein	4	4	1	2	0	3	13	20	12	5	1	15	0.0488202	0.0480436	0.0122609	0.0239978	0	0.0365643	0.165861	0.231686	0.147296	0.0630446	0.0121952	0.201785
ENSG00000163686	54.7314	104.156	-0.82984	3.9904e-07	3.7242e-05	ABHD6	chr3	+	58223233	58281420	2482	protein_coding	abhydrolase_domain_containing_6	65	48	47	50	70	47	124	106	101	80	128	93	1.51825	1.10334	1.10284	1.14816	1.69654	1.09629	3.02771	2.35	2.3726	1.93046	2.98739	2.39426
ENSG00000138449	273.473	640.133	-0.8264	0.00075799	0.021216	SLC40A1	chr2	-	190425305	190448484	3442	protein_coding	solute_carrier_family_40_(iron-regulated_transporter)_member_1	343	184	222	262	409	207	739	406	531	405	1468	318	5.77719	3.04983	3.75628	4.33837	7.14793	3.48168	13.0115	6.4905	8.99474	7.04719	24.7058	5.90347
ENSG00000261179	15.0875	43.3893	-0.82353	0.0015872	0.036289	RP11-13L2.4	chr3	+	140290548	140296239	5692	sense_overlapping	-	15	24	18	10	3	22	50	71	82	20	13	32	0.152778	0.240555	0.184172	0.100132	0.0317047	0.223762	0.532352	0.686367	0.839951	0.210444	0.132301	0.359233
ENSG00000170145	1212.95	2229.42	-0.82314	9.1622e-11	2.3114e-08	SIK2	chr11	+	111473115	111601577	9678	protein_coding	salt-inducible_kinase_2	1183	1274	1319	1239	1075	1217	2691	2530	2392	1636	2705	1630	7.08651	7.51022	7.93734	7.29661	6.68176	7.28004	16.8509	14.3846	14.4105	10.1244	16.1907	10.762
ENSG00000171873	2.27199	8.32688	-0.82022	0.0016935	0.038135	ADRA1D	chr20	-	4201329	4229721	2677	protein_coding	adrenoceptor_alpha_1D	2	2	4	4	0	2	14	4	4	8	12	8	0.0433126	0.0426236	0.0870217	0.0851623	0	0.0432524	0.316937	0.0822194	0.0871197	0.178984	0.259667	0.190956
ENSG00000110080	701.218	1276.52	-0.82014	1.513e-12	6.1071e-10	ST3GAL4	chr11	+	126225535	126310239	1967	protein_coding	ST3_beta-galactoside_alpha-23-sialyltransferase_4	696	750	813	566	674	710	1301	1612	1460	1020	1205	1182	20.5134	21.7533	24.0714	16.4001	20.6122	20.897	40.0836	45.0945	43.2766	31.0576	35.4867	38.3976
ENSG00000084764	286.518	572.16	-0.81708	5.1284e-05	0.0025322	MAPRE3	chr2	+	27193480	27250064	1892	protein_coding	microtubule-associated_protein_RP/EB_family_member_3	305	215	219	316	391	265	674	476	398	468	953	486	9.3457	6.48315	6.74122	9.51923	12.4315	8.10875	21.589	13.8436	12.265	14.8148	29.178	16.4137
ENSG00000213373	0.161169	8.54992	-0.81027	0.00030212	0.010205	LINC00671	chr17	-	41026687	41050751	1958	lincRNA	long_intergenic_non-protein_coding_RNA_671	1	0	0	0	0	0	14	6	9	1	21	1	0.0296088	0	0	0	0	0	0.43332	0.168617	0.268	0.0305886	0.621284	0.0326346
ENSG00000173269	46.8584	87.0972	-0.80696	1.081e-07	1.1558e-05	MMRN2	chr10	-	88695297	88729238	4127	protein_coding	multimerin_2	54	36	50	68	37	39	95	77	93	91	92	80	0.758564	0.497665	0.705588	0.939096	0.539306	0.547091	1.39503	1.02664	1.31387	1.32062	1.29133	1.23864
ENSG00000144031	73.7956	137.635	-0.80661	5.8996e-07	5.2338e-05	ANKRD53	chr2	+	71205510	71212626	2182	protein_coding	ankyrin_repeat_domain_53	101	61	77	51	87	64	155	145	160	116	138	123	2.68349	1.59494	2.05519	1.33214	2.39846	1.69806	4.30498	3.65659	4.27533	3.18401	3.6636	3.60198
ENSG00000163710	170.447	311.508	-0.80581	2.6724e-09	4.9032e-07	PCOLCE2	chr3	-	142534764	142608045	2021	protein_coding	procollagen_C-endopeptidase_enhancer_2	214	179	166	185	118	171	412	332	264	270	346	268	6.13876	5.05307	4.78363	5.21724	3.51223	4.89845	12.3545	9.0393	7.61627	8.00146	9.91729	8.47343
ENSG00000178726	85.8455	261.91	-0.80253	0.0021842	0.04617	THBD	chr20	-	23026270	23030378	4109	protein_coding	thrombomodulin	71	69	88	33	191	47	187	166	233	139	760	96	1.00174	0.958036	1.24728	0.457734	2.79618	0.662202	2.75803	2.22298	3.30617	2.02605	10.7142	1.49288
ENSG00000213904	5.11442	13.4168	-0.79849	0.0019729	0.04293	CTB-50E14.6	chr19	+	42901280	43156507	2383	antisense	-	8	4	4	6	4	5	10	7	24	7	19	14	0.194625	0.0957646	0.0977579	0.143504	0.100973	0.121472	0.254314	0.161636	0.587208	0.175932	0.461863	0.375401
ENSG00000166821	201.96	380.756	-0.79801	4.9392e-06	0.00034374	PEX11A	chr15	-	90220995	90234014	2740	protein_coding	peroxisomal_biogenesis_factor_11_alpha	219	240	295	148	124	194	436	451	492	318	304	323	4.63369	4.99723	6.27028	3.07855	2.72232	4.09902	9.64339	9.05709	10.4693	6.95102	6.42697	7.53257
ENSG00000133056	201.443	449.687	-0.79781	0.00099203	0.025528	PIK3C2B	chr1	-	204391756	204463852	7686	protein_coding	phosphatidylinositol-4-phosphate_3-kinase_catalytic_subunit_type_2_beta	334	292	241	113	76	169	674	638	559	210	322	353	2.5193	2.16746	1.82613	0.837942	0.594814	1.27296	5.31439	4.56755	4.24049	1.6364	2.42683	2.93471
ENSG00000177076	26.9957	74.7334	-0.79403	0.0023353	0.048817	ACER2	chr9	+	19408925	19452018	2238	protein_coding	alkaline_ceramidase_2	32	22	11	27	47	21	88	71	43	33	191	27	0.82894	0.56083	0.286252	0.687606	1.2633	0.543236	2.38296	1.74567	1.12025	0.883132	4.94375	0.770894
ENSG00000141314	3.29895	14.2084	-0.79052	0.0020374	0.043687	RHBDL3	chr17	+	30593195	30651680	4661	protein_coding	rhomboid_veinlet-like_3_(Drosophila)	1	4	7	3	1	4	25	17	30	10	2	4	0.0124381	0.0489609	0.0874651	0.0366841	0.0129059	0.0496832	0.325053	0.200693	0.375273	0.128497	0.0248562	0.0548368
ENSG00000162706	97.6563	233.309	-0.7875	0.0018566	0.041007	CADM3	chr1	+	159141399	159173103	3745	protein_coding	cell_adhesion_molecule_3	159	100	149	68	26	93	437	255	344	115	132	147	2.46138	1.52341	2.31713	1.03489	0.417628	1.43767	7.07169	3.74672	5.35564	1.83915	2.04176	2.50817
ENSG00000121210	249.145	463.226	-0.78735	3.6437e-06	0.00026147	KIAA0922	chr4	+	154387498	154557863	5017	protein_coding	KIAA0922	265	290	314	231	148	261	650	561	515	326	437	340	3.06221	3.29779	3.64503	2.62424	1.77454	3.0118	7.85169	6.15292	5.98505	3.89175	5.04569	4.33038
ENSG00000138162	185.286	378.247	-0.78636	0.00040724	0.012918	TACC2	chr10	+	123748689	124014060	9673	protein_coding	transforming_acidic_coiled-coil_containing_protein_2	246	192	120	157	213	183	613	494	211	191	478	314	1.47437	1.13242	0.722497	0.925069	1.3246	1.09526	3.84055	2.81014	1.27182	1.18262	2.86253	2.07424
ENSG00000095637	10.0672	22.1206	-0.77941	0.0012611	0.03039	SORBS1	chr10	-	97071528	97321171	7354	protein_coding	sorbin_and_SH3_domain_containing_1	7	10	11	16	8	9	34	15	19	19	34	13	0.0551833	0.0775792	0.0871134	0.124003	0.0654386	0.0708513	0.280188	0.112236	0.150638	0.15474	0.267817	0.112956
ENSG00000105963	8.42778	20.4297	-0.77873	0.0022345	0.0471	ADAP1	chr7	-	937540	995043	2363	protein_coding	ArfGAP_with_dual_PH_domains_1	7	13	14	6	4	7	30	15	24	10	33	12	0.171738	0.313869	0.345048	0.144718	0.101827	0.1715	0.769398	0.349293	0.592178	0.253459	0.808972	0.324495
ENSG00000170458	8.5167	18.3404	-0.7787	0.0011069	0.027709	CD14	chr5	-	140011313	140013286	1886	protein_coding	CD14_molecule	6	4	12	9	9	11	18	14	24	13	25	17	0.184435	0.121001	0.370557	0.27198	0.287057	0.33766	0.578395	0.40846	0.741949	0.412832	0.767859	0.575968
ENSG00000114771	60.3299	591.227	-0.77748	0.00091749	0.024445	AADAC	chr3	+	151531825	151546272	1638	protein_coding	arylacetamide_deacetylase	56	158	23	24	7	101	710	1575	380	150	27	807	1.98202	5.50316	0.817767	0.83509	0.25707	3.56974	26.2687	52.909	13.5262	5.48465	0.954846	31.4811
ENSG00000141441	228.924	401.758	-0.77406	1.32e-12	5.4648e-10	GAREM	chr18	-	29704840	30050447	7033	protein_coding	GRB2_associated_regulator_of_MAPK1	234	263	252	259	185	190	440	449	368	413	456	318	1.92889	2.13346	2.08678	2.09891	1.58234	1.56402	3.79145	3.51292	3.05079	3.51707	3.75584	2.8892
ENSG00000135245	166.242	298.74	-0.77232	1.7049e-07	1.7533e-05	HILPDA	chr7	+	128095903	128098472	1370	protein_coding	hypoxia_inducible_lipid_droplet-associated	198	206	174	119	139	165	350	341	318	227	343	240	8.37872	8.57858	7.39681	4.95065	6.10326	6.97256	15.4825	13.6961	13.5335	9.92378	14.503	11.1939
ENSG00000167107	1052.15	2022.8	-0.77211	0.00012984	0.0052348	ACSF2	chr17	+	48503519	48552206	2251	protein_coding	acyl-CoA_synthetase_family_member_2	1140	977	888	938	1350	990	2548	1820	1638	1331	3521	1397	29.3604	24.7621	22.9749	23.75	36.0766	25.4618	68.599	44.4896	42.4271	35.414	90.6095	39.6563
ENSG00000173918	1087.78	2055.94	-0.7708	6.1456e-05	0.0028595	C1QTNF1	chr17	+	77018896	77045870	3100	protein_coding	C1q_and_tumor_necrosis_factor_related_protein_1	1439	1265	1257	800	825	976	2912	2854	2300	1237	1334	1928	26.9111	23.2808	23.6151	14.7084	16.0088	18.2271	56.9277	50.6588	43.2584	23.899	24.9274	39.7408
ENSG00000147251	1518.17	2793.6	-0.76849	1.0217e-05	0.00064442	DOCK11	chrX	+	117629861	117820126	6664	protein_coding	dedicator_of_cytokinesis_11	1849	1771	1543	1090	1426	1443	3686	3665	2823	1656	3151	2077	16.0855	15.1619	13.4849	9.32239	12.8722	12.536	33.5208	30.2623	24.6991	14.8832	27.3903	19.9156
ENSG00000162735	737.694	1269.19	-0.76791	1.0808e-25	2.9084e-22	PEX19	chr1	-	160246602	160256138	3661	protein_coding	peroxisomal_biogenesis_factor_19	796	703	697	745	773	717	1382	1305	1326	1192	1297	1203	12.6051	10.9553	11.0879	11.5982	12.7013	11.3383	22.8772	19.6143	21.1178	19.5006	20.5222	20.997
ENSG00000225399	9.52316	20.2997	-0.76785	0.0012394	0.030195	RP11-3B7.1	chr3	+	49297518	49298744	1227	protein_coding	Uncharacterized_protein_	9	12	6	14	6	11	34	27	17	14	16	16	0.425237	0.557963	0.284789	0.650308	0.294154	0.519012	1.6793	1.21083	0.80781	0.683369	0.755368	0.833233
ENSG00000085662	3104.13	5323.81	-0.76646	1.1977e-33	3.8676e-30	AKR1B1	chr7	-	134127102	134144036	1930	protein_coding	aldo-keto_reductase_family_1_member_B1_(aldose_reductase)	3189	2990	3025	3751	2573	3233	5351	5661	5134	5778	5445	4956	95.7922	88.3859	91.2817	110.771	80.1955	96.9789	168.024	161.398	155.097	179.305	163.427	164.084
ENSG00000042286	319.525	583.062	-0.76578	5.9378e-06	0.00040113	AIFM2	chr10	-	71857979	71892690	3240	protein_coding	apoptosis-inducing_factor_mitochondrion-associated_2	378	348	212	258	393	322	633	824	476	470	531	615	6.76363	6.12778	3.81072	4.53848	7.29651	5.7536	11.84	13.9941	8.56578	8.6881	9.49364	12.1289
ENSG00000171596	0.885476	7.60648	-0.76544	0.0013163	0.031254	NMUR1	chr2	-	232387871	232395206	3298	protein_coding	neuromedin_U_receptor_1	0	1	0	0	3	1	11	1	14	3	13	4	0	0.0172989	0	0	0.054719	0.0175541	0.202132	0.0166845	0.247504	0.0544807	0.228337	0.0774997
ENSG00000108219	2638.94	5035.53	-0.76431	0.00014606	0.0057942	TSPAN14	chr10	+	82213922	82282387	5691	protein_coding	tetraspanin_14	3447	2427	2232	1790	3699	2105	6299	5394	4722	3358	7248	3597	35.1144	24.3304	22.8413	17.9267	39.0988	21.4137	67.0775	52.1537	48.3774	35.3398	73.7756	40.3871
ENSG00000117500	1103.96	1897.86	-0.76244	1.0176e-20	2.0538e-17	TMED5	chr1	-	93615299	93646285	6104	protein_coding	transmembrane_emp24_protein_transport_domain_containing_5	1127	1182	923	1191	1102	1119	2018	2094	1775	1927	2085	1636	10.7039	11.0477	8.80649	11.1207	10.8601	10.6132	20.0355	18.8767	16.9546	18.9077	19.7868	17.1261
ENSG00000105379	203.079	355.455	-0.75815	1.5919e-09	3.0967e-07	ETFB	chr19	-	51848423	51869672	3551	protein_coding	electron-transfer-flavoprotein_beta_polypeptide	230	213	187	200	205	186	342	341	304	350	476	338	3.755	3.42214	3.06695	3.21007	3.47273	3.03243	5.83672	5.28405	4.99146	5.90322	7.76497	6.08215
ENSG00000103489	1925.34	3819.61	-0.75763	0.00062498	0.018149	XYLT1	chr16	-	17195626	17564738	9891	protein_coding	xylosyltransferase_I	2023	1821	2020	1242	2930	1368	3992	3924	4070	2343	6621	2282	11.8574	10.5036	11.894	7.15677	17.8195	8.00709	24.4593	21.8299	23.9916	14.1874	38.7763	14.7423
ENSG00000084754	5407.74	9326.82	-0.75535	1.3006e-13	6.5626e-11	HADHA	chr2	-	26413504	26467594	3037	protein_coding	hydroxyacyl-CoA_dehydrogenase/3-ketoacyl-CoA_thiolase/enoyl-CoA_hydratase_(trifunctional_protein)_alpha_subunit	5592	5605	5164	5624	5181	5385	10871	9627	8763	8470	11594	7343	106.747	105.293	99.0278	105.545	102.621	102.653	216.929	174.425	168.234	167.036	221.142	154.497
ENSG00000260941	10.563	22.6852	-0.75383	0.002016	0.043449	LINC00622	chr1	-	120140325	120141894	1570	sense_overlapping	long_intergenic_non-protein_coding_RNA_622	16	9	16	5	12	5	22	37	23	14	26	17	0.590818	0.327048	0.593521	0.181512	0.459779	0.184374	0.849213	1.29678	0.854148	0.534072	0.959306	0.691895
ENSG00000138678	124.505	237.364	-0.75169	0.00026876	0.0092133	AGPAT9	chr4	+	84457067	84527028	2631	protein_coding	1-acylglycerol-3-phosphate_O-acyltransferase_9	185	126	167	100	74	102	353	271	286	207	127	205	4.07647	2.73224	3.69668	2.16628	1.69192	2.24444	8.13107	5.66776	6.33797	4.71217	2.79619	4.97879
ENSG00000162337	998.514	1769.65	-0.75168	5.2883e-07	4.7969e-05	LRP5	chr11	+	68080077	68216743	5159	protein_coding	low_density_lipoprotein_receptor-related_protein_5	928	1020	997	918	1233	869	2054	1971	1653	1413	2338	1335	10.4283	11.2799	11.255	10.1417	14.3769	9.75177	24.1284	21.0225	18.6815	16.404	26.252	16.5351
ENSG00000139354	70.3518	143.546	-0.75022	0.0012571	0.03038	GAS2L3	chr12	+	100967461	101022064	3948	protein_coding	growth_arrest-specific_2_like_3	68	105	87	50	37	79	139	246	209	57	118	114	0.998539	1.51733	1.28339	0.721819	0.563758	1.15845	2.13369	3.42863	3.08655	0.864708	1.73136	1.84509
ENSG00000101871	338.801	612.263	-0.74898	1.2311e-05	0.00076158	MID1	chrX	-	10413350	10851773	6463	protein_coding	midline_1_(Opitz/BBB_syndrome)	319	290	327	507	204	415	651	580	606	523	870	484	2.86147	2.55996	2.94666	4.47105	1.89873	3.71743	6.10437	4.93806	5.46693	4.84662	7.79773	4.78522
ENSG00000146859	434.988	764.165	-0.74814	1.5257e-07	1.5791e-05	TMEM140	chr7	+	134832824	134850650	1680	protein_coding	transmembrane_protein_140	394	359	394	468	553	432	743	797	701	707	1013	674	13.5963	12.1914	13.6585	15.8771	19.8008	14.8869	26.8024	26.1043	24.3284	25.2047	34.9288	25.6355
ENSG00000137266	195.779	373.982	-0.74465	0.00039847	0.012731	SLC22A23	chr6	-	3269196	3457256	6641	protein_coding	solute_carrier_family_22_member_23	176	265	259	190	75	226	457	535	477	277	263	284	1.53643	2.27657	2.27134	1.63063	0.679353	1.97017	4.17039	4.43285	4.18784	2.49815	2.29406	2.7326
ENSG00000149256	461.641	867.928	-0.74401	0.00023858	0.0084706	TENM4	chr11	-	78363876	79151992	14000	protein_coding	teneurin_transmembrane_protein_4	446	558	684	439	212	463	1024	1113	1264	733	574	613	1.84689	2.27392	2.8454	1.7872	0.91091	1.91462	4.43267	4.37452	5.2641	3.1358	2.37502	2.79784
ENSG00000196843	97.3875	187.915	-0.74315	0.00056315	0.016807	ARID5A	chr2	+	97202480	97218375	3079	protein_coding	AT_rich_interactive_domain_5A_(MRF1-like)	109	148	127	59	54	92	243	233	204	115	235	118	2.05234	2.74234	2.4022	1.09214	1.055	1.72985	4.78289	4.16398	3.863	2.23697	4.42121	2.44886
ENSG00000134369	2429.39	4169.93	-0.74235	2.8828e-11	8.6195e-09	NAV1	chr1	+	201592411	201796102	13091	protein_coding	neuron_navigator_1	2648	2108	2884	2726	2163	2115	4471	4571	5258	3915	4054	3162	11.7268	9.18685	12.8303	11.8683	9.9392	9.35334	20.6979	19.2133	23.4181	17.9115	17.9388	15.4341
ENSG00000259712	25.6466	53.3279	-0.74206	0.0019428	0.042446	CTD-2184D3.5	chr15	-	52348872	52392720	635	antisense	-	25	27	11	27	37	26	48	40	63	36	102	34	2.28244	2.42582	1.00887	2.4234	3.50506	2.37044	4.58101	3.46616	5.78458	3.39548	9.30486	3.42134
ENSG00000128311	620.932	1080.85	-0.7343	3.1323e-07	3.0103e-05	TST	chr22	-	37406900	37415681	1797	protein_coding	thiosulfate_sulfurtransferase_(rhodanese)	747	679	656	564	545	550	1538	1148	1005	802	1202	877	24.0994	21.5571	21.2604	17.8882	18.2438	17.7192	51.8683	35.1525	32.6079	26.7299	38.7471	31.1848
ENSG00000122863	593.523	1050.59	-0.73424	6.8055e-06	0.00045594	CHST3	chr10	+	73724123	73773322	6970	protein_coding	carbohydrate_(chondroitin_6)_sulfotransferase_3	609	651	576	541	589	600	1270	1167	849	748	1569	780	5.06544	5.32865	4.81289	4.42385	5.08335	4.98365	11.0424	9.213	7.10198	6.42748	13.0399	7.15077
ENSG00000140534	47.6799	83.9934	-0.73412	5.2128e-06	0.00035663	TICRR	chr15	+	90118713	90174287	6771	protein_coding	TOPBP1-interacting_checkpoint_and_replication_regulator	65	39	33	47	56	46	87	99	91	78	93	64	0.556536	0.32861	0.283842	0.395622	0.497511	0.393309	0.778682	0.804536	0.783598	0.689944	0.795634	0.603974
ENSG00000170340	171.588	311.975	-0.73371	8.6219e-05	0.0037523	B3GNT2	chr2	+	62423248	62451866	2763	protein_coding	UDP-GlcNAc:betaGal_beta-13-N-acetylglucosaminyltransferase_2	184	169	111	196	209	160	368	306	232	265	485	235	3.86074	3.48959	2.33969	4.04307	4.55023	3.3525	8.07162	6.09401	4.89567	5.7443	10.1682	5.43473
ENSG00000121691	1728.7	3110.82	-0.72977	5.6797e-05	0.002726	CAT	chr11	+	34460472	34493609	2302	protein_coding	catalase	1979	1378	1703	1635	2307	1310	3542	2556	3304	2866	4498	2109	49.8395	34.1517	43.0849	40.4807	60.2851	32.9454	93.2475	61.0968	83.6834	74.5663	113.187	58.5413
ENSG00000175426	22.3084	45.1101	-0.7281	0.00203	0.043643	PCSK1	chr5	-	95726119	95769847	5086	protein_coding	proprotein_convertase_subtilisin/kexin_type_1	9	32	31	17	18	27	40	51	63	24	64	33	0.102589	0.358957	0.354978	0.190506	0.212894	0.307338	0.476626	0.551768	0.722219	0.282622	0.728932	0.414599
ENSG00000159128	655.935	1119.05	-0.72733	1.4166e-09	2.7892e-07	IFNGR2	chr21	+	34775202	34851655	2221	protein_coding	interferon_gamma_receptor_2_(interferon_gamma_transducer_1)	593	685	750	783	456	705	1017	1347	1221	1194	862	1166	15.4789	17.5959	19.6666	20.0932	12.3505	18.3768	27.7502	33.372	32.0532	32.1979	22.4824	33.546
ENSG00000164970	544.155	957.881	-0.72693	8.81e-06	0.00056447	FAM219A	chr9	-	34398182	34458568	3644	protein_coding	family_with_sequence_similarity_219_member_A	668	478	538	451	664	453	1159	1000	939	713	1261	749	10.6275	7.48374	8.59844	7.05397	10.9612	7.19696	19.2752	15.1003	15.0242	11.7188	20.0456	13.1339
ENSG00000169750	257.661	464.462	-0.72674	8.4377e-05	0.003692	RAC3	chr17	+	79989500	79992080	1090	protein_coding	ras-related_C3_botulinum_toxin_substrate_3_(rho_family_small_GTP_binding_protein_Rac3)	313	261	223	214	327	201	614	446	467	321	642	332	16.6476	13.661	11.915	11.1898	18.0463	10.6758	34.1378	22.515	24.9802	17.638	34.1186	19.4627
ENSG00000157110	729.913	1311.02	-0.72658	6.5114e-05	0.0029952	RBPMS	chr8	+	30241944	30429778	3110	protein_coding	RNA_binding_protein_with_multiple_splicing	786	597	555	656	1040	712	1428	1341	1135	1005	1930	1109	14.6519	10.9517	10.3932	12.0221	20.116	13.2541	27.8267	23.7264	21.2785	19.3543	35.9485	22.7857
ENSG00000142599	2327.4	4015.08	-0.72119	6.381e-07	5.5691e-05	RERE	chr1	-	8412457	8877702	8026	protein_coding	arginine-glutamic_acid_dipeptide_(RE)_repeats	2711	2121	2599	2033	2369	2135	4916	4378	4473	2925	4884	2884	19.5823	15.0768	18.8592	14.4369	17.7555	15.4003	37.1199	30.0151	32.4941	21.8272	35.2501	22.9608
ENSG00000101856	2674.93	4504.29	-0.71913	1.7432e-11	5.744e-09	PGRMC1	chrX	+	118370216	118378429	1911	protein_coding	progesterone_receptor_membrane_component_1	3043	2946	2433	2417	2521	2737	5578	5431	4365	3693	4143	4204	92.3154	87.951	74.1476	72.0861	79.356	82.9169	176.893	156.38	133.177	115.742	125.585	140.57
ENSG00000138029	2911.51	4881.07	-0.71625	1.8236e-12	7.0105e-10	HADHB	chr2	+	26466038	26513336	2883	protein_coding	hydroxyacyl-CoA_dehydrogenase/3-ketoacyl-CoA_thiolase/enoyl-CoA_hydratase_(trifunctional_protein)_beta_subunit	2807	2910	2726	3308	2866	2909	5366	4707	4582	4662	6181	4108	56.4457	57.586	55.0677	65.3968	59.7997	58.4155	112.798	89.8385	92.6649	96.85	124.193	91.0493
ENSG00000143393	1956.34	3263.11	-0.71401	2.0934e-14	1.2072e-11	PI4KB	chr1	-	151264273	151300191	3983	protein_coding	phosphatidylinositol_4-kinase_catalytic_beta	2110	2151	1944	1784	1928	1840	3142	3860	3363	2719	3670	3083	30.7118	30.8105	28.4251	25.5282	29.1182	26.7446	47.8068	53.3261	49.229	40.8856	53.3751	49.46
ENSG00000223658	17.3001	31.7022	-0.71307	0.00038018	0.012179	AC011242.6	chr2	-	43902292	43903461	1170	pseudogene	-	22	23	14	20	12	14	25	32	42	40	27	27	1.09011	1.12153	0.69688	0.974271	0.616969	0.692742	1.29493	1.50497	2.09299	2.0476	1.33678	1.47458
ENSG00000134070	60.8734	110.525	-0.71238	0.0003257	0.01082	IRAK2	chr3	+	10206549	10285427	3483	protein_coding	interleukin-1_receptor-associated_kinase_2	65	45	48	76	75	56	91	99	102	147	164	68	1.08191	0.737103	0.802608	1.24364	1.29532	0.930816	1.58337	1.56403	1.70746	2.52776	2.72756	1.24752
ENSG00000164741	1947.13	3452.91	-0.71117	8.9096e-05	0.0038259	DLC1	chr8	-	12940870	13373167	7447	protein_coding	deleted_in_liver_cancer_1	2168	1676	1598	2058	2270	1905	4120	3166	2607	2732	5660	2621	16.8776	12.8399	12.4972	15.7507	18.3363	14.8096	33.5282	23.3933	20.411	21.9721	44.0269	22.4893
ENSG00000122694	1224.53	2171.84	-0.71022	9.7575e-05	0.004135	GLIPR2	chr9	+	36136732	36163910	2702	protein_coding	GLI_pathogenesis-related_2	1504	1444	1430	810	1065	1109	2722	2935	2450	1192	2091	1873	32.2697	30.4895	30.8224	17.0858	23.71	23.7616	61.0515	59.7703	52.8671	26.4218	44.8283	44.2938
ENSG00000141295	641.418	1161.6	-0.70877	0.00034706	0.01139	SCRN2	chr17	-	45915058	45918699	1779	protein_coding	secernin_2	659	483	715	565	877	519	1345	1094	1319	801	1781	724	21.4755	15.4896	23.407	18.1012	29.6546	16.8896	45.8184	33.838	43.2288	26.9667	57.9924	26.0048
ENSG00000064309	111.91	207.407	-0.70827	0.00080362	0.022256	CDON	chr11	-	125825691	125933230	9138	protein_coding	cell_adhesion_associated_oncogene_regulated	121	156	153	63	87	93	277	234	306	131	182	139	0.767657	0.973963	0.975116	0.392939	0.572711	0.589197	1.83706	1.40905	1.95243	0.858602	1.15373	0.971974
ENSG00000008513	539.03	910.641	-0.7078	3.7693e-08	4.5418e-06	ST3GAL1	chr8	-	134467091	134584183	6967	protein_coding	ST3_beta-galactoside_alpha-23-sialyltransferase_1	580	585	584	529	442	532	1128	1066	1005	628	1000	723	4.82631	4.79048	4.88183	4.32758	3.81632	4.42074	9.81199	8.41927	8.41056	5.39866	8.31452	6.63107
ENSG00000179604	1466.96	2496.89	-0.70534	7.6404e-07	6.4927e-05	CDC42EP4	chr17	-	71279763	71308314	3272	protein_coding	CDC42_effector_protein_(Rho_GTPase_binding)_4	1624	1882	1483	1281	1020	1581	3137	3241	2404	1857	2306	2273	28.7744	32.8152	26.3963	22.3137	18.7523	27.9736	58.1025	54.504	42.8377	33.9915	40.8253	44.3892
ENSG00000081059	317.882	560.063	-0.70102	0.00012718	0.0051725	TCF7	chr5	+	133450402	133487556	5340	protein_coding	transcription_factor_7_(T-cell_specific_HMG-box)	398	410	355	196	262	292	766	670	619	347	512	499	4.32091	4.38038	3.87171	2.09195	2.9514	3.16571	8.69323	6.90393	6.75856	3.89189	5.55408	5.97104
ENSG00000173599	1492.02	2658.35	-0.7	0.00026533	0.0091537	PC	chr11	-	66615704	66725847	4192	protein_coding	pyruvate_carboxylase	1603	2123	1684	1142	742	1756	3584	3434	2937	1867	2101	2308	22.169	28.8933	23.3957	15.5267	10.6476	24.2511	51.8132	45.0756	40.8496	26.6744	29.0327	35.1808
ENSG00000171155	347.483	579.802	-0.69886	3.6178e-09	6.022e-07	C1GALT1C1	chrX	-	119759648	119764005	1613	protein_coding	C1GALT1-specific_chaperone_1	347	322	335	403	342	343	517	594	546	632	769	462	12.4718	11.3891	12.0956	14.2399	12.7544	12.3109	19.4245	20.2635	19.7362	23.4668	27.6169	18.302
ENSG00000187994	80.7905	143.443	-0.69588	0.00031769	0.010576	RINL	chr19	-	39358470	39368919	3021	protein_coding	Ras_and_Rab_interactor-like	68	71	101	61	110	69	162	136	167	88	186	131	1.30494	1.34084	1.94709	1.15084	2.19033	1.32229	3.24981	2.47714	3.22308	1.74463	3.56653	2.77084
ENSG00000238198	11.4969	21.9197	-0.69411	0.0023524	0.049009	RP11-31F15.2	chr1	-	113554309	113615727	2459	processed_transcript	-	6	11	11	18	14	9	25	16	31	23	18	20	0.141457	0.255213	0.260525	0.417205	0.342482	0.211891	0.616134	0.358034	0.735035	0.560197	0.424031	0.519712
ENSG00000139910	400.015	700.989	-0.68594	0.00027446	0.0093886	NOVA1	chr14	-	26912299	27066960	6575	protein_coding	neuro-oncological_ventral_antigen_1	494	440	458	247	417	339	765	949	850	404	799	519	4.35576	3.81791	4.05682	2.1411	3.81512	2.98492	7.05114	7.94206	7.53751	3.68008	7.03938	5.04385
ENSG00000065809	72.9317	127.107	-0.68579	0.00019465	0.0072582	FAM107B	chr10	-	14560556	14816896	3785	protein_coding	family_with_sequence_similarity_107_member_B	68	89	48	86	69	80	180	158	83	111	147	95	1.04154	1.34151	0.738569	1.295	1.09661	1.22364	2.88204	2.29696	1.27855	1.75642	2.24975	1.60379
ENSG00000213839	77.2428	135.245	-0.68536	0.00027941	0.0094975	RP11-3J10.4	chr9	+	37885680	37886387	708	pseudogene	-	92	75	49	80	94	73	128	145	131	97	213	107	7.53334	6.04362	4.03068	6.4401	7.98661	5.96923	10.9565	11.2693	10.788	8.2056	17.4273	9.65698
ENSG00000122783	479.523	813.267	-0.68166	2.3635e-05	0.0013484	C7orf49	chr7	-	134777115	134855547	2576	protein_coding	chromosome_7_open_reading_frame_49	477	452	442	475	565	460	746	730	807	746	1288	612	10.7351	10.0106	9.99292	10.5095	13.1938	10.3381	17.5504	15.5934	18.2655	17.3446	28.9636	15.1809
ENSG00000103460	0.328768	8.3133	-0.67821	0.0016986	0.038197	TOX3	chr16	-	52471917	52581714	3414	protein_coding	TOX_high_mobility_group_box_family_member_3	1	0	1	0	0	0	13	4	1	3	28	1	0.0169812	0	0.0170589	0	0	0	0.230767	0.0644702	0.0170782	0.0526295	0.475092	0.0187166
ENSG00000198142	357.851	625.066	-0.6774	0.00039897	0.012731	SOWAHC	chr2	+	110371911	110376563	4653	protein_coding	sosondowah_ankyrin_repeat_domain_family_member_C	434	340	316	319	418	316	859	704	561	385	905	393	5.40742	4.16884	3.95521	3.90745	5.40395	3.93172	11.188	8.32535	7.02966	4.95564	11.2668	5.39698
ENSG00000158290	3565.53	5885.83	-0.67541	2.0864e-07	2.0795e-05	CUL4B	chrX	-	119658464	119709649	4902	protein_coding	cullin_4B	3409	3023	2974	4194	4023	3783	5505	5587	5383	6157	7656	5359	40.3169	35.1831	35.3332	48.763	49.3679	44.6778	68.0578	62.7145	64.0259	75.2259	90.4715	69.8556
ENSG00000104823	845.789	1400.13	-0.6749	6.0833e-07	5.3673e-05	ECH1	chr19	-	39306062	39322645	1411	protein_coding	enoyl_CoA_hydratase_1_peroxisomal	1025	1021	736	714	718	886	1710	1718	1292	1039	1321	1431	42.1143	41.2827	30.3785	28.8408	30.6101	36.3526	73.4451	66.9976	53.3876	44.1022	54.2324	64.8043
ENSG00000174307	2230.05	3642.7	-0.67454	1.25e-09	2.4916e-07	PHLDA3	chr1	-	201434620	201438365	1531	protein_coding	pleckstrin_homology-like_domain_family_A_member_3	2042	2591	1947	2203	1974	2682	4086	4422	3128	3141	3691	3661	77.3239	96.552	74.0639	82.0115	77.5603	101.417	161.74	158.93	119.123	122.875	139.654	152.797
ENSG00000011198	376.702	645.615	-0.67421	0.00014394	0.0057242	ABHD5	chr3	+	43731605	43775863	1690	protein_coding	abhydrolase_domain_containing_5	378	508	440	327	179	455	668	865	712	556	494	642	12.967	17.1493	15.1629	11.028	6.37139	15.5867	23.9543	28.1639	24.5639	19.7043	16.9326	24.2739
ENSG00000171310	414.141	695.233	-0.67154	2.1042e-05	0.001209	CHST11	chr12	+	104849073	105155792	5709	protein_coding	carbohydrate_(chondroitin_4)_sulfotransferase_11	442	442	505	480	241	404	681	798	977	741	487	563	4.48844	4.41704	5.15166	4.792	2.53936	4.09685	7.22904	7.69141	9.9779	7.77374	4.94142	6.30143
ENSG00000119471	974.864	1611.65	-0.67053	1.3195e-06	0.0001076	HSDL2	chr9	+	115142217	115234690	3350	protein_coding	hydroxysteroid_dehydrogenase_like_2	1178	920	897	886	1078	887	2019	1635	1488	1349	2023	1275	20.3861	15.6679	15.5942	15.0739	19.3572	15.3288	36.5246	26.8557	25.8978	24.1179	34.9812	24.3196
ENSG00000140374	1160.51	1887.15	-0.66919	1.0284e-09	2.0756e-07	ETFA	chr15	-	76507696	76603813	2287	protein_coding	electron-transfer-flavoprotein_alpha_polypeptide	1197	1212	1121	1345	1076	1046	2233	1726	1724	1921	2307	1534	30.3432	30.2347	28.5467	33.5191	28.3018	26.4786	59.172	41.5277	43.9517	50.3075	58.4339	42.8598
ENSG00000166582	70.0016	124.931	-0.66901	0.0013487	0.031977	CENPV	chr17	-	16245848	16256970	1770	protein_coding	centromere_protein_V	78	77	84	80	33	74	164	137	199	92	70	102	2.55479	2.48191	2.7639	2.57604	1.12152	2.4204	5.61519	4.25902	6.55518	3.11305	2.29091	3.68229
ENSG00000088179	190.086	308.999	-0.66766	3.5253e-09	5.9916e-07	PTPN4	chr2	+	120517207	120741394	10300	protein_coding	protein_tyrosine_phosphatase_non-receptor_type_4_(megakaryocyte)	175	226	221	180	169	173	330	318	379	309	306	240	0.984995	1.25181	1.2496	0.996027	0.987	0.972384	1.94165	1.69884	2.14539	1.79677	1.72095	1.4889
ENSG00000140090	0.743721	18.0685	-0.66563	0.0018418	0.040736	SLC24A4	chr14	+	92788925	92962596	4747	protein_coding	solute_carrier_family_24_(sodium/potassium/calcium_exchanger)_member_4	0	0	0	0	4	0	23	5	4	4	66	6	0	0	0	0	0.0506884	0	0.293631	0.057958	0.0491299	0.0504676	0.805393	0.080765
ENSG00000164307	1454.6	2451.96	-0.66421	8.7339e-05	0.0037807	ERAP1	chr5	-	96096521	96143803	5488	protein_coding	endoplasmic_reticulum_aminopeptidase_1	1774	1433	1340	1129	1789	1225	2952	2863	2540	1626	3073	1880	18.7401	14.8971	14.2202	11.7251	19.6094	12.9226	32.5984	28.7058	26.9851	17.7451	32.4363	21.8894
ENSG00000237004	20.9035	36.2646	-0.66303	0.0006806	0.019533	ZNRF2P1	chr7	+	32768181	32768623	443	pseudogene	zinc_and_ring_finger_2_pseudogene_1	21	29	17	13	16	30	33	47	38	37	32	34	2.7482	3.73476	2.23491	1.67254	2.17262	3.92055	4.51444	5.8379	5.00132	5.0023	4.18436	4.90418
ENSG00000150712	415.087	696.034	-0.66223	6.1066e-05	0.0028595	MTMR12	chr5	-	32227100	32313115	5187	protein_coding	myotubularin_related_protein_12	485	416	405	407	368	421	984	749	573	485	945	496	5.42074	4.57558	4.54731	4.47212	4.26775	4.69889	11.4967	7.94563	6.44085	5.60012	10.5536	6.11021
ENSG00000125434	51.3703	87.0528	-0.66125	0.00020437	0.0074995	SLC25A35	chr17	-	8191081	8198661	2785	protein_coding	solute_carrier_family_25_member_35	53	54	59	38	51	53	91	97	103	48	108	82	1.10327	1.10621	1.23379	0.777668	1.10157	1.10174	1.9802	1.9165	2.15634	1.03226	2.24637	1.88139
ENSG00000169255	419.158	713.626	-0.659	0.00030873	0.010342	B3GALNT1	chr3	-	160801671	160823172	3606	protein_coding	beta-13-N-acetylgalactosaminyltransferase_1_(globoside_blood_group)	432	517	545	378	293	367	719	974	1082	554	441	603	6.9453	8.17963	8.80211	5.9745	4.88776	5.89209	12.0836	14.8626	17.4947	9.20144	7.08429	10.6852
ENSG00000204388	212.92	354.067	-0.65863	3.1233e-05	0.0016922	HSPA1B	chr6	+	31795512	31798031	2520	protein_coding	heat_shock_70kDa_protein_1B	216	257	165	276	176	199	494	376	269	299	421	291	4.9692	5.81837	3.81328	6.24229	4.20126	4.57174	11.8801	8.21013	6.22381	7.10628	9.67754	7.37876
ENSG00000115226	541.883	875.009	-0.65661	1.1093e-08	1.544e-06	FNDC4	chr2	-	27714750	27718112	1657	protein_coding	fibronectin_type_III_domain_containing_4	471	548	465	631	591	549	828	982	790	812	1076	822	16.479	18.868	16.3435	21.7041	21.4552	19.1813	30.2832	32.6101	27.7977	29.3498	37.616	31.6986
ENSG00000124257	47.032	80.5109	-0.65627	0.00057881	0.017143	NEURL2	chr20	-	44517264	44519926	1278	protein_coding	neuralized_homolog_2_(Drosophila)	46	46	61	45	49	35	91	107	110	45	65	74	2.0867	2.05351	2.77981	2.00686	2.30639	1.5855	4.31523	4.60697	5.01842	2.10889	2.94622	3.69992
ENSG00000197296	546.054	906.639	-0.65034	7.9578e-05	0.0035396	FITM2	chr20	-	42931478	42939809	4597	protein_coding	fat_storage-inducing_transmembrane_protein_2	641	621	506	404	612	485	1039	1055	895	623	1205	701	8.08382	7.70701	6.4105	5.0089	8.00838	6.10796	13.6973	12.6282	11.3515	8.11681	15.1843	9.74394
ENSG00000114790	46.1812	77.5358	-0.65007	0.00019523	0.0072631	ARHGEF26	chr3	+	153838792	153975616	5254	protein_coding	Rho_guanine_nucleotide_exchange_factor_(GEF)_26	51	51	35	68	31	45	96	104	87	59	66	62	0.562747	0.553795	0.387966	0.737657	0.354927	0.495851	1.10732	1.0892	0.965459	0.672564	0.727674	0.754037
ENSG00000136840	581.905	947.538	-0.64995	2.9958e-06	0.00022037	ST6GALNAC4	chr9	-	130670165	130679317	1691	protein_coding	ST6_(alpha-N-acetyl-neuraminyl-23-beta-galactosyl-13)-N-acetylgalactosaminide_alpha-26-sialyltransferase_4	667	670	497	477	626	553	1082	1047	784	778	1172	885	22.8673	22.6048	17.117	16.0772	22.2689	18.9326	38.7773	34.0695	27.0319	27.5555	40.1483	33.4419
ENSG00000229692	18.313	32.1767	-0.64795	0.0020071	0.043449	SOS1-IT1	chr2	-	39219420	39220998	1191	sense_intronic	SOS1_intronic_transcript_1_(non-protein_coding)	19	22	22	17	18	12	29	29	25	27	49	35	0.924858	1.05385	1.07579	0.813529	0.909135	0.583309	1.47564	1.33983	1.22386	1.35776	2.38324	1.87779
ENSG00000166839	87.7818	142.946	-0.6466	8.32e-06	0.00054387	ANKDD1A	chr15	+	65204101	65251042	3113	protein_coding	ankyrin_repeat_and_death_domain_containing_1A	93	69	70	99	99	97	147	195	116	132	138	142	1.73196	1.26456	1.30959	1.81256	1.91304	1.80394	2.86175	3.44682	2.17262	2.53961	2.56793	2.91474
ENSG00000152284	171.218	280.345	-0.64342	3.0181e-05	0.0016463	TCF7L1	chr2	+	85360533	85537511	2968	protein_coding	transcription_factor_7-like_1_(T-cell_specific_HMG-box)	146	163	214	181	157	169	289	218	389	248	339	219	2.85182	3.13323	4.19919	3.47576	3.18202	3.29649	5.90103	4.04162	7.64171	5.00449	6.61636	4.71489
ENSG00000115904	1289.66	2182.32	-0.64296	0.00064735	0.018731	SOS1	chr2	-	39208537	39351486	8517	protein_coding	son_of_sevenless_homolog_1_(Drosophila)	1406	1516	1197	963	1463	1172	2170	2950	2021	1327	3315	1527	9.57044	10.155	8.18509	6.44429	10.333	7.96655	15.4407	19.0589	13.8352	9.3316	22.5466	11.4563
ENSG00000122483	50.1474	81.9967	-0.64226	4.7858e-05	0.0023997	CCDC18	chr1	+	93645476	93744287	4867	protein_coding	coiled-coil_domain_containing_18	60	43	46	49	62	40	97	92	91	62	85	72	0.714699	0.504053	0.550443	0.573813	0.766299	0.475804	1.20783	1.04013	1.09015	0.762961	1.01167	0.945284
ENSG00000160219	62.9838	105.96	-0.64164	0.00052809	0.015967	GAB3	chrX	-	153903529	153979858	4718	protein_coding	GRB2-associated_binding_protein_3	59	52	51	74	72	70	156	77	114	97	127	72	0.724982	0.628803	0.629547	0.893942	0.917999	0.858953	2.00383	0.89804	1.40881	1.23136	1.5593	0.975137
ENSG00000102606	961.108	1532.2	-0.64087	9.4002e-09	1.358e-06	ARHGEF7	chr13	+	111766906	111958084	5525	protein_coding	Rho_guanine_nucleotide_exchange_factor_(GEF)_7	1063	1046	952	987	849	898	1810	1809	1664	1159	1698	1199	11.1541	10.8011	10.0351	10.1817	9.24364	9.40964	19.8536	18.0164	17.5601	12.5639	17.8028	13.8669
ENSG00000134575	339.459	534.159	-0.6407	2.4834e-18	3.6452e-15	ACP2	chr11	-	47260853	47270457	2203	protein_coding	acid_phosphatase_2_lysosomal	326	363	312	402	292	355	570	624	548	542	498	470	8.57899	9.40072	8.24814	10.4003	7.97326	9.32917	15.6803	15.5859	14.5034	14.7352	13.0948	13.6325
ENSG00000170027	2773.61	4629.56	-0.63932	0.00035528	0.011589	YWHAG	chr7	-	75956116	75988348	3745	protein_coding	tyrosine_3-monooxygenase/tryptophan_5-monooxygenase_activation_protein_gamma_polypeptide	3020	2501	2396	3032	3163	2530	5460	4233	3974	3684	7633	3092	46.7507	38.1005	37.2607	46.1438	50.806	39.1109	88.3557	62.1955	61.8701	58.9169	118.067	52.7568
ENSG00000166402	179.788	292.923	-0.63857	2.9163e-05	0.0016071	TUB	chr11	+	8040791	8127659	6420	protein_coding	tubby_homolog_(mouse)	141	185	217	210	154	177	270	303	450	265	287	213	1.27326	1.64401	1.96852	1.86432	1.44296	1.59613	2.54872	2.59699	4.08679	2.47219	2.58958	2.12
ENSG00000143878	3827.63	6246.59	-0.6347	6.1915e-05	0.0028726	RHOB	chr2	+	20646835	20649200	2366	protein_coding	ras_homolog_family_member_B	4379	3094	3716	3671	5004	2986	7387	6266	6171	5310	7944	4871	107.298	74.6061	91.4696	88.4312	127.224	73.0641	189.211	145.726	152.071	134.416	194.495	131.551
ENSG00000166575	632.234	1011.73	-0.63309	1.2837e-06	0.00010521	TMEM135	chr11	+	86748886	87034800	3938	protein_coding	transmembrane_protein_135	685	763	703	520	491	651	1165	1204	1194	746	967	890	10.0844	11.054	10.3967	7.52598	7.50021	9.57049	17.9285	16.8234	17.678	11.3458	14.2244	14.4413
ENSG00000126106	218.519	355.576	-0.63156	6.5942e-05	0.0030247	TMEM53	chr1	-	45100910	45140227	2310	protein_coding	transmembrane_protein_53	256	246	183	168	221	238	464	403	329	243	421	302	6.42482	6.07564	4.61376	4.14508	5.75504	5.96477	12.1731	9.59966	8.30403	6.30037	10.5573	8.35384
ENSG00000176720	733.869	1193.69	-0.6287	8.8876e-05	0.0038259	BOK	chr2	+	242498136	242513546	2650	protein_coding	BCL2-related_ovarian_killer	903	598	577	661	988	652	1370	1232	1217	995	1442	996	19.7549	12.8743	12.6808	14.2165	22.4274	14.244	31.3306	25.5816	26.7762	22.4879	31.5212	24.0162
ENSG00000113441	973.593	1618.04	-0.62848	0.0006012	0.017649	LNPEP	chr5	+	96271098	96373219	12752	protein_coding	leucyl/cystinyl_aminopeptidase	1113	945	1048	876	1068	785	1900	1855	1727	1101	2387	902	5.05999	4.22788	4.78629	3.91527	5.03803	3.56386	9.02961	8.00439	7.89621	5.17108	10.8432	4.5198
ENSG00000224818	70.4958	112.882	-0.61631	4.2874e-05	0.0022331	RP11-134G8.8	chr1	-	201433511	201434274	598	lincRNA	-	70	77	47	87	63	82	127	135	93	96	134	101	6.78625	7.34613	4.57733	8.29189	6.33734	7.93856	12.8705	12.4221	9.06748	9.61484	12.9804	10.7922
ENSG00000079308	3952.17	6222.85	-0.61599	6.683e-07	5.8013e-05	TNS1	chr2	-	218664512	218867718	10331	protein_coding	tensin_1	4374	4377	4465	3720	3133	3780	7231	7838	7738	5006	5294	4922	24.5454	24.1715	25.1707	20.5228	18.2426	21.1826	42.418	41.747	43.6708	29.0215	29.6842	30.4432
ENSG00000153551	148.971	241.509	-0.61299	0.00034818	0.011403	CMTM7	chr3	+	32433163	32524559	2066	protein_coding	CKLF-like_MARVEL_transmembrane_domain_containing_7	148	159	145	118	186	133	276	230	161	225	322	245	4.15302	4.39072	4.08746	3.25527	5.41565	3.72692	8.09604	6.12577	4.5436	6.52265	9.02836	7.57751
ENSG00000171503	392.682	607.922	-0.61035	7.4894e-11	1.9194e-08	ETFDH	chr4	+	159593277	159630775	3282	protein_coding	electron-transferring-flavoprotein_dehydrogenase	386	369	447	432	375	354	607	639	653	660	668	472	6.81839	6.41441	7.93204	7.50207	6.87322	6.24444	11.2084	10.7133	11.6006	12.0442	11.7902	9.18955
ENSG00000181092	0	67.1667	-0.61009	0.0021847	0.04617	ADIPOQ	chr3	+	186560463	186576252	4635	protein_coding	adiponectin_C1Q_and_collagen_domain_containing	0	0	0	0	0	0	192	9	36	9	145	14	0	0	0	0	0	0	2.51041	0.106845	0.452853	0.116296	1.81218	0.193005
ENSG00000154217	205.1	323.258	-0.60973	5.1451e-06	0.00035501	PITPNC1	chr17	+	65373575	65693372	6182	protein_coding	phosphatidylinositol_transfer_protein_cytoplasmic_1	236	199	247	220	130	211	330	390	418	289	271	275	2.21318	1.83651	2.32693	2.02829	1.26498	1.97598	3.23503	3.47135	3.94232	2.79989	2.53936	2.84246
ENSG00000186665	233.978	374.692	-0.60729	0.00015853	0.0062153	C17orf58	chr17	-	65987217	65989765	1654	protein_coding	chromosome_17_open_reading_frame_58	244	259	281	226	129	280	375	485	460	339	259	368	8.55239	8.93374	9.89433	7.78769	4.69161	9.80058	13.7401	16.135	16.2154	12.2754	9.07084	14.2168
ENSG00000076248	628.095	968.137	-0.60506	2.2194e-11	7.1669e-09	UNG	chr12	+	109535379	109548797	2234	protein_coding	uracil-DNA_glycosylase	605	668	689	681	515	633	1012	1125	1173	806	902	879	15.7002	17.0593	17.9619	17.374	13.8673	16.404	27.4531	27.7097	30.614	21.6085	23.3887	25.1418
ENSG00000171159	639.039	985.177	-0.60201	7.2145e-10	1.4934e-07	C9orf16	chr9	+	130922539	130926207	1570	protein_coding	chromosome_9_open_reading_frame_16	582	584	666	703	623	686	949	901	1021	1016	1183	900	21.491	21.2218	24.7053	25.5206	23.8702	25.2961	36.632	31.5782	37.9167	38.7584	43.6484	36.6297
ENSG00000143382	1483.78	2417.62	-0.60003	0.0012588	0.03038	ADAMTSL4	chr1	+	150521884	150533413	4197	protein_coding	ADAMTS-like_4	1637	1797	2006	1179	986	1357	2935	3486	3036	1462	1880	2007	22.6122	24.4274	27.8361	16.0107	14.1321	18.7185	42.3802	45.7037	42.1762	20.8632	25.9479	30.5562
ENSG00000171365	157.216	252.781	-0.59956	0.00054476	0.016367	CLCN5	chrX	+	49687225	49863892	10108	protein_coding	chloride_channel_voltage-sensitive_5	155	183	164	160	142	143	306	272	255	170	377	159	0.888995	1.03289	0.944919	0.902174	0.845066	0.81903	1.83464	1.4807	1.47089	1.00729	2.16053	1.00513
ENSG00000140961	80.1415	127.664	-0.59946	0.0001868	0.0070469	OSGIN1	chr16	+	83981887	83999937	2391	protein_coding	oxidative_stress_induced_growth_inhibitor_1	109	78	61	99	69	69	170	138	94	119	124	129	2.6429	1.86116	1.48582	2.35989	1.73595	1.6707	4.30887	3.17587	2.2922	2.98084	3.00418	3.44747
ENSG00000115828	97.9475	156.999	-0.59489	0.00057397	0.017036	QPCT	chr2	+	37571717	37600465	1739	protein_coding	glutaminyl-peptide_cyclotransferase	99	85	61	152	91	105	167	160	119	206	155	145	3.30042	2.78861	2.0429	4.98172	3.14782	3.49558	5.81984	5.06271	3.98981	7.09479	5.16316	5.32794
ENSG00000143815	947.372	1522.2	-0.59323	0.00085717	0.023163	LBR	chr1	-	225589204	225616627	3774	protein_coding	lamin_B_receptor	1287	1060	887	618	981	848	1960	1944	1652	949	1574	1212	19.7701	16.0241	13.6879	9.33302	15.6363	13.0084	31.4737	28.3437	25.5219	15.0604	24.1594	20.5207
ENSG00000184371	2829.44	4599.22	-0.59041	0.0019792	0.043011	CSF1	chr1	+	110452864	110473614	4210	protein_coding	colony_stimulating_factor_1_(macrophage)	3425	3941	2954	1849	2114	2782	5805	6720	5107	2605	4089	3816	47.1641	53.4064	40.8643	25.0317	30.2058	38.2564	83.563	87.8314	70.7275	37.0593	56.2624	57.9185
ENSG00000114841	144.511	228.69	-0.58798	0.00037381	0.012023	DNAH1	chr3	+	52350335	52434507	13300	protein_coding	dynein_axonemal_heavy_chain_1	151	142	153	168	119	140	332	206	282	188	251	135	0.658201	0.609124	0.66997	0.719935	0.538224	0.609404	1.5128	0.852272	1.23624	0.8466	1.09321	0.648594
ENSG00000102996	289.364	469.134	-0.58699	0.0021011	0.044697	MMP15	chr16	+	58059470	58080805	4250	protein_coding	matrix_metallopeptidase_15_(membrane-inserted)	203	386	326	307	146	389	554	616	579	378	344	397	2.76911	5.18164	4.46729	4.11704	2.06648	5.29895	7.89977	7.97544	7.94318	5.3269	4.6887	5.96888
ENSG00000103335	2520.42	3951.77	-0.5847	0.00018594	0.0070307	PIEZO1	chr16	-	88781751	88851619	8072	protein_coding	piezo-type_mechanosensitive_ion_channel_component_1	2864	2220	1865	2709	3153	2281	4934	4406	3243	3466	4858	3116	20.5696	15.6906	13.4559	19.1277	23.4969	16.3596	37.0435	30.0349	23.4245	25.7169	34.8626	24.6665
ENSG00000050405	4108.58	6219.79	-0.57681	2.8183e-09	5.1128e-07	LIMA1	chr12	-	50569571	50677329	3920	protein_coding	LIM_domain_and_actin_binding_1	3922	4158	3896	5196	3125	4581	6200	6623	5879	7527	5856	5696	58.0036	60.5156	57.8827	75.5473	47.9548	67.6555	95.8516	92.9676	87.4424	115.003	86.5363	92.8485
ENSG00000120306	609.278	962.057	-0.57581	0.00095704	0.025054	CYSTM1	chr5	+	139554227	139661637	1334	protein_coding	cysteine-rich_transmembrane_module_containing_1	633	495	530	551	869	548	1076	825	880	906	1358	781	27.5094	21.1699	23.1385	23.5414	39.1861	23.7823	48.8821	34.0299	38.462	40.6766	58.9695	37.4099
ENSG00000261705	48.3831	76.5932	-0.57474	0.0012035	0.029531	RP11-61A14.2	chr16	+	66921918	66922834	762	lincRNA	-	51	55	61	46	37	42	106	72	89	54	90	55	3.88015	4.11791	4.6622	3.44063	2.92089	3.19097	8.43033	5.19925	6.80989	4.24434	6.84181	4.6121
ENSG00000110090	1266.17	1892.12	-0.56955	2.8016e-16	2.5131e-13	CPT1A	chr11	-	68522088	68611878	5232	protein_coding	carnitine_palmitoyltransferase_1A_(liver)	1362	1200	1237	1391	1282	1144	1892	2038	2051	2061	1759	1705	15.0918	13.0853	13.7695	15.1529	14.7397	12.6586	21.9153	21.4338	22.8561	23.5929	19.4752	20.8232
ENSG00000167705	181.256	275.531	-0.56954	2.8874e-06	0.00021556	RILP	chr17	-	1549444	1553371	1771	protein_coding	Rab_interacting_lysosomal_protein	175	219	195	159	136	210	325	324	300	236	242	251	5.72865	7.05496	6.41257	5.11699	4.61943	6.86483	11.1214	10.0668	9.8766	7.98115	7.91553	9.0562
ENSG00000204160	318.653	482.383	-0.56947	3.8377e-07	3.6025e-05	ZDHHC18	chr1	+	27153201	27184093	3135	protein_coding	zinc_finger_DHHC-type_containing_18	366	282	282	324	317	346	576	482	433	423	551	459	6.76825	5.13193	5.23875	5.89038	6.0826	6.38951	11.1347	8.46004	8.05295	8.08118	10.1812	9.35548
ENSG00000023902	950.966	1480.55	-0.56882	0.00050787	0.015619	PLEKHO1	chr1	+	150121373	150132260	3743	protein_coding	pleckstrin_homology_domain_containing_family_O_member_1	1037	1188	1051	691	770	990	1464	2250	1741	1082	1110	1410	16.0617	18.1078	16.353	10.5219	12.3748	15.3124	23.7036	33.077	27.1196	17.3133	17.1785	24.0708
ENSG00000196470	124.647	187.447	-0.56611	4.7603e-08	5.4273e-06	SIAH1	chr16	-	48390275	48482313	3352	protein_coding	siah_E3_ubiquitin_protein_ligase_1	137	123	120	126	121	123	197	212	205	151	206	169	2.36946	2.09349	2.08494	2.14241	2.17145	2.12437	3.56169	3.48012	3.56578	2.69802	3.55997	3.22161
ENSG00000156381	147.957	232.194	-0.56556	0.0012957	0.031016	ANKRD9	chr14	-	102973179	102976136	1645	protein_coding	ankyrin_repeat_domain_9	151	111	137	196	161	134	217	173	171	309	281	248	5.32162	3.84969	4.85032	6.79088	5.88746	4.71594	7.99443	5.78686	6.06087	11.2503	9.89518	9.63334
ENSG00000172366	249.226	373.037	-0.56273	1.8108e-09	3.4594e-07	FAM195A	chr16	+	691813	698474	1728	protein_coding	family_with_sequence_similarity_195_member_A	270	224	242	279	255	229	394	381	338	390	363	394	9.05843	7.3956	8.15619	9.2023	8.87696	7.67222	13.818	12.1323	11.4045	13.5174	12.1688	14.5695
ENSG00000157193	93.2016	146.276	-0.56183	0.0017045	0.038214	LRP8	chr1	-	53711217	53793742	4467	protein_coding	low_density_lipoprotein_receptor-related_protein_8_apolipoprotein_e_receptor	135	96	70	91	88	82	207	135	131	99	178	136	1.75207	1.2261	0.912637	1.16108	1.18504	1.06274	2.80833	1.66296	1.70986	1.32737	2.30827	1.94542
ENSG00000132361	1308.98	1966.22	-0.56105	1.969e-07	1.9747e-05	CLUH	chr17	-	2592680	2615957	5242	protein_coding	clustered_mitochondria_(cluA/CLU1)_homolog	1366	1574	1295	1158	1167	1321	2318	2266	1889	1609	2181	1697	15.1073	17.1308	14.3876	12.5906	13.3919	14.5893	26.7985	23.7862	21.0107	18.3836	24.1014	20.686
ENSG00000145780	689.451	1045.29	-0.55754	3.6775e-05	0.0019489	FEM1C	chr5	-	114856608	114880591	5813	protein_coding	fem-1_homolog_c_(C._elegans)	677	654	645	796	731	641	1136	1050	932	958	1475	794	6.75183	6.41869	6.46212	7.80456	7.56458	6.38391	11.8433	9.93921	9.34804	9.87045	14.6986	8.72793
ENSG00000072786	968.11	1503.17	-0.5535	0.0015791	0.036164	STK10	chr5	-	171469077	171615390	6060	protein_coding	serine/threonine_kinase_10	1046	771	672	1062	1328	903	1701	1434	1133	1569	1993	1275	10.0067	7.25856	6.45821	9.98821	13.1824	8.62669	17.0108	13.0209	10.9009	15.5068	19.051	13.444
ENSG00000206527	557.205	858.695	-0.55163	0.0010174	0.025993	PTPLB	chr3	-	123209667	123304032	4257	protein_coding	protein_tyrosine_phosphatase-like_(proline_instead_of_catalytic_arginine)_member_b	608	511	532	553	647	487	1001	769	699	796	1325	614	8.28005	6.84835	7.2782	7.40384	9.14257	6.62299	14.2503	9.93998	9.57367	11.1991	18.03	9.21628
ENSG00000172840	207.435	315.075	-0.55092	0.00019641	0.0072901	PDP2	chr16	+	66912492	66929657	4002	protein_coding	pyruvate_dehyrogenase_phosphatase_catalytic_subunit_2	215	227	229	176	184	217	369	364	374	198	362	253	3.11454	3.23607	3.33253	2.50652	2.76572	3.13915	5.58783	5.0048	5.44878	2.96319	5.2398	4.03956
ENSG00000169239	245.184	368.149	-0.55082	1.3319e-05	0.0008177	CA5B	chrX	+	15706953	15805747	6050	protein_coding	carbonic_anhydrase_VB_mitochondrial	245	230	241	292	237	232	461	487	380	329	270	321	2.34771	2.16891	2.31994	2.75083	2.35646	2.22004	4.61784	4.42931	3.66212	3.25696	2.58519	3.39032
ENSG00000105926	199.63	297.692	-0.54765	1.9061e-06	0.00015161	MPP6	chr7	+	24612887	24729159	3848	protein_coding	membrane_protein_palmitoylated_6_(MAGUK_p55_subfamily_member_6)	218	190	228	168	176	221	350	321	318	261	251	307	3.28439	2.817	3.45077	2.48834	2.75135	3.32496	5.51222	4.59021	4.81833	4.06235	3.77852	5.09793
ENSG00000147813	165.748	253.137	-0.5475	0.00062244	0.018141	NAPRT1	chr8	-	144656955	144660819	1965	protein_coding	nicotinate_phosphoribosyltransferase_domain_containing_1	212	200	148	119	137	183	308	341	224	186	241	242	6.2547	5.80679	4.38647	3.4516	4.19397	5.3916	9.49909	9.54893	6.64646	5.66921	7.10457	7.86944
ENSG00000171612	116.524	178.235	-0.54278	0.0011863	0.029198	SLC25A33	chr1	+	9599541	9642831	1448	protein_coding	solute_carrier_family_25_(pyrimidine_nucleotide_carrier)_member_33	124	110	111	105	116	134	263	174	126	154	221	143	4.96462	4.33404	4.46447	4.13291	4.819	5.35754	11.0073	6.61216	5.07349	6.36977	8.84111	6.31042
ENSG00000177694	106.714	160.109	-0.54229	0.00010949	0.0045328	NAALADL2	chr3	+	174156363	175523428	4953	protein_coding	N-acetylated_alpha-linked_acidic_dipeptidase-like_2	109	92	97	120	108	116	178	183	213	153	149	103	1.27583	1.05971	1.14056	1.38086	1.31167	1.35587	2.17794	2.03304	2.50736	1.8501	1.74261	1.3288
ENSG00000087903	93.3538	142.525	-0.54198	0.001298	0.031016	RFX2	chr19	-	5993175	6199583	3993	protein_coding	regulatory_factor_X_2_(influences_HLA_class_II_expression)	95	105	90	61	113	93	156	191	159	105	115	143	1.3793	1.50023	1.31268	0.870695	1.70234	1.34838	2.36766	2.63207	2.32168	1.57493	1.66833	2.28838
ENSG00000063660	9255.53	13922.6	-0.53904	0.00022269	0.0081149	GPC1	chr2	+	241375088	241407493	3711	protein_coding	glypican_1	10093	7520	7157	10899	11040	8813	13860	12940	11254	15894	17111	13183	157.675	115.61	112.32	167.391	178.956	137.487	226.342	191.87	176.816	256.516	267.096	226.994
ENSG00000109501	986.353	1507.14	-0.53689	0.0017676	0.039419	WFS1	chr4	+	6271576	6304992	3655	protein_coding	Wolfram_syndrome_1_(wolframin)	948	850	721	1165	1289	928	1596	1432	1119	1584	2139	1256	15.0368	13.2678	11.4885	18.1666	21.2145	14.6991	26.463	21.5585	17.8504	25.9561	33.9005	21.958
ENSG00000105711	154.832	232.219	-0.53407	0.00024284	0.0085481	SCN1B	chr19	+	35521588	35531352	3460	protein_coding	sodium_channel_voltage-gated_type_I_beta_subunit	121	143	168	218	115	173	217	222	282	261	185	242	2.02741	2.35792	2.8278	3.59101	1.99935	2.89467	3.80082	3.53053	4.75201	4.5179	3.09727	4.4692
ENSG00000100139	1022.38	1528.35	-0.53374	0.00018065	0.0068791	MICALL1	chr22	+	38301664	38338829	4710	protein_coding	MICAL-like_1	1047	1088	1020	797	1205	953	1678	1941	1648	1090	1655	1305	12.8872	13.1788	12.6123	9.64435	15.3898	11.7139	21.5906	22.6761	20.4005	13.8605	20.3545	17.7044
ENSG00000115183	725.315	1065.47	-0.52833	2.5303e-06	0.00019455	TANC1	chr2	+	159825146	160089170	7586	protein_coding	tetratricopeptide_repeat_ankyrin_repeat_and_coiled-coil_containing_1	855	735	649	725	727	672	1301	1158	1068	903	1215	838	6.53411	5.52769	4.9825	5.44704	5.76487	5.12844	10.3934	8.3996	8.20849	7.1293	9.27784	7.05866
ENSG00000133835	1630	2381.56	-0.52819	3.3006e-08	4.0681e-06	HSD17B4	chr5	+	118788138	118972894	5540	protein_coding	hydroxysteroid_(17-beta)_dehydrogenase_4	1824	1953	1637	1569	1309	1549	2553	2998	2516	2052	2343	2056	19.0875	20.1123	17.209	16.1417	14.2134	16.1872	27.9277	29.7773	26.4792	22.184	24.4989	23.714
ENSG00000168528	791.358	1188.4	-0.52699	0.00084747	0.023075	SERINC2	chr1	+	31882412	31907525	2807	protein_coding	serine_incorporator_2	1220	775	634	874	514	791	1471	1366	975	1264	989	1156	25.1971	15.7517	13.1541	17.7462	11.0151	16.3141	31.7588	26.7776	20.252	26.9697	20.4097	26.3152
ENSG00000136108	203.362	299.308	-0.52698	9.3739e-06	0.00059822	CKAP2	chr13	+	53029564	53050763	3629	protein_coding	cytoskeleton_associated_protein_2	199	228	201	239	174	187	317	303	309	314	370	208	3.17906	3.5844	3.22571	3.75359	2.88423	2.98321	5.29378	4.59429	4.96451	5.1822	5.90606	3.66241
ENSG00000169635	137.498	203.579	-0.52687	0.00010477	0.0043713	HIC2	chr22	+	21771693	21805752	6940	protein_coding	hypermethylated_in_cancer_2	132	125	149	144	132	145	254	258	225	145	203	158	1.10268	1.02759	1.25038	1.1826	1.14415	1.20959	2.21803	2.04561	1.89029	1.25135	1.69442	1.45475
ENSG00000110318	217.801	321.351	-0.52686	3.2864e-05	0.0017512	KIAA1377	chr11	+	101785746	101871789	7039	protein_coding	KIAA1377	259	176	251	218	194	214	378	373	388	311	248	263	2.13315	1.4265	2.07672	1.76515	1.6579	1.76008	3.25443	2.91582	3.21385	2.64619	2.04091	2.38746
ENSG00000135953	96.1793	141.235	-0.52506	7.8002e-06	0.00051616	MFSD9	chr2	-	103332299	103353347	4049	protein_coding	major_facilitator_superfamily_domain_containing_9	107	92	101	99	83	98	163	148	144	128	167	109	1.53204	1.29631	1.45275	1.39355	1.2331	1.40122	2.43968	2.0113	2.07357	1.89336	2.3892	1.72016
ENSG00000107140	628.699	927.898	-0.52293	8.8032e-05	0.0038004	TESK1	chr9	+	35605367	35610038	2421	protein_coding	testis-specific_kinase_1	665	695	549	520	725	609	1039	1004	837	755	1133	862	15.9243	16.3779	13.2067	12.2418	18.014	14.563	26.0085	22.8193	20.1574	18.6777	27.1093	22.7512
ENSG00000152256	209.404	315.589	-0.52251	0.0019904	0.043195	PDK1	chr2	+	173420101	173489823	2987	protein_coding	pyruvate_dehydrogenase_kinase_isozyme_1	298	182	152	193	235	197	451	352	264	273	326	254	5.78381	3.4762	2.96363	3.68263	4.73261	3.81821	9.1503	6.48441	5.15316	5.47393	6.32216	5.43362
ENSG00000161533	898.021	1304.6	-0.52207	9.42e-09	1.358e-06	ACOX1	chr17	-	73937588	73975515	7751	protein_coding	acyl-CoA_oxidase_1_palmitoyl	948	1000	937	918	715	905	1440	1656	1420	1157	1115	1168	7.09061	7.36057	7.04041	6.75026	5.54902	6.75958	11.259	11.7562	10.6816	8.9402	8.33298	9.62889
ENSG00000101955	7661.54	11182.2	-0.51855	4.9355e-06	0.00034374	SRPX	chrX	-	38008589	38080696	1874	protein_coding	sushi-repeat_containing_protein_X-linked	7983	9774	7448	6751	6239	8015	10833	14615	11998	9054	10800	10819	246.962	297.558	231.465	205.321	200.269	247.607	350.326	429.133	373.288	289.363	333.839	368.9
ENSG00000073417	577.863	859.349	-0.51746	0.00083614	0.022879	PDE8A	chr15	+	85523671	85682376	4664	protein_coding	phosphodiesterase_8A	616	656	500	509	671	508	1065	907	749	693	1151	656	7.65694	8.02443	6.24349	6.22007	8.6543	6.30571	13.8384	10.7007	9.36328	8.89911	14.2955	8.98744
ENSG00000138073	564.065	813.972	-0.51279	1.2187e-08	1.6675e-06	PREB	chr2	-	27353624	27357543	3057	protein_coding	prolactin_regulatory_element_binding	600	576	577	629	464	561	926	1003	825	707	686	807	11.3786	10.7497	10.9925	11.7271	9.13041	10.6242	18.3573	18.0538	15.7349	13.8515	12.9991	16.8682
ENSG00000102241	819.745	1178.58	-0.51141	1.7406e-10	4.073e-08	HTATSF1	chrX	+	135579238	135594505	3019	protein_coding	HIV-1_Tat_specific_factor_1	861	748	816	906	793	811	1292	1214	1156	1106	1356	1032	16.5338	14.1354	15.7414	17.1041	15.8008	15.552	25.9354	22.1268	22.3254	21.9414	26.0184	21.8428
ENSG00000155085	38.7578	57.5716	-0.51082	0.0022316	0.0471	AK9	chr6	-	109814059	110012420	6326	protein_coding	adenylate_kinase_9	46	46	37	27	43	33	64	77	55	51	51	53	0.421562	0.414856	0.340634	0.24326	0.408891	0.302005	0.613119	0.669768	0.506919	0.482851	0.467008	0.53535
ENSG00000103876	638.219	923.262	-0.50709	5.6345e-06	0.00038386	FAH	chr15	+	80444832	80479288	3427	protein_coding	fumarylacetoacetate_hydrolase_(fumarylacetoacetase)	710	782	575	584	520	681	1102	1040	893	744	959	872	12.0109	13.0185	9.77169	9.71258	9.12761	11.5043	19.4877	16.6987	15.193	13.0026	16.2102	16.259
ENSG00000164237	2804.58	4158.82	-0.50708	0.0018174	0.040307	CMBL	chr5	-	10275987	10308138	2335	protein_coding	carboxymethylenebutenolidase_homolog_(Pseudomonas)	2847	2719	2755	2428	3457	2546	4279	4151	4198	3176	6271	3171	70.686	66.4341	68.7148	59.2649	89.0595	63.1249	111.058	97.8202	104.824	81.4639	155.573	86.7761
ENSG00000130312	500.246	715.814	-0.50671	2.517e-12	9.2364e-10	MRPL34	chr19	+	17403418	17417652	968	protein_coding	mitochondrial_ribosomal_protein_L34	524	558	530	457	428	517	741	748	763	689	692	712	31.3826	32.8873	31.8872	26.9077	26.5972	30.9203	46.3913	42.5196	45.9572	42.63	41.4108	46.9998
ENSG00000140350	1019.44	1488.94	-0.50554	0.00025452	0.0088375	ANP32A	chr15	-	69070874	69113236	3711	protein_coding	acidic_(leucine-rich)_nuclear_phosphoprotein_32_family_member_A	1235	1064	1007	908	1049	859	1711	1543	1535	1174	1941	1147	19.2934	16.3576	15.8035	13.9454	17.004	13.4008	27.9417	22.879	24.1169	18.9474	30.2983	19.7498
ENSG00000107104	225.024	330.301	-0.50303	0.00082148	0.022589	KANK1	chr9	+	470291	746105	7193	protein_coding	KN_motif_and_ankyrin_repeat_domains_1	202	292	215	291	156	209	388	429	297	384	247	271	1.62807	2.31602	1.74078	2.30578	1.30461	1.68215	3.269	3.28178	2.40742	3.19737	1.98916	2.40741
ENSG00000120158	110.077	161.964	-0.50291	0.0012208	0.029911	RCL1	chr9	+	4792869	4861064	2134	protein_coding	RNA_terminal_phosphate_cyclase-like_1	131	117	120	81	105	107	173	138	157	142	225	145	3.55885	3.12795	3.27493	2.16335	2.9598	2.90281	4.91299	3.55834	4.28953	3.98534	6.10761	4.34175
ENSG00000139116	136.811	199.112	-0.50211	0.00025867	0.0089453	KIF21A	chr12	-	39687030	39837192	6643	protein_coding	kinesin_family_member_21A	154	147	145	111	138	126	262	209	159	182	212	184	1.34397	1.26247	1.27122	0.952345	1.24963	1.09808	2.39018	1.73119	1.39553	1.64089	1.84865	1.76988
ENSG00000104228	664.796	955.243	-0.50174	1.0035e-06	8.3519e-05	TRIM35	chr8	-	27142404	27168836	4229	protein_coding	tripartite_motif_containing_35	696	651	739	786	487	665	1102	1079	1074	810	973	781	9.54124	8.78238	10.1771	10.593	6.92722	9.1036	15.792	14.0393	14.8071	11.4715	13.3278	11.8006
ENSG00000166250	2590.87	3761.34	-0.50174	0.00013001	0.0052348	CLMP	chr11	-	122943035	123065989	2610	protein_coding	CXADR-like_membrane_protein	2811	3143	2959	2162	2018	2532	4263	4922	4388	3068	3147	3187	62.4386	68.7025	66.0268	47.2118	46.5102	56.1633	98.9848	103.768	98.0236	70.4023	69.8457	78.0248
ENSG00000163166	545.629	789.739	-0.50118	6.1372e-05	0.0028595	IWS1	chr2	-	128193783	128284462	2958	protein_coding	IWS1_homolog_(S._cerevisiae)	664	588	518	505	502	509	833	836	784	668	1057	621	13.0138	11.3409	10.1988	9.73036	10.2088	9.96205	17.0663	15.5515	15.4534	13.5254	20.6995	13.4148
ENSG00000184232	2594.85	3797.18	-0.49982	0.00085231	0.023133	OAF	chr11	+	120081475	120101041	2525	protein_coding	OAF_homolog_(Drosophila)	2212	3473	2842	2564	1572	3058	3808	4597	4092	3946	2780	3886	50.7875	78.4716	65.5509	57.8752	37.4506	70.1141	91.3965	100.179	94.4885	93.5982	63.7774	98.3405
ENSG00000135926	3384.27	4818.93	-0.49236	2.6637e-07	2.6224e-05	TMBIM1	chr2	-	219138915	219157309	2936	protein_coding	transmembrane_BAX_inhibitor_motif_containing_1	3417	3058	3202	3618	3678	3342	4775	4660	5122	4780	5736	4172	67.4718	59.4224	63.5157	70.2341	75.357	65.8991	98.5624	87.3359	101.716	97.5088	113.171	90.7986
ENSG00000104331	1700.7	2417.18	-0.49204	3.5805e-08	4.3796e-06	IMPAD1	chr8	-	57870492	57906403	7199	protein_coding	inositol_monophosphatase_domain_containing_1	1751	1865	1613	1923	1429	1691	2875	2767	2583	2463	2248	1806	14.1009	14.78	13.049	15.2245	11.9406	13.5988	24.2025	21.1495	20.9198	20.491	18.0887	16.0301
ENSG00000101166	700.195	1012.96	-0.49063	0.00052647	0.015948	SLMO2	chr20	-	57608200	57617964	2626	protein_coding	slowmo_homolog_2_(Drosophila)	816	682	594	716	717	686	1336	1051	817	864	1285	798	18.0148	14.8169	13.1737	15.5401	16.4245	15.1237	30.8323	22.0227	18.1398	19.7057	28.346	19.4178
ENSG00000196715	998.52	1449.5	-0.4906	0.00093971	0.024771	VKORC1L1	chr7	+	65338254	65424550	5899	protein_coding	vitamin_K_epoxide_reductase_complex_subunit_1-like_1	1142	964	845	991	1100	951	1962	1435	1337	1130	1834	1107	11.2233	9.32325	8.34246	9.57483	11.2171	9.33321	20.1565	13.3856	13.2147	11.4729	18.0096	11.9911
ENSG00000104497	125.137	181.562	-0.48939	0.0011806	0.029103	SNX16	chr8	-	82711816	82755101	3452	protein_coding	sorting_nexin_16	150	139	114	102	138	107	206	185	186	145	236	145	2.51915	2.29727	1.92331	1.68409	2.40478	1.79449	3.61651	2.94893	3.14157	2.51576	3.96027	2.68403
ENSG00000183864	1784.69	2566.07	-0.48913	0.00017972	0.0068764	TOB2	chr22	-	41829496	41843027	4561	protein_coding	transducer_of_ERBB2_2	1896	2061	1684	1598	1757	1730	3259	2786	2685	1919	3006	1965	24.0997	25.7802	21.5029	19.9688	23.1729	21.9591	43.303	33.6112	34.3233	25.1992	38.1779	27.5292
ENSG00000137776	760.783	1081.48	-0.48665	2.8654e-06	0.00021518	SLTM	chr15	-	59171244	59225852	4147	protein_coding	SAFB-like_transcription_modulator	793	888	815	742	591	765	1226	1285	1166	931	1154	832	11.0859	12.2165	11.4456	10.1978	8.57277	10.6796	17.9164	17.0503	16.3934	13.4458	16.1196	12.8198
ENSG00000108448	394.631	571.586	-0.48633	0.0012426	0.030195	TRIM16L	chr17	+	18601311	18639431	3189	protein_coding	tripartite_motif_containing_16-like	478	361	488	311	372	360	648	588	788	434	565	460	8.68973	6.45835	8.91212	5.55829	7.01708	6.53547	12.3144	10.1458	14.4071	8.15093	10.2631	9.2171
ENSG00000121964	315.196	455.04	-0.48499	0.00090476	0.024146	GTDC1	chr2	-	144703321	145090135	2954	protein_coding	glycosyltransferase-like_domain_containing_1	368	341	266	323	322	276	557	527	392	338	587	366	7.22221	6.58586	5.24429	6.232	6.55712	5.40913	11.4272	9.81664	7.73714	6.85296	11.5109	7.91702
ENSG00000184602	368.461	524.119	-0.48382	1.8133e-05	0.0010646	SNN	chr16	+	11762270	11773015	3312	protein_coding	stannin	348	449	351	368	299	409	589	689	560	452	438	470	6.09147	7.73437	6.17209	6.33276	5.43061	7.14928	10.7775	11.447	9.85831	8.17372	7.66067	9.06773
ENSG00000186283	574.197	820.283	-0.48214	0.0001658	0.0064471	TOR3A	chr1	+	179050512	179067158	2724	protein_coding	torsin_family_3_member_A	620	498	693	559	553	528	830	822	1158	795	659	731	13.1953	10.4302	14.8164	11.6961	12.212	11.2216	18.4657	16.6046	24.786	17.4796	14.014	17.1475
ENSG00000108039	1346.87	1919.49	-0.47987	0.00012895	0.0052259	XPNPEP1	chr10	-	111624524	111683311	4384	protein_coding	X-prolyl_aminopeptidase_(aminopeptidase_P)_1_soluble	1367	1608	1610	1248	886	1428	2030	2375	2200	1636	1687	1771	18.0772	20.9259	21.388	16.2248	12.1571	18.8576	28.062	29.8096	29.2588	22.3504	22.2909	25.813
ENSG00000137101	87.2035	125.721	-0.4791	0.0014271	0.033491	CD72	chr9	-	35609530	35646807	2035	protein_coding	CD72_molecule	72	73	107	127	67	82	110	156	145	128	108	119	2.05117	2.04657	3.06221	3.55693	1.98052	2.33281	3.27584	4.21816	4.1544	3.76719	3.07427	3.73657
ENSG00000155368	3226.5	4661	-0.47851	0.0021486	0.045603	DBI	chr2	+	120124497	120130126	842	protein_coding	diazepam_binding_inhibitor_(GABA_receptor_modulator_acyl-CoA_binding_protein)	4287	3707	3320	2478	2395	3297	6450	4716	4587	3417	5094	4047	295.172	251.177	229.637	167.735	171.104	226.692	464.239	308.194	317.63	243.055	350.453	307.123
ENSG00000159110	77.7514	111.182	-0.47393	0.00085674	0.023163	IFNAR2	chr21	+	34602206	34637980	4284	protein_coding	interferon_(alpha_beta_and_omega)_receptor_2	93	103	71	66	57	80	106	138	115	95	126	97	1.25854	1.37169	0.965216	0.878072	0.800374	1.08111	1.49951	1.77253	1.56514	1.32815	1.70374	1.44682
ENSG00000128346	242.178	342.22	-0.47339	6.1167e-05	0.0028595	C22orf23	chr22	-	38339528	38349676	1560	protein_coding	chromosome_22_open_reading_frame_23	235	256	304	203	221	236	332	434	367	296	365	292	8.73326	9.36234	11.3492	7.41664	8.52188	8.75823	12.8976	15.3083	13.7166	11.3642	13.5535	11.9605
ENSG00000105426	2222.37	3141.31	-0.47316	5.0982e-05	0.002525	PTPRS	chr19	-	5158506	5340814	7350	protein_coding	protein_tyrosine_phosphatase_receptor_type_S	2545	2166	2390	2212	1975	2103	3920	3665	3818	2462	2714	2586	20.074	16.8128	18.9377	17.1527	16.164	16.5646	32.3216	27.4378	30.2868	20.0619	21.3898	22.4819
ENSG00000145743	523.61	747.615	-0.47121	0.0011278	0.028059	FBXL17	chr5	-	107194736	107717799	5188	protein_coding	F-box_and_leucine-rich_repeat_protein_17	636	545	548	448	477	497	987	822	679	570	924	566	7.10706	5.99329	6.15172	4.92168	5.53078	5.54607	11.5295	8.71836	7.63088	6.58032	10.317	6.9712
ENSG00000099992	156.59	220.485	-0.47083	9.7934e-06	0.00062009	TBC1D10A	chr22	-	30687979	30723035	5562	protein_coding	TBC1_domain_family_member_10A	140	164	143	193	141	164	241	214	207	208	255	211	1.45925	1.68222	1.49734	1.97771	1.52495	1.70703	2.62591	2.11712	2.16992	2.23977	2.65578	2.42405
ENSG00000156671	1047.12	1477.48	-0.47064	5.5479e-05	0.0027001	SAMD8	chr10	+	76859344	76941881	6782	protein_coding	sterile_alpha_motif_domain_containing_8	1070	1208	1002	1130	748	1181	1557	1947	1765	1282	1250	1227	9.14659	10.162	8.6045	9.49634	6.63455	10.0814	13.9131	15.7969	15.1737	11.3215	10.6767	11.5605
ENSG00000151376	265.304	379.254	-0.46897	0.0019356	0.042351	ME3	chr11	-	86152150	86383678	2311	protein_coding	malic_enzyme_3_NADP(+)-dependent_mitochondrial	233	274	198	296	340	246	354	385	338	384	501	337	5.84506	6.76425	4.98978	7.30008	8.85007	6.1626	9.28319	9.16692	8.5275	9.95183	12.558	9.31796
ENSG00000139832	113.337	160.896	-0.46474	0.0012436	0.030195	RAB20	chr13	-	111175417	111214080	1514	protein_coding	RAB20_member_RAS_oncogene_family	116	140	126	90	90	121	176	176	190	141	187	111	4.44186	5.27559	4.84686	3.38807	3.57589	4.62688	7.04499	6.39661	7.31699	5.57783	7.15482	4.68477
ENSG00000146072	2171.93	3074.63	-0.4632	0.0008736	0.023509	TNFRSF21	chr6	-	47199268	47277641	3595	protein_coding	tumor_necrosis_factor_receptor_superfamily_member_21	1690	2425	2487	2069	2127	2242	2634	3357	3486	2564	4135	2517	27.2534	38.4841	40.2896	32.8018	35.5907	36.1049	44.4028	51.3825	56.5371	42.716	66.6285	44.7379
ENSG00000150593	1554.07	2161.68	-0.46271	8.5053e-08	9.3419e-06	PDCD4	chr10	+	112631565	112659764	3654	protein_coding	programmed_cell_death_4_(neoplastic_transformation_inhibitor)	1626	1421	1421	1967	1449	1494	2437	2192	2130	2351	2178	1846	25.7979	22.1868	22.6486	30.6811	23.8544	23.6707	40.4186	33.0092	33.9872	38.535	34.5281	32.2815
ENSG00000129680	733.989	1023.89	-0.46187	5.1844e-06	0.0003562	MAP7D3	chrX	-	135295381	135338641	4567	protein_coding	MAP7_domain_containing_3	838	723	611	747	744	752	1209	1129	1005	897	1128	859	10.6377	9.03184	7.79159	9.32235	9.79963	9.5327	16.0431	13.6027	12.8304	11.7634	14.3074	12.0186
ENSG00000143158	341.092	478.298	-0.4602	0.00013833	0.0055421	MPC2	chr1	-	167885967	167906278	2177	protein_coding	mitochondrial_pyruvate_carrier_2	353	318	303	401	340	339	485	438	444	505	633	394	9.40047	8.3337	8.10588	10.4984	9.39482	9.0151	13.5013	11.0708	11.8913	13.8933	16.8434	11.5645
ENSG00000134780	111.382	155.242	-0.45534	0.00012485	0.0051033	DAGLA	chr11	+	61447905	61514473	5757	protein_coding	diacylglycerol_lipase_alpha	130	97	91	132	120	100	154	186	173	150	150	133	1.30912	0.961268	0.920579	1.30681	1.25387	1.00562	1.62113	1.77779	1.75208	1.56051	1.50931	1.4762
ENSG00000121653	292.737	407.153	-0.4551	3.2362e-05	0.0017417	MAPK8IP1	chr11	+	45907202	45928016	3180	protein_coding	mitogen-activated_protein_kinase_8_interacting_protein_1	271	325	364	253	260	287	403	510	420	363	403	380	4.94055	5.83076	6.66638	4.5345	4.91829	5.22497	7.68019	8.82482	7.70064	6.83678	7.3411	7.63567
ENSG00000069702	2914.05	4094.74	-0.45355	0.0010883	0.027455	TGFBR3	chr1	-	92145902	92371892	6416	protein_coding	transforming_growth_factor_beta_receptor_III	2948	2955	3546	2531	2894	2611	4281	4859	4972	3130	4831	2916	26.6377	26.2762	32.1877	22.4835	27.1333	23.5598	40.4366	41.6721	45.1826	29.2181	43.617	29.0412
ENSG00000092148	3307.96	4601.77	-0.45326	5.5819e-05	0.0027065	HECTD1	chr14	-	31569318	31677010	9134	protein_coding	HECT_domain_containing_E3_ubiquitin_protein_ligase_1	3130	3885	3587	3178	2843	3307	4356	6126	5576	4391	3583	4078	19.8663	24.266	22.8711	19.8303	18.7234	20.9605	28.9015	36.9045	35.5932	28.7922	22.7232	28.5284
ENSG00000164663	148.884	208.859	-0.45188	0.00097864	0.02536	USP49	chr6	-	41757634	41863099	9034	protein_coding	ubiquitin_specific_peptidase_49	151	126	139	181	130	172	189	243	250	145	243	200	0.969014	0.795718	0.896088	1.14192	0.865627	1.10224	1.26787	1.48009	1.61348	0.961302	1.55815	1.41462
ENSG00000100325	860.194	1179.75	-0.4508	8.9511e-16	6.5693e-13	ASCC2	chr22	-	30184597	30234271	2823	protein_coding	activating_signal_cointegrator_1_complex_subunit_2	909	938	812	840	785	897	1208	1350	1195	1141	1144	1133	18.6675	18.9566	16.7518	16.9592	16.7273	18.3955	25.9328	26.3139	24.6809	24.2073	23.4746	25.6454
ENSG00000135046	8132.04	11206.9	-0.44981	1.7822e-07	1.8131e-05	ANXA1	chr9	+	75766673	75785309	2209	protein_coding	annexin_A1	7847	7673	7948	10218	7547	7819	9987	11906	10954	13166	11178	10827	205.94	198.17	209.545	263.637	205.516	204.92	273.989	296.574	289.122	356.969	293.124	313.187
ENSG00000168234	677.452	941.37	-0.44978	0.00012914	0.0052259	TTC39C	chr18	+	21572737	21715574	4117	protein_coding	tetratricopeptide_repeat_domain_39C	648	822	755	532	608	707	969	1176	1003	783	888	912	9.12488	11.3909	10.6803	7.36489	8.88363	9.94186	14.2638	15.7177	14.2045	11.3908	12.4944	14.1548
ENSG00000067182	4744.29	6576.46	-0.44691	0.00011364	0.0046926	TNFRSF1A	chr12	-	6437923	6451280	2223	protein_coding	tumor_necrosis_factor_receptor_superfamily_member_1A	4977	5503	5053	3967	4339	4691	6788	8308	7087	4954	7130	5803	129.796	141.231	132.381	101.709	117.413	122.167	185.053	205.646	185.878	133.471	185.795	166.803
ENSG00000119777	2117.3	2928.87	-0.44656	4.6396e-05	0.0023557	TMEM214	chr2	+	27255778	27264563	2990	protein_coding	transmembrane_protein_214	2279	2064	1982	2486	1860	2112	3682	2878	2581	2732	3497	2406	44.1882	39.3829	38.6054	47.3877	37.4205	40.8933	74.6288	52.9642	50.3294	54.7244	67.7497	51.418
ENSG00000144674	1653.71	2289.08	-0.44406	0.00016611	0.0064471	GOLGA4	chr3	+	37284668	37408242	7772	protein_coding	golgin_A4	1996	1720	1428	1701	1629	1482	2902	2624	2188	1970	2486	1771	14.8888	12.626	10.7007	12.474	12.6083	11.0394	22.6286	18.5778	16.4142	15.1812	18.529	14.5605
ENSG00000170425	138.632	191.623	-0.44388	6.7088e-05	0.0030599	ADORA2B	chr17	+	15848231	15879060	1875	protein_coding	adenosine_A2b_receptor	144	149	125	139	113	167	228	215	170	172	201	178	4.4524	4.53371	3.88262	4.22522	3.62531	5.15637	7.36932	6.30957	5.28631	5.49413	6.20981	6.0661
ENSG00000131844	474.257	655.578	-0.44025	0.00030606	0.010295	MCCC2	chr5	+	70883115	70954531	3665	protein_coding	methylcrotonoyl-CoA_carboxylase_2_(beta)	520	518	550	450	335	494	777	803	762	577	548	535	8.2255	8.06352	8.73986	6.998	5.49843	7.80337	12.8482	12.056	12.1223	9.42917	8.66143	9.32762
ENSG00000168792	247.157	342.963	-0.43822	0.0012415	0.030195	ABHD15	chr17	-	27887565	27894155	3592	protein_coding	abhydrolase_domain_containing_15	292	247	252	250	204	247	434	387	295	263	429	277	4.71281	3.9231	4.08583	3.96679	3.41634	3.98098	7.32229	5.9284	4.7884	4.38522	6.91838	4.92759
ENSG00000056050	255.095	348.893	-0.43782	3.3576e-07	3.2078e-05	C4orf27	chr4	-	170650616	170679104	1230	protein_coding	chromosome_4_open_reading_frame_27	272	275	275	263	191	266	327	391	389	319	349	345	12.8203	12.7555	13.021	12.1867	9.34106	12.52	16.1115	17.4918	18.4395	15.5331	16.4363	17.9228
ENSG00000176834	334.198	465.063	-0.43756	0.0023371	0.048817	VSIG10	chr12	-	118501398	118573831	4946	protein_coding	V-set_and_immunoglobulin_domain_containing_10	387	395	377	293	258	307	604	504	529	318	468	407	4.53618	4.5563	4.43918	3.37636	3.13786	3.59346	7.40077	5.60711	6.236	3.85075	5.48119	5.25813
ENSG00000117408	584.341	805.347	-0.43631	0.00036166	0.011741	IPO13	chr1	+	44412611	44433694	3894	protein_coding	importin_13	515	717	495	620	607	558	811	872	783	729	1031	667	7.66733	10.5049	7.40329	9.07468	9.37693	8.29597	12.6217	12.3221	11.7239	11.2125	15.3372	10.9451
ENSG00000148291	102.983	141.64	-0.43527	0.00024385	0.0085481	SURF2	chr9	+	136223428	136228045	842	protein_coding	surfeit_2	117	113	96	107	100	87	140	144	152	127	174	123	8.05577	7.65659	6.6401	7.24281	7.14423	5.98186	10.0765	9.41051	10.5253	9.03365	11.9707	9.33435
ENSG00000175806	147.721	204.499	-0.43277	0.0017794	0.039574	MSRA	chr8	+	9911778	10286401	1706	protein_coding	methionine_sulfoxide_reductase_A	164	144	135	151	144	151	220	168	163	205	267	211	5.57311	4.81562	4.60862	5.04468	5.07752	5.12421	7.81515	5.41868	5.57075	7.19692	9.066	7.90304
ENSG00000158301	188.785	256.331	-0.43217	1.3152e-07	1.388e-05	GPRASP2	chrX	+	101967104	101973607	4729	protein_coding	G_protein-coupled_receptor_associated_sorting_protein_2	187	194	190	190	186	188	279	272	281	254	230	242	2.29248	2.34046	2.33991	2.28992	2.36598	2.30154	3.57543	3.16492	3.46451	3.21689	2.81736	3.26992
ENSG00000204634	1319.93	1805.35	-0.43128	9.0457e-05	0.0038536	TBC1D8	chr2	-	101624079	101869328	3803	protein_coding	TBC1_domain_family_member_8_(with_GRAM_domain)	1461	1412	1283	1111	1405	1243	1970	2249	1999	1492	1690	1605	22.2719	21.1825	19.6479	16.6504	22.2238	18.9223	31.3931	32.5406	30.6472	23.4971	25.7421	26.9674
ENSG00000169221	1500.67	2068.84	-0.43044	0.0013946	0.032872	TBC1D10B	chr16	-	30368423	30381585	4614	protein_coding	TBC1_domain_family_member_10B	1506	1553	1402	1294	1713	1515	2247	2097	2016	1688	2786	1722	18.9226	19.2027	17.6965	15.9843	22.333	19.0092	29.5134	25.0083	25.4752	21.9112	34.9773	23.8477
ENSG00000188690	545.618	747.317	-0.42912	0.00026708	0.0091946	UROS	chr10	-	127477146	127511817	1556	protein_coding	uroporphyrinogen_III_synthase	504	609	645	573	349	624	738	825	840	792	636	714	18.7782	22.3294	24.1416	20.9885	13.4922	23.2169	28.7436	29.1748	31.4756	30.4851	23.6772	29.3211
ENSG00000183506	228.054	311.167	-0.42856	8.1005e-05	0.0035833	PI4KAP2	chr22	-	21827289	21871822	3872	pseudogene	phosphatidylinositol_4-kinase_catalytic_alpha_pseudogene_2	260	183	210	263	221	237	358	346	352	272	269	296	3.89288	2.6964	3.15864	3.87129	3.4334	3.54358	5.60327	4.91704	5.30044	4.20732	4.02439	4.88481
ENSG00000186298	2513.15	3460.32	-0.42854	0.0014719	0.034294	PPP1CC	chr12	-	111157485	111180744	2797	protein_coding	protein_phosphatase_1_catalytic_subunit_gamma_isozyme	2826	3087	2717	2085	1926	2524	4022	4300	4033	2698	2738	3303	58.5751	62.967	56.5735	42.4863	41.422	52.2427	87.1452	84.5939	84.0699	57.7725	56.7054	75.4583
ENSG00000103066	300.892	410.155	-0.42843	2.6245e-05	0.0014765	PLA2G15	chr16	+	68279207	68294961	3121	protein_coding	phospholipase_A2_group_XV	285	359	267	341	241	326	384	485	359	462	407	395	5.294	6.5625	4.98234	6.22725	4.64506	6.04718	7.45644	8.55088	6.70665	8.86584	7.55412	8.08713
ENSG00000164040	2768.62	3795.14	-0.42203	0.0019127	0.042017	PGRMC2	chr4	-	129190392	129209984	3785	protein_coding	progesterone_receptor_membrane_component_2	2908	2418	2364	2798	3358	2726	4145	4013	3487	3204	4957	3231	44.5412	36.4468	36.3745	42.1325	53.3682	41.6955	66.367	58.34	53.7144	50.6989	75.8641	54.5459
ENSG00000005059	344.178	470.613	-0.42177	0.0011746	0.029042	CCDC109B	chr4	+	110481361	110609874	2270	protein_coding	coiled-coil_domain_containing_109B	424	353	360	349	276	317	582	558	570	348	439	375	10.8286	8.87192	9.23618	8.76265	7.31393	8.08467	15.5378	13.5261	14.6404	9.18174	11.2027	10.5559
ENSG00000161011	8278.08	11156.1	-0.42098	4.7732e-08	5.4273e-06	SQSTM1	chr5	+	179233388	179265078	2986	protein_coding	sequestosome_1	7794	8907	8616	7955	7811	8701	10103	13201	12398	10952	9990	11207	151.323	170.181	168.047	151.84	157.356	168.697	205.047	243.265	242.084	219.672	193.802	239.823
ENSG00000167778	684.454	934.722	-0.42082	0.0010054	0.025789	SPRYD3	chr12	-	53458388	53473204	2644	protein_coding	SPRY_domain_containing_3	601	684	600	798	596	852	1067	1194	720	849	870	979	13.1779	14.7592	13.2162	17.2019	13.5598	18.6555	24.4566	24.8488	15.8773	19.2317	19.0608	23.6599
ENSG00000127837	1294.26	1734.34	-0.41887	7.6379e-18	9.4863e-15	AAMP	chr2	-	219128850	219134980	2270	protein_coding	angio-associated_migratory_cell_protein	1248	1337	1370	1377	1177	1287	1733	1945	1761	1705	1809	1589	31.8729	33.6027	35.1488	34.5735	31.1902	32.8233	46.2665	47.1473	45.2312	44.9853	46.1632	44.729
ENSG00000104320	614.538	828.28	-0.41524	2.0662e-05	0.0011914	NBN	chr8	-	90945564	91015456	4907	protein_coding	nibrin	732	586	606	648	541	594	964	905	904	698	906	665	8.64825	6.81319	7.19238	7.52653	6.63207	7.00809	11.9057	10.1483	10.7413	8.51944	10.6954	8.65957
ENSG00000115355	775.798	1042.02	-0.41314	2.4247e-06	0.00018913	CCDC88A	chr2	-	55514978	55647057	9811	protein_coding	coiled-coil_domain_containing_88A	879	695	658	920	705	826	1126	1126	960	1107	1079	932	5.19408	4.04148	3.90597	5.34454	4.32259	4.87412	6.95535	6.31521	5.70509	6.75781	6.37076	6.07007
ENSG00000136295	2879.8	3886.63	-0.41272	0.00017336	0.0066645	TTYH3	chr7	+	2671585	2704436	4840	protein_coding	tweety_homolog_3_(Drosophila)	2670	3409	3175	2376	2738	2926	3886	4615	4397	3205	4048	3511	31.9815	40.1838	38.2045	27.9793	34.0295	34.9992	48.6577	52.4674	52.9683	39.6602	48.4483	46.3528
ENSG00000004399	7023.63	9510.91	-0.41266	0.00065459	0.018907	PLXND1	chr3	-	129274018	129325661	7101	protein_coding	plexin_D1	7915	7342	7109	5875	7619	6233	10428	11028	10689	7776	10529	7507	64.6196	58.988	58.3049	47.1546	64.5426	50.8167	88.997	85.4555	87.7652	65.5856	85.8916	67.5519
ENSG00000174332	258.697	347.206	-0.40912	5.2201e-05	0.0025618	GLIS1	chr1	-	53971910	54199877	2812	protein_coding	GLIS_family_zinc_finger_1	230	248	304	251	250	271	381	347	406	308	341	326	4.74183	5.03159	6.29614	5.08738	5.34801	5.57934	8.21114	6.79011	8.41813	6.56005	7.02461	7.40787
ENSG00000131323	493.717	661.616	-0.4088	1.3784e-05	0.00084303	TRAF3	chr14	+	103243813	103377837	7640	protein_coding	TNF_receptor-associated_factor_3	435	524	470	581	503	457	628	771	619	690	736	579	3.30087	3.91297	3.58278	4.33429	3.96043	3.463	4.9815	5.55295	4.72391	5.40913	5.58043	4.84257
ENSG00000181035	273.003	364.739	-0.40712	9.0268e-07	7.591e-05	SLC25A42	chr19	+	19174808	19223697	3120	protein_coding	solute_carrier_family_25_member_42	284	275	273	301	238	276	413	382	392	330	398	303	5.27712	5.0286	5.09593	5.49854	4.5887	5.12134	8.02212	6.73708	7.32548	6.33477	7.38944	6.20553
ENSG00000162909	10842.8	14607.6	-0.4054	0.00086223	0.023241	CAPN2	chr1	+	223889295	223963720	4130	protein_coding	calpain_2_(m/II)_large_subunit	10327	10116	9398	11977	12459	10748	13844	14257	12574	16253	18170	13390	144.963	139.742	132.526	165.285	181.468	150.663	203.145	189.951	177.512	235.698	254.852	207.167
ENSG00000164308	1075.95	1441.98	-0.40468	0.0001234	0.0050569	ERAP2	chr5	+	96211643	96255420	5705	protein_coding	endoplasmic_reticulum_aminopeptidase_2	1101	1147	948	1167	1027	1091	1486	1576	1302	1502	1810	1092	11.1883	11.4704	9.67762	11.6587	10.8289	11.0713	15.7854	15.2007	13.3064	15.7683	18.3783	12.2309
ENSG00000162191	2346.46	3123.3	-0.40199	1.0525e-06	8.6701e-05	UBXN1	chr11	-	62443970	62446567	2073	protein_coding	UBX_domain_protein_1	2573	2660	2449	2217	1790	2484	3155	3624	3218	2802	3105	3078	71.9571	73.2068	68.8027	60.954	51.9423	69.3715	92.2346	96.1948	90.5089	80.9544	86.7652	94.8768
ENSG00000074964	596.968	796.027	-0.40117	3.2023e-05	0.0017292	ARHGEF10L	chr1	+	17866330	18024369	4585	protein_coding	Rho_guanine_nucleotide_exchange_factor_(GEF)_10-like	525	689	573	565	565	673	805	947	868	681	835	710	6.63824	8.57332	7.27832	7.02336	7.41271	8.49777	10.6402	11.3651	11.0379	8.89569	10.5495	9.89487
ENSG00000135966	417.435	556.178	-0.39952	2.9677e-05	0.0016298	TGFBRAP1	chr2	-	105880871	105946491	5979	protein_coding	transforming_growth_factor_beta_receptor_associated_protein_1	417	461	416	430	362	431	527	607	573	481	695	495	4.04334	4.39887	4.0521	4.09898	3.64207	4.17328	5.34166	5.58628	5.58767	4.81824	6.73348	5.29015
ENSG00000170234	394.122	527.712	-0.39935	0.00070217	0.019995	PWWP2A	chr5	-	159488808	159546430	3991	protein_coding	PWWP_domain_containing_2A	397	462	415	344	388	361	549	597	614	405	594	453	5.76689	6.60434	6.05595	4.91261	5.84814	5.23666	8.33651	8.23105	8.96998	6.07778	8.6216	7.25283
ENSG00000122912	217.28	290.199	-0.3981	0.00024406	0.0085481	SLC25A16	chr10	-	70242521	70287231	1766	protein_coding	solute_carrier_family_25_(mitochondrial_carrier;_Graves_disease_autoantigen)_member_16	235	184	193	273	212	213	301	279	270	311	331	267	7.71454	5.94424	6.36477	8.81064	7.22126	6.98261	10.3293	8.69313	8.91411	10.5473	10.8573	9.66076
ENSG00000176871	1007.12	1347.48	-0.39757	0.00081023	0.022362	WSB2	chr12	-	118470712	118500235	2646	protein_coding	WD_repeat_and_SOCS_box_containing_2	964	984	976	1008	1148	954	1331	1348	1311	1326	1768	1095	21.1213	21.2165	21.4821	21.7123	26.0988	20.8731	30.4847	28.0326	28.888	30.0141	38.7058	26.4433
ENSG00000068878	1183.49	1586.94	-0.39672	0.0017751	0.039532	PSME4	chr2	-	54091204	54197977	7099	protein_coding	proteasome_(prosome_macropain)_activator_subunit_4	1209	1459	1220	1145	912	1203	1667	2077	1568	1269	1902	1199	9.8733	11.7254	10.0087	9.19272	7.72797	9.81064	14.2309	16.0991	12.8782	10.7062	15.5202	10.7923
ENSG00000118369	401.741	534.846	-0.39656	9.2745e-05	0.0039407	USP35	chr11	+	77899858	77925757	4216	protein_coding	ubiquitin_specific_peptidase_35	327	458	451	448	339	400	467	552	610	577	549	494	4.49656	6.19775	6.23005	6.05638	4.8369	5.49273	6.7129	7.20446	8.43595	8.19685	7.54319	7.48716
ENSG00000143198	2101.13	2811.46	-0.39648	0.0010572	0.026755	MGST3	chr1	+	165600098	165631033	2456	protein_coding	microsomal_glutathione_S-transferase_3	2115	1898	1858	2200	2441	2080	2852	2587	2624	2911	3574	2484	49.9247	44.0897	44.0588	51.054	59.7871	49.0302	70.3744	57.9603	62.2931	70.9881	84.2965	64.627
ENSG00000130304	932.716	1243.65	-0.39564	0.00036214	0.011741	SLC27A1	chr19	+	17579578	17616977	4343	protein_coding	solute_carrier_family_27_(fatty_acid_transporter)_member_1	1008	946	916	905	819	1027	1405	1539	1373	906	1086	1261	13.4556	12.4271	12.2835	11.8767	11.3439	13.6902	19.6056	19.499	18.4326	12.4943	14.4852	18.5531
ENSG00000082153	2514.35	3311.5	-0.39363	5.4147e-16	4.3713e-13	BZW1	chr2	+	201675317	201688569	3383	protein_coding	basic_leucine_zipper_and_W2_domains_1	2705	2591	2436	2653	2187	2595	3500	3430	3223	3580	3307	3065	46.3552	43.6953	41.9364	44.6962	38.8879	44.4083	62.6989	55.7898	55.5473	63.3801	56.6259	57.8921
ENSG00000134333	7570.39	10061.8	-0.39264	0.00023589	0.008445	LDHA	chr11	+	18415935	18429972	2416	protein_coding	lactate_dehydrogenase_A	8858	8596	7050	6926	7022	7127	11525	11998	9213	8372	11254	8841	212.555	202.987	169.945	163.388	174.836	170.781	289.093	273.259	222.336	207.541	269.832	233.827
ENSG00000068366	1783.8	2356.91	-0.39	1.5332e-05	0.00092371	ACSL4	chrX	-	108872579	108976632	5333	protein_coding	acyl-CoA_synthetase_long-chain_family_member_4	1774	1788	1602	1870	1795	1898	2365	3132	2560	2109	2096	2118	19.2848	19.1278	17.4947	19.9851	20.247	20.6041	26.8753	32.3157	27.9881	23.6852	22.7668	25.3773
ENSG00000080845	2002.25	2656.39	-0.38954	0.00035047	0.011455	DLGAP4	chr20	+	34894258	35157040	5056	protein_coding	discs_large_(Drosophila)_homolog-associated_protein_4	2104	2065	2036	1814	2114	1878	3030	2904	2514	2232	3179	2281	24.1252	23.3014	23.4524	20.4487	25.1516	21.5039	36.3186	31.6048	28.991	26.4398	36.4222	28.8276
ENSG00000164885	357.996	472.887	-0.38679	7.1846e-05	0.0032585	CDK5	chr7	-	150750899	150755617	1758	protein_coding	cyclin-dependent_kinase_5	396	368	347	347	320	379	453	487	436	459	595	437	13.059	11.9426	11.4955	11.2498	10.9496	12.481	15.6161	15.2431	14.4601	15.6374	19.6057	15.8838
ENSG00000081320	469.905	621.174	-0.38372	0.00054508	0.016367	STK17B	chr2	-	196998290	197041227	5287	protein_coding	serine/threonine_kinase_17b	430	425	431	591	470	483	599	563	678	716	697	517	4.71511	4.58615	4.74771	6.37109	5.34757	5.28892	6.86612	5.85952	7.47696	8.11102	7.63672	6.24845
ENSG00000149782	782.942	1027.89	-0.38279	2.6014e-06	0.00019812	PLCB3	chr11	+	64018995	64036622	4469	protein_coding	phospholipase_C_beta_3_(phosphatidylinositol-specific)	852	875	739	823	633	808	1161	1210	1015	1066	864	941	11.0525	11.1703	9.63052	10.496	8.52042	10.4672	15.744	14.8983	13.2422	14.2863	11.1992	13.4546
ENSG00000146376	422.26	558.027	-0.38187	0.00083745	0.022879	ARHGAP18	chr6	-	129897277	130031370	4462	protein_coding	Rho_GTPase_activating_protein_18	472	381	417	480	373	425	640	546	548	527	708	421	6.13261	4.87152	5.4428	6.13123	5.0286	5.51428	8.69249	6.73327	7.1607	7.0738	9.19151	6.02897
ENSG00000114054	493.11	651.735	-0.37974	0.0015897	0.036289	PCCB	chr3	+	135969148	136056738	6090	protein_coding	propionyl_CoA_carboxylase_beta_polypeptide	566	448	450	533	452	524	780	598	569	669	811	525	5.38806	4.19691	4.30339	4.98822	4.46467	4.9813	7.76195	5.40315	5.44753	6.57931	7.71413	5.50849
ENSG00000143416	1936.94	2562.38	-0.37944	0.0023506	0.049009	SELENBP1	chr1	-	151336778	151345209	2840	protein_coding	selenium_binding_protein_1	2148	1983	2339	1637	1687	1861	2733	2914	3220	1894	2598	2249	43.8479	39.8358	47.9654	32.8523	35.7326	37.9365	58.3197	56.4591	66.1062	39.9423	52.9912	50.6013
ENSG00000181191	406.656	535.552	-0.37824	0.00080993	0.022362	PJA1	chrX	-	68380694	68385636	2755	protein_coding	praja_ring_finger_1_E3_ubiquitin_protein_ligase	406	422	387	411	412	406	626	569	504	428	662	463	8.54353	8.73896	8.18098	8.50268	8.99587	8.53166	13.7704	11.3646	10.6663	9.30452	13.9194	10.7387
ENSG00000068305	570.417	747.763	-0.37401	0.00051282	0.015712	MEF2A	chr15	+	100017370	100256671	5824	protein_coding	myocyte_enhancer_factor_2A	630	645	495	542	600	514	870	877	755	640	781	630	6.27122	6.3184	4.94994	5.30412	6.19723	5.10941	9.05298	8.28593	7.55841	6.58158	7.76807	6.9121
ENSG00000187531	283.598	370.382	-0.37321	4.743e-05	0.0023857	SIRT7	chr17	-	79869815	79879199	3445	protein_coding	sirtuin_7	320	263	286	283	283	270	394	393	321	386	367	384	5.3851	4.35547	4.83496	4.68202	4.94157	4.53736	6.93108	6.2772	5.43276	6.71073	6.17106	7.12251
ENSG00000168393	373.107	487.122	-0.37284	8.635e-06	0.00055546	DTYMK	chr2	-	242615157	242626406	1232	protein_coding	deoxythymidylate_kinase_(thymidylate_kinase)	400	377	378	408	271	424	470	528	474	531	475	479	18.8227	17.4582	17.8689	18.8749	13.232	19.9244	23.1196	23.5823	22.4322	25.814	22.334	24.8437
ENSG00000170190	196.078	257.196	-0.37102	0.0014986	0.034726	SLC16A5	chr17	+	73083822	73102257	2051	protein_coding	solute_carrier_family_16_member_5_(monocarboxylic_acid_transporter_6)	203	219	188	192	163	218	277	312	277	264	177	259	5.73804	6.09182	5.33836	5.33545	4.78068	6.15347	8.1848	8.37051	7.87443	7.70921	4.99909	8.0691
ENSG00000008130	926.317	1204.91	-0.37086	2.5966e-06	0.00019812	NADK	chr1	-	1682671	1711896	3663	protein_coding	NAD_kinase	932	1000	833	956	889	966	1328	1414	1095	1127	1289	1074	14.7507	15.5751	13.2441	14.875	14.5993	15.2675	21.9713	21.241	17.4294	18.4272	20.3845	18.7352
ENSG00000085721	446.445	585.377	-0.37055	0.0014991	0.034726	RRN3	chr16	-	15153879	15188174	3762	protein_coding	RRN3_RNA_polymerase_I_transcription_factor_homolog_(S._cerevisiae)	467	426	341	538	440	479	554	625	579	658	694	450	7.19666	6.4604	5.279	8.15078	7.03561	7.37133	8.92452	9.14164	8.97355	10.4756	10.6862	7.64337
ENSG00000149260	1311.89	1715.74	-0.36873	0.00096372	0.025178	CAPN5	chr11	+	76777979	76837201	4397	protein_coding	calpain_5	1179	1203	1205	1556	1333	1417	1567	1796	1606	2189	1501	1748	15.545	15.6091	15.9605	20.1692	18.2365	18.657	21.5976	22.4757	21.2958	29.8168	19.7746	25.4025
ENSG00000241839	802.62	1048.14	-0.36753	0.0007582	0.021216	PLEKHO2	chr15	+	65134088	65160206	3720	protein_coding	pleckstrin_homology_domain_containing_family_O_member_2	922	809	671	854	767	813	1293	1189	840	969	1076	997	14.3688	12.4072	10.505	13.0843	12.4028	12.6525	21.0644	17.5874	13.1656	15.601	16.7553	17.1255
ENSG00000145495	1694.89	2203.08	-0.36449	0.00024576	0.0085888	2019-03-06	chr5	+	10353815	10435491	4734	protein_coding	membrane-associated_ring_finger_(C3HC4)_6_E3_ubiquitin_protein_ligase	1765	1730	1656	1789	1744	1503	2381	2597	2501	1884	2382	1689	21.6147	20.8491	20.3727	21.5386	22.1608	18.3806	30.4807	30.1861	30.8028	23.8355	29.1472	22.7978
ENSG00000106635	579.92	742.527	-0.35038	4.6407e-07	4.2816e-05	BCL7B	chr7	-	72950686	72972332	1975	protein_coding	B-cell_CLL/lymphoma_7B	628	654	556	536	511	609	795	806	779	708	742	683	18.4343	18.8921	16.3955	15.468	15.564	17.8517	24.3946	22.4559	22.9972	21.4703	21.7631	22.0976
ENSG00000132716	424.78	546.04	-0.345	0.0017263	0.038551	DCAF8	chr1	-	160185505	160254920	4106	protein_coding	DDB1_and_CUL4_associated_factor_8	410	361	442	534	375	442	559	506	505	635	627	478	5.78893	5.016	6.2693	7.41239	5.49389	6.23207	8.25062	6.78101	7.17096	9.26247	8.84569	7.43875
ENSG00000161013	2808.74	3601.9	-0.34466	0.00074758	0.021029	MGAT4B	chr5	-	179224597	179233952	3027	protein_coding	mannosyl_(alpha-13-)-glycoprotein_beta-14-N-acetylglucosaminyltransferase_isozyme_B	2424	2844	2652	3099	2955	2898	3143	3601	3401	4081	4111	3490	46.4251	53.6026	51.0243	58.3505	58.7236	55.4262	62.9254	65.4596	65.5087	80.7469	78.6717	73.6723
ENSG00000042445	971.276	1246.73	-0.34361	0.0016076	0.036405	RETSAT	chr2	-	85569211	85581743	3100	protein_coding	retinol_saturase_(all-trans-retinol_1314-reductase)	885	948	881	1276	856	1022	1217	1158	1262	1583	1179	1162	16.5506	17.4468	16.5512	23.4598	16.6104	19.0861	23.7915	20.5546	23.7357	30.5838	22.0311	23.9516
ENSG00000152465	669.658	856.298	-0.34308	0.00020032	0.0073845	NMT2	chr10	-	15144583	15210692	2907	protein_coding	N-myristoyltransferase_2	759	536	657	770	646	666	889	827	865	847	885	875	15.1367	10.5193	13.1624	15.0967	13.3677	13.2635	18.5332	15.6539	17.3491	17.4506	17.6352	19.2333
ENSG00000196961	5062.32	6457.64	-0.34063	0.00014037	0.0056101	AP2A1	chr19	+	50270225	50310370	3388	protein_coding	adaptor-related_protein_complex_2_alpha_1_subunit	4950	5966	5305	5252	3897	5216	6583	8083	6694	6357	5395	6216	84.7022	100.464	91.1922	88.3521	69.1918	89.1299	117.754	131.278	115.199	112.378	92.2425	117.235
ENSG00000187231	1178.76	1506.9	-0.34017	0.00097822	0.02536	SESTD1	chr2	-	179966419	180129517	10615	protein_coding	SEC14_and_spectrin_domains_1	1086	1309	1373	1262	979	1101	1555	1793	1878	1434	1278	1257	5.9312	7.0354	7.53297	6.77603	5.54792	6.00477	8.87778	9.29444	10.3153	8.09098	6.9742	7.56669
ENSG00000018510	1026.75	1311.28	-0.33894	0.00098814	0.025527	AGPS	chr2	+	178257372	178408564	7764	protein_coding	alkylglycerone_phosphate_synthase	1200	1125	1026	931	904	1000	1550	1641	1336	1092	1257	1118	8.96043	8.26677	7.69622	6.83439	7.00407	7.45665	12.0987	11.6302	10.0329	8.42382	9.37849	9.20126
ENSG00000134278	385.737	492.494	-0.33733	0.0018619	0.041012	SPIRE1	chr18	-	12446511	12658133	5665	protein_coding	spire_homolog_1_(Drosophila)	399	420	343	426	345	394	604	594	556	473	413	368	4.08325	4.22979	3.52622	4.28593	3.66342	4.02648	6.46146	5.76965	5.72242	5.00073	4.22312	4.15087
ENSG00000079739	1624.12	2072.04	-0.33705	0.0011119	0.027791	PGM1	chr1	+	64058947	64125916	2657	protein_coding	phosphoglucomutase_1	2009	1640	1531	1644	1330	1656	2593	2423	1956	1838	1807	1985	43.835	35.2145	33.5583	35.2652	30.1112	36.0826	59.1432	50.1793	42.9222	41.431	39.3958	47.7375
ENSG00000138279	1219.6	1536.32	-0.32699	2.796e-06	0.00021095	ANXA7	chr10	-	75135203	75173834	2174	protein_coding	annexin_A7	1379	1215	1105	1292	1142	1216	1553	1694	1377	1659	1566	1477	36.7737	31.8849	29.6018	33.8718	31.5991	32.382	43.2918	42.8762	36.93	45.7045	41.7268	43.4122
ENSG00000117036	396.014	501.3	-0.32686	0.0014534	0.034009	ETV3	chr1	-	157090983	157108266	5254	protein_coding	ets_variant_3	428	452	373	409	359	366	603	583	457	463	550	396	4.72266	4.90814	4.13461	4.43679	4.11029	4.03292	6.95538	6.10578	5.07144	5.27792	6.06395	4.81611
ENSG00000178449	394.91	497.853	-0.32572	2.7907e-05	0.0015591	COX14	chr12	+	50505762	50559203	739	protein_coding	cytochrome_c_oxidase_assembly_homolog_14_(S._cerevisiae)	448	372	352	436	351	424	528	515	470	497	533	477	35.1453	28.7189	27.7405	33.6262	28.5713	33.2162	43.2995	38.3465	37.0816	40.2795	41.7798	41.2444
ENSG00000169738	669.398	842.781	-0.32497	1.5922e-05	0.00095216	DCXR	chr17	-	79993012	79995608	1251	protein_coding	dicarbonyl/L-xylulose_reductase	718	766	636	661	577	679	928	897	849	749	896	798	33.2736	34.9334	29.6084	30.1148	27.7451	31.4226	44.9557	39.4546	39.569	35.8588	41.4891	40.7602
ENSG00000172765	337.737	425.678	-0.323	0.00085247	0.023133	TMCC1	chr3	-	129366635	129612419	5992	protein_coding	transmembrane_and_coiled-coil_domain_family_1	370	388	354	302	289	332	407	545	476	406	401	362	3.57983	3.69427	3.4407	2.87257	2.90131	3.20771	4.11639	5.00481	4.63169	4.05813	3.87664	3.86036
ENSG00000108262	817.624	1029.73	-0.3217	0.00072988	0.020675	GIT1	chr17	-	27900487	27921072	3768	protein_coding	G_protein-coupled_receptor_kinase_interacting_ArfGAP_1	777	952	879	736	708	871	1026	1313	1086	931	925	991	11.9548	14.4143	13.5861	11.1328	11.3029	13.3825	16.5018	19.1742	16.8044	14.7983	14.2205	16.8056
ENSG00000061938	471.975	592.281	-0.32078	6.0875e-05	0.0028595	TNK2	chr3	-	195590235	195638816	5940	protein_coding	tyrosine_kinase_non-receptor_2	461	458	505	459	464	489	662	670	585	523	609	551	4.49933	4.39894	4.95132	4.40415	4.69893	4.76597	6.75407	6.20656	5.74215	5.27336	5.93901	5.92729
ENSG00000177542	253.331	319.304	-0.31921	0.0022797	0.047864	SLC25A22	chr11	-	790475	798316	2894	protein_coding	solute_carrier_family_25_(mitochondrial_carrier:_glutamate)_member_22	237	224	256	302	211	300	375	357	290	291	315	311	4.7477	4.41589	5.15178	5.94763	4.38583	6.00139	7.85284	6.78785	5.84257	6.02235	6.30515	6.86677
ENSG00000023330	673.487	843.958	-0.31608	0.0002387	0.0084706	ALAS1	chr3	+	52232102	52248343	2430	protein_coding	aminolevulinate_delta-_synthase_1	692	678	666	755	600	671	982	809	756	868	945	757	16.5095	15.9181	15.9619	17.7083	14.853	15.9862	24.4906	18.3191	18.1393	21.3937	22.5273	19.9058
ENSG00000077254	1933.24	2423.44	-0.31506	0.0009262	0.024556	USP33	chr1	-	78161672	78225537	4502	protein_coding	ubiquitin_specific_peptidase_33	1926	2233	2086	1799	1672	1929	2689	2993	2629	1999	2351	2110	24.8018	28.2978	26.9851	22.7752	22.3408	24.8059	36.1975	36.5817	34.0479	26.5937	30.2503	29.948
ENSG00000173153	651.144	813.348	-0.31133	0.00040343	0.01283	ESRRA	chr11	+	64073044	64084215	2283	protein_coding	estrogen-related_receptor_alpha	708	657	674	676	486	736	861	971	922	731	735	735	17.9788	16.4183	17.1937	16.8763	12.8055	18.6638	22.8555	23.4033	23.5467	19.1771	18.6494	20.5718
ENSG00000197043	7618.7	9482.81	-0.3088	5.9124e-05	0.0027913	ANXA6	chr5	-	150480273	150537443	2593	protein_coding	annexin_A6	7320	8788	6976	8104	6586	8189	9656	11333	8630	9135	10088	8807	163.66	193.355	156.682	178.128	152.787	182.834	225.678	240.495	194.05	210.998	225.365	217.028
ENSG00000173581	235.594	293.125	-0.30852	4.3153e-05	0.0022332	CCDC106	chr19	+	56152428	56164527	2162	protein_coding	coiled-coil_domain_containing_106	243	237	213	256	217	254	296	333	288	303	273	288	6.51604	6.25405	5.73772	6.7487	6.0377	6.80154	8.29717	8.47523	7.76679	8.3938	7.31459	8.51192
ENSG00000122729	2095.89	2616.31	-0.30827	0.0016273	0.036695	ACO1	chr9	+	32384618	32450834	3601	protein_coding	aconitase_1_soluble	2142	2570	1900	2187	1606	2268	2972	3099	2446	2314	2684	2397	34.4849	40.7173	30.7288	34.6148	26.8281	36.4627	50.0172	47.3545	39.6039	38.4868	43.176	42.534
ENSG00000197562	571.759	711.52	-0.30473	0.0015706	0.036021	RAB40C	chr16	+	639357	679272	2717	protein_coding	RAB40C_member_RAS_oncogene_family	596	650	589	533	495	582	841	841	754	579	671	646	12.7171	13.6487	12.6253	11.1808	10.9593	12.4012	18.7586	17.0321	16.1803	12.7632	14.3059	15.1927
ENSG00000174899	264.217	328.601	-0.3044	0.0013036	0.031089	C3orf55	chr3	+	157261035	157395538	1484	protein_coding	chromosome_3_open_reading_frame_55	288	273	230	261	264	273	329	366	350	280	312	357	11.251	10.4954	9.0263	10.024	10.7013	10.6502	13.4356	13.5709	13.7511	11.3005	12.1788	15.3718
ENSG00000186635	1613.42	1999.65	-0.30104	0.00051002	0.015656	ARAP1	chr11	-	72396114	72504644	5767	protein_coding	ArfGAP_with_RhoGAP_domain_ankyrin_repeat_and_PH_domain_1	1568	1815	1688	1497	1405	1744	2120	2258	2099	1745	2235	1708	15.7626	17.9554	17.0466	14.7947	14.6553	17.5076	22.2782	21.5445	21.2211	18.1225	22.4497	18.9247
ENSG00000154518	1640.37	2026.9	-0.29713	0.00034581	0.011372	ATP5G3	chr2	-	176040986	176049335	5484	protein_coding	ATP_synthase_H+_transporting_mitochondrial_Fo_complex_subunit_C3_(subunit_9)	1708	1755	1551	1782	1371	1738	1990	2022	1998	2012	2483	1791	18.0561	18.2578	16.4714	18.5202	15.0386	18.3477	21.9912	20.2883	21.2424	21.9737	26.2278	20.8684
ENSG00000136877	977.476	1205.07	-0.29484	0.0002428	0.0085481	FPGS	chr9	+	130556876	130576606	2339	protein_coding	folylpolyglutamate_synthase	1062	1022	876	1024	916	989	1379	1434	1102	1084	1166	1161	26.3225	24.9281	21.8117	24.952	23.5577	24.4791	35.7296	33.7351	27.4698	27.7569	28.877	31.7171
ENSG00000167468	7748.48	9546.89	-0.29287	0.00058592	0.017265	GPX4	chr19	+	1103936	1106787	1159	protein_coding	glutathione_peroxidase_4	8247	8395	7362	7679	6340	8748	9215	10573	8735	10012	8787	10551	412.521	413.244	369.937	377.622	329.059	436.973	481.843	501.97	439.424	517.38	439.178	581.703
ENSG00000176463	576.859	709.167	-0.28961	0.0012377	0.030195	SLCO3A1	chr15	+	92396925	92715665	5115	protein_coding	solute_carrier_organic_anion_transporter_family_member_3A1	598	616	561	523	578	589	744	746	725	663	830	601	6.7778	6.87075	6.38753	5.82763	6.79751	6.66651	8.81498	8.0252	8.26413	7.76318	9.39974	7.50792
ENSG00000162302	897.181	1102.49	-0.28828	0.0015114	0.034962	RPS6KA4	chr11	+	64126620	64139687	3121	protein_coding	ribosomal_protein_S6_kinase_90kDa_polypeptide_4	935	1084	789	883	824	890	1206	1329	1046	990	1160	978	17.368	19.8155	14.7231	16.1251	15.8819	16.5092	23.4179	23.4312	19.5408	18.9982	21.5302	20.0233
ENSG00000140564	2296.1	2814.25	-0.28757	0.00010424	0.0043601	FURIN	chr15	+	91411822	91426688	4244	protein_coding	furin_(paired_basic_amino_acid_cleaving_enzyme)	2209	2412	2439	2489	2042	2248	3006	2842	2851	2861	3212	2325	30.1754	32.4243	33.4697	33.4261	28.9433	30.6655	42.9247	36.8478	39.1676	40.3752	43.8413	35.0057
ENSG00000105835	1267.39	1554.57	-0.28754	0.00044773	0.014064	NAMPT	chr7	-	105888731	105926772	4582	protein_coding	nicotinamide_phosphoribosyltransferase	1303	1388	1155	1380	1202	1207	1647	1893	1543	1675	1270	1439	16.4863	17.2824	14.6806	17.1656	15.7804	15.2504	21.7837	22.7331	19.6343	21.8943	16.0558	20.0677
ENSG00000165886	794.35	972.211	-0.28254	0.0020329	0.043648	UBTD1	chr10	+	99258625	99330966	1706	protein_coding	ubiquitin_domain_containing_1	752	836	821	797	696	884	858	1194	1101	995	803	968	25.5548	27.9574	28.0272	26.6266	24.5413	29.9987	30.4791	38.5113	37.6282	34.9314	27.2659	36.2566
ENSG00000177156	2095.37	2561.34	-0.28179	0.0008226	0.022589	TALDO1	chr11	+	747329	765024	1346	protein_coding	transaldolase_1	2520	2075	1935	2185	1829	2100	2899	2429	2366	2706	2634	2486	108.54	87.9512	83.7243	92.5214	81.7403	90.324	130.526	99.2991	102.488	120.408	113.358	118.018
ENSG00000127838	937.265	1140.45	-0.28033	3.6351e-08	4.413e-06	PNKD	chr2	+	219135115	219211516	3021	protein_coding	paroxysmal_nonkinesigenic_dyskinesia	978	942	965	1035	840	891	1181	1225	1252	1131	1055	1087	18.7681	17.7897	18.6034	19.5265	16.7262	17.0748	23.6915	22.3125	24.1634	22.4225	20.2295	22.9916
ENSG00000105429	2932.39	3565.76	-0.27554	0.00057972	0.017143	MEGF8	chr19	+	42829761	42882921	10966	protein_coding	multiple_EGF-like-domains_8	2740	2915	3139	3131	2802	2916	3549	3880	3974	3379	4052	2866	14.4856	15.1656	16.6709	16.2731	15.3705	15.3946	19.6133	19.4691	21.1293	18.4549	21.4045	16.7001
ENSG00000158186	699.472	851.372	-0.27551	0.00098974	0.025528	MRAS	chr3	+	138066539	138124375	4538	protein_coding	muscle_RAS_oncogene_homolog	658	755	638	811	572	793	760	886	915	928	891	790	8.4061	9.49186	8.18789	10.1857	7.58227	10.1167	10.1495	10.7432	11.756	12.2477	11.3736	11.1238
ENSG00000118046	1653.81	2005.15	-0.27075	0.001308	0.031119	STK11	chr19	+	1189406	1228428	3553	protein_coding	serine/threonine_kinase_11	1598	1618	1772	1593	1651	1701	2057	2201	1936	1768	2296	1913	26.0744	25.9808	29.0459	25.5538	27.9524	27.7165	35.0859	34.0869	31.7698	29.8029	37.4335	34.4041
ENSG00000100330	711.386	861.949	-0.26966	0.0018111	0.040222	MTMR3	chr22	+	30279144	30426855	8906	protein_coding	myotubularin_related_protein_3	778	792	691	698	612	719	896	1104	962	760	781	755	5.06442	5.07354	4.51868	4.46692	4.13368	4.67386	6.09704	6.82102	6.29792	5.11096	5.07986	5.41695
ENSG00000140326	227.645	275.286	-0.26771	0.0013983	0.032893	CDAN1	chr15	-	43015757	43029324	4637	protein_coding	codanin_1	222	229	233	239	224	222	261	320	255	275	275	285	2.77555	2.81752	2.92641	2.93763	2.90589	2.77169	3.41112	3.79731	3.20633	3.55195	3.43541	3.92734
ENSG00000108654	3848.7	4650.73	-0.26719	0.00038016	0.012179	DDX5	chr17	-	62495734	62504317	3558	protein_coding	DEAD_(Asp-Glu-Ala-Asp)_box_helicase_5	3641	4238	3622	4612	3053	4111	4443	5335	4720	4479	4947	4344	59.3264	67.9554	59.2868	73.8787	51.6165	66.8914	75.677	82.5071	77.3465	75.3958	80.5414	78.0144
ENSG00000119414	785.887	948.696	-0.26544	0.0011716	0.029014	PPP6C	chr9	-	127908852	127952218	4349	protein_coding	protein_phosphatase_6_catalytic_subunit	868	746	803	777	761	772	1025	1089	987	821	1039	812	11.5708	9.7863	10.7533	10.1828	10.526	10.2768	14.2833	13.7785	13.2322	11.3064	13.8391	11.9305
ENSG00000006007	1011.82	1218.96	-0.26135	0.0014579	0.034065	GDE1	chr16	-	19513015	19533467	2954	protein_coding	glycerophosphodiester_phosphodiesterase_1	1010	1099	1010	1127	764	1110	1235	1260	1249	1408	1081	1169	19.8218	21.2254	19.9125	21.7445	15.5579	21.7541	25.3367	23.4705	24.6523	28.5472	21.1982	25.2869
ENSG00000105778	693.86	831.929	-0.25642	0.0005475	0.01637	AVL9	chr7	+	32535038	33078516	7937	protein_coding	AVL9_homolog_(S._cerevisiase)	746	684	779	732	582	663	939	903	901	822	732	763	5.44898	4.91664	5.71606	5.25642	4.41097	4.836	7.16973	6.26029	6.61871	6.20279	5.34242	6.1427
ENSG00000196663	590.481	707.656	-0.25498	0.0023087	0.048348	TECPR2	chr14	+	102829300	102968818	8686	protein_coding	tectonin_beta-propeller_repeat_containing_2	527	635	557	660	568	608	756	792	709	735	759	557	3.51742	4.17083	3.73466	4.33072	3.93366	4.0524	5.27468	5.01728	4.75917	5.06803	5.0618	4.09757
ENSG00000103496	624.344	741.039	-0.24273	0.00048465	0.01502	STX4	chr16	+	31044210	31054296	1588	protein_coding	syntaxin_4	674	690	585	653	540	625	738	891	782	658	723	716	24.6061	24.7895	21.4546	23.4368	20.4555	22.7855	28.1643	30.8738	28.7118	24.8169	26.3737	28.8107
ENSG00000175115	1783.04	2113.14	-0.24203	5.8816e-05	0.0027913	PACS1	chr11	+	65837834	66012218	4392	protein_coding	phosphofurin_acidic_cluster_sorting_protein_1	1787	1896	1644	1806	1728	1867	2204	2409	2134	1986	2000	2106	23.5882	24.6289	21.7999	23.4364	23.6673	24.61	30.4119	30.1813	28.3294	27.0825	26.3785	30.6399
ENSG00000124313	486.392	577.034	-0.23988	0.0020122	0.043449	IQSEC2	chrX	-	53262058	53350522	6011	protein_coding	IQ_motif_and_Sec7_domain_2	537	435	513	553	393	508	631	573	583	608	567	540	5.17918	4.12868	4.97034	5.24341	3.93291	4.89267	6.36175	5.24531	5.65492	6.05799	5.46411	5.74034
ENSG00000156973	267.004	314.593	-0.23133	0.0022716	0.047756	PDE6D	chr2	-	232597135	232650982	1175	protein_coding	phosphodiesterase_6D_cGMP-specific_rod_delta	276	298	259	285	230	263	309	364	317	298	341	284	13.6177	14.4693	12.8374	13.8243	11.7749	12.9583	15.9373	17.0462	15.7299	15.1897	16.8112	15.4444
ENSG00000160213	3815.75	4473.79	-0.22813	8.6249e-09	1.2776e-06	CSTB	chr21	-	45192393	45196326	2163	protein_coding	cystatin_B_(stefin_B)	3738	3802	3925	4188	3411	3937	4297	4859	4648	4590	4451	4326	100.188	100.282	105.681	110.353	94.8621	105.375	120.393	123.61	125.289	127.095	119.202	127.797
ENSG00000176986	1455.37	1702.74	-0.22237	0.0013087	0.031119	SEC24C	chr10	+	75504120	75531919	4668	protein_coding	SEC24_family_member_C_(S._cerevisiae)	1490	1408	1501	1688	1281	1413	1696	1720	1845	1830	1841	1417	18.505	17.2084	18.7269	20.61	16.5077	17.5243	22.0186	20.275	23.0447	23.4797	22.8458	19.3968
ENSG00000142875	568.682	664.801	-0.22187	0.00052149	0.015917	PRKACB	chr1	+	84543745	84704181	4513	protein_coding	protein_kinase_cAMP-dependent_catalytic_beta	569	583	590	625	495	568	714	673	734	703	653	565	7.30937	7.37008	7.61382	7.89315	6.59793	7.28638	9.58797	8.20564	9.48278	9.32957	8.38168	7.99971
ENSG00000116171	1621.52	1882.46	-0.21159	0.0010555	0.026754	SCP2	chr1	+	53392901	53517375	5204	protein_coding	sterol_carrier_protein_2	1714	1610	1692	1817	1299	1666	2078	1997	1932	1994	1671	1767	19.0944	17.6505	18.9356	19.9	15.0155	18.5339	24.1993	21.1156	21.6458	22.9488	18.6004	21.6965
ENSG00000079805	2246.94	2594.22	-0.20405	0.002385	0.049559	DNM2	chr19	+	10828755	10944164	5651	protein_coding	dynamin_2	2273	2445	2135	2363	2125	2189	2856	2964	2529	2371	2776	2281	23.3189	24.6844	22.0033	23.8327	22.6205	22.4259	30.6286	28.8613	26.0933	25.1292	28.4562	25.7923
ENSG00000107537	712.243	820.324	-0.20067	0.0011055	0.027709	PHYH	chr10	-	13319796	13344412	1829	protein_coding	phytanoyl-CoA_2-hydroxylase	687	714	760	811	630	693	832	842	878	885	770	775	21.7759	22.2717	24.2	25.2722	20.7202	21.9356	27.5679	25.3315	27.9889	28.9802	24.3871	27.0757
ENSG00000183751	475.303	545.319	-0.19483	0.0011806	0.029103	TBL3	chr16	+	2022038	2032934	6803	protein_coding	transducin_(beta)-like_3	510	484	446	517	422	488	583	588	522	545	555	518	4.34613	4.05895	3.81813	4.33137	3.73147	4.15287	5.19352	4.75598	4.47378	4.79808	4.7258	4.86542
ENSG00000140740	2103.41	2393.2	-0.18511	2.6951e-05	0.001511	UQCRC2	chr16	+	21963981	21994981	2615	protein_coding	ubiquinol-cytochrome_c_reductase_core_protein_II	2200	2179	2135	2196	1943	2016	2435	2551	2459	2501	2476	2122	48.7735	47.5395	47.5491	47.8626	44.696	44.6322	56.4314	53.6787	54.8266	57.2814	54.8482	51.8519
ENSG00000090863	8428.94	9490.05	-0.16985	0.00025135	0.008765	GLG1	chr16	-	74485856	74641012	4748	protein_coding	golgi_glycoprotein_1	8567	8777	8374	8460	7991	8554	9917	10781	10118	8827	9266	8809	104.605	105.464	102.716	101.554	101.241	104.301	126.58	124.943	124.248	111.346	113.049	118.551
ENSG00000198561	3071.69	2780.92	0.14256	0.0018277	0.04048	CTNND1	chr11	+	57520715	57587018	6553	protein_coding	catenin_(cadherin-associated_protein)_delta_1	2997	3087	2955	3491	2700	3302	2848	2962	2963	2789	2671	2660	26.5143	26.876	26.2623	30.363	24.7851	29.172	26.3387	24.8718	26.3631	25.4906	23.6111	25.9378
ENSG00000090905	1699.36	1494.79	0.18242	0.001533	0.03536	TNRC6A	chr16	+	24741016	24838953	8438	protein_coding	trinucleotide_repeat_containing_6A	1790	1788	1782	1740	1478	1667	1553	1653	1669	1541	1445	1241	12.2983	12.0892	12.2994	11.7529	10.5367	11.4373	11.1539	10.7794	11.5324	10.9379	9.92	9.39773
ENSG00000154380	2324.01	2036.61	0.18838	0.00010315	0.004326	ENAH	chr1	-	225677502	225840844	7167	protein_coding	enabled_homolog_(Drosophila)	2341	2421	2398	2430	2135	2272	2082	2245	2276	2092	1868	1829	18.9364	19.272	19.4862	19.3243	17.9196	18.3527	17.605	17.2362	18.5157	17.4822	15.0981	16.3067
ENSG00000186566	1039.58	906.722	0.19374	0.0015941	0.036289	GPATCH8	chr17	-	42472652	42580798	8109	protein_coding	G_patch_domain_containing_8	1046	1119	1067	1022	964	1039	888	1017	1029	866	922	796	7.47821	7.87285	7.66325	7.18322	7.15118	7.41784	6.63651	6.90107	7.39866	6.39621	6.58638	6.27244
ENSG00000067900	1859.51	1620.58	0.19591	0.0004525	0.014186	ROCK1	chr18	-	18529701	18691812	6650	protein_coding	Rho-associated_coiled-coil_containing_protein_kinase_1	1995	1883	1680	1992	1751	1902	1767	1820	1579	1668	1551	1469	17.3922	16.1547	14.7131	17.0727	15.8392	16.5584	16.1031	15.0596	13.8441	15.0226	13.5106	14.1153
ENSG00000025796	2006.43	1738.89	0.20287	0.0023905	0.049611	SEC63	chr6	-	108188960	108279393	6411	protein_coding	SEC63_homolog_(S._cerevisiae)	2326	2104	1840	2043	1859	1918	1929	1956	1730	1775	1645	1543	21.0338	18.7236	16.7151	18.1626	17.443	17.3202	18.2348	16.7883	15.7335	16.5823	14.8636	15.3791
ENSG00000166888	4990.01	4320.31	0.20628	6.5679e-06	0.00044186	STAT6	chr12	-	57489191	57525922	4034	protein_coding	signal_transducer_and_activator_of_transcription_6_interleukin-4_induced	4765	5493	4984	5385	4381	5081	4285	4880	4526	4427	4111	4041	68.4794	77.686	71.9545	76.0826	65.3289	72.9193	64.3737	66.5651	65.4159	65.7272	59.033	64.0094
ENSG00000110880	3653.85	3159.09	0.20867	3.1123e-06	0.00022738	CORO1C	chr12	-	109038885	109125372	3892	protein_coding	coronin_actin_binding_protein_1C	3643	3678	3797	4016	3046	3875	3119	3409	3206	3256	3160	3034	54.265	53.9148	56.8177	58.8107	47.0787	57.6405	48.5664	48.1967	48.0281	50.1053	47.0324	49.812
ENSG00000076685	938.36	808.136	0.21184	0.0020786	0.044335	NT5C2	chr10	-	104845940	104953056	5263	protein_coding	5'-nucleotidase_cytosolic_II	1025	957	940	1036	773	937	787	948	849	891	698	746	11.2908	10.374	10.4018	11.2192	8.83515	10.3071	9.06223	9.91146	9.40544	10.1395	7.68255	9.05725
ENSG00000134717	617.051	526.002	0.22691	0.00079011	0.021995	BTF3L4	chr1	+	52521797	52556388	4703	protein_coding	basic_transcription_factor_3-like_4	629	622	622	637	584	620	508	534	546	542	492	566	7.7537	7.54544	7.70249	7.71969	7.46974	7.63213	6.5461	6.24783	6.76897	6.90234	6.06001	7.69011
ENSG00000177674	459.669	390.784	0.2307	0.00092128	0.024466	AGTRAP	chr1	+	11796141	11814859	1116	protein_coding	angiotensin_II_receptor-associated_protein	477	465	479	492	393	467	410	412	363	440	393	355	24.7792	23.7716	24.997	25.1268	21.1834	24.226	22.2645	20.314	18.9648	23.6135	20.3991	20.3261
ENSG00000137161	788.262	665.577	0.24019	0.00040367	0.01283	CNPY3	chr6	+	42896938	42907025	1704	protein_coding	canopy_3_homolog_(zebrafish)	828	821	755	787	697	863	638	762	676	640	622	703	28.1705	27.488	25.8044	26.3233	24.6054	29.3204	22.6905	24.6064	23.1303	22.4948	21.1448	26.3619
ENSG00000125868	6451.11	5443.68	0.24068	0.00050372	0.015521	DSTN	chr20	+	17550508	17588887	1940	protein_coding	destrin_(actin_depolymerizing_factor)	6818	6181	6087	7017	5747	7055	5688	5803	5392	5805	4678	5667	203.746	181.772	182.733	206.151	178.2	210.535	177.685	164.594	162.051	179.214	139.682	186.656
ENSG00000138594	1124.45	944.8	0.24653	8.6524e-05	0.0037554	TMOD3	chr15	+	52121825	52239492	4668	protein_coding	tropomodulin_3_(ubiquitous)	1137	1105	1073	1253	1114	1085	956	1133	1003	936	883	843	14.1209	13.5052	13.387	15.2987	14.3556	13.4564	12.4114	13.3556	12.5278	12.0093	10.9575	11.5395
ENSG00000170581	2721.21	2284.87	0.24696	0.0010214	0.026053	STAT2	chr12	-	56735381	56753939	3278	protein_coding	signal_transducer_and_activator_of_transcription_2_113kDa	2469	2910	2576	3036	2292	3143	2234	2546	2409	2085	2354	2250	43.6662	50.6469	45.767	52.7872	42.0604	55.5091	41.3017	42.7378	42.8482	38.0951	41.5988	43.8596
ENSG00000158092	426.916	358.35	0.24851	0.00027563	0.0094087	NCK1	chr3	+	136581050	136668665	2403	protein_coding	NCK_adaptor_protein_1	451	447	425	450	378	423	349	401	355	397	321	354	10.8807	10.6126	10.3003	10.6732	9.4625	10.191	8.80168	9.18234	8.61349	9.89484	7.7381	9.41327
ENSG00000156162	833.872	700.023	0.2494	1.5064e-05	0.00091093	DPY19L4	chr8	+	95731931	95806064	6197	protein_coding	dpy-19-like_4_(C._elegans)	895	849	838	885	692	875	720	757	794	711	657	620	8.37288	7.81619	7.8755	8.1395	6.71726	8.17439	7.04117	6.72167	7.4704	6.87163	6.1414	6.39295
ENSG00000154845	1251.57	1049.03	0.24984	0.0002379	0.0084706	PPP4R1	chr18	-	9546789	9615238	3925	protein_coding	protein_phosphatase_4_regulatory_subunit_1	1332	1251	1156	1275	1256	1256	1047	1222	1113	975	966	1054	19.6742	18.1839	17.1528	18.5143	19.2494	18.5259	16.1659	17.1315	16.5333	14.8777	14.2568	17.159
ENSG00000119537	1171.35	979.187	0.25272	0.00092119	0.024466	KDSR	chr18	-	60994959	61034743	5447	protein_coding	3-ketodihydrosphingosine_reductase	1063	1290	1149	1259	1075	1220	861	1135	1045	1063	896	954	11.3138	13.5114	12.2851	13.1736	11.8719	12.9668	9.57943	11.4657	11.1857	11.6882	9.52871	11.1913
ENSG00000168779	391.592	326.494	0.25672	0.00083471	0.022879	SHOX2	chr3	-	157813743	157824292	4078	protein_coding	short_stature_homeobox_2	362	387	384	462	381	382	329	327	338	347	326	314	5.14629	5.41418	5.48403	6.45699	5.62012	5.42307	4.88925	4.41228	4.83253	5.09629	4.63077	4.92009
ENSG00000102218	358.637	297.394	0.26241	0.0019358	0.042351	RP2	chrX	+	46696375	46741793	3803	protein_coding	retinitis_pigmentosa_2_(X-linked_recessive)	378	389	336	382	310	369	344	345	304	309	244	265	5.76234	5.83569	5.14551	5.72496	4.90347	5.61732	5.48183	4.99178	4.66071	4.86636	3.71661	4.45257
ENSG00000116704	639.408	531.511	0.26256	7.5201e-05	0.0033916	SLC35D1	chr1	-	67465015	67519782	6162	protein_coding	solute_carrier_family_35_(UDP-glucuronic_acid/UDP-N-acetylgalactosamine_dual_transporter)_member_D1	619	650	627	731	536	698	512	611	584	527	492	507	5.82374	6.01812	5.926	6.76132	5.23252	6.55787	5.03549	5.4561	5.52581	5.12225	4.62516	5.25747
ENSG00000144468	550.5	456.921	0.2637	0.00054349	0.016367	RHBDD1	chr2	+	227700297	227863931	5151	protein_coding	rhomboid_domain_containing_1	618	565	587	595	455	504	495	467	472	499	412	430	6.95553	6.25786	6.63686	6.58356	5.31358	5.66458	5.82381	4.98871	5.34263	5.80204	4.63328	5.33418
ENSG00000162976	643.561	534.074	0.26396	4.5665e-05	0.0023332	PQLC3	chr2	+	11295324	11319000	1830	protein_coding	PQ_loop_repeat_containing_3	694	651	647	630	606	645	544	630	522	554	487	511	21.9858	20.2955	20.5906	19.6212	19.92	20.4051	18.0153	18.9432	16.6312	18.1314	15.4156	17.8427
ENSG00000175727	866.863	716.939	0.26825	0.00023969	0.0084871	MLXIP	chr12	+	122516628	122629266	5799	protein_coding	MLX_interacting_protein	881	899	916	938	722	876	751	842	794	738	590	652	8.80757	8.84455	9.19937	9.21903	7.48948	8.74541	7.84839	7.98954	7.98311	7.62211	5.89362	7.18432
ENSG00000092439	1114.96	918.534	0.27175	0.0013741	0.032483	TRPM7	chr15	-	50844670	50979012	7263	protein_coding	transient_receptor_potential_cation_channel_subfamily_M_member_7	1081	1247	1126	1179	941	1153	904	1115	1063	942	737	838	8.62865	9.79534	9.02897	9.25195	7.79366	9.19057	7.54304	8.44737	8.5334	7.76795	5.87807	7.37257
ENSG00000196954	803.914	660.28	0.27688	0.0010427	0.026471	CASP4	chr11	-	104813593	104840163	4745	protein_coding	caspase_4_apoptosis-related_cysteine_peptidase	874	829	800	841	644	868	648	699	728	726	532	677	10.6785	9.96752	9.81905	10.1017	8.16427	10.5904	8.27623	8.10595	8.9454	9.16373	6.49469	9.11682
ENSG00000153250	1721.37	1410.91	0.27799	0.0020674	0.044153	RBMS1	chr2	-	161128662	161350305	4273	protein_coding	RNA_binding_motif_single_stranded_interacting_protein_1	1755	1839	1405	1799	1798	1751	1363	1522	1322	1600	1490	1272	23.811	24.5537	19.1496	23.9957	25.3119	23.7237	19.3311	19.5995	18.0386	22.4264	20.1993	19.0215
ENSG00000110492	2080.37	1705.24	0.27869	0.0016024	0.036337	MDK	chr11	+	46402306	46405375	1339	protein_coding	midkine_(neurite_growth-promoting_factor_2)	2106	2113	2086	1960	1878	2381	1576	1690	1606	1750	1819	1877	91.1824	90.0301	90.7297	83.4279	84.369	102.946	71.3295	69.4495	69.931	78.2761	78.6929	89.5725
ENSG00000167460	34422.8	28208.3	0.27961	0.00089624	0.024038	TPM4	chr19	+	16177831	16213813	2672	protein_coding	tropomyosin_4	34285	39363	34329	30590	31980	36490	27001	34167	30063	26501	25379	28466	743.876	840.467	748.239	652.497	719.962	790.618	612.403	703.612	655.995	594.015	550.201	680.739
ENSG00000143384	5223.44	4293.32	0.28043	4.6342e-09	7.4844e-07	MCL1	chr1	-	150547032	150552066	3932	protein_coding	myeloid_cell_leukemia_sequence_1_(BCL2-related)	5401	5465	5236	5384	4620	5379	4401	4862	4728	4231	3813	4081	79.6331	79.295	77.5536	78.0418	70.6799	79.1985	67.8315	68.04	70.1082	64.4468	56.1742	66.3199
ENSG00000152778	542.159	444.125	0.28047	0.00019805	0.0073344	IFIT5	chr10	+	91174343	91180758	4015	protein_coding	interferon-induced_protein_with_tetratricopeptide_repeats_5	554	574	490	534	553	553	469	465	473	482	417	394	7.9994	8.15634	7.10765	7.58039	8.28528	7.97386	7.07915	6.3728	6.86879	7.19007	6.01636	6.27049
ENSG00000196950	568.55	465.593	0.28054	0.0011413	0.028349	SLC39A10	chr2	+	196440701	196602426	5432	protein_coding	solute_carrier_family_39_(zinc_transporter)_member_10	570	559	586	687	444	593	507	522	486	514	393	412	6.08343	5.87112	6.28281	7.2083	4.9169	6.3201	5.65642	5.28778	5.21652	5.66729	4.19098	4.8465
ENSG00000239305	303.178	248.417	0.28098	0.00062061	0.01812	RNF103	chr2	-	86830516	86850989	4560	protein_coding	ring_finger_protein_103	351	288	303	295	269	321	243	270	250	241	242	261	4.46247	3.60327	3.86985	3.68717	3.54858	4.07539	3.2295	3.25808	3.19654	3.16537	3.07421	3.65735
ENSG00000026025	57802.7	47206	0.28434	0.00077535	0.021659	VIM	chr10	+	17270258	17279592	2666	protein_coding	vimentin	56634	57102	68620	58138	50567	57060	43965	47743	52593	51745	42003	48386	1231.54	1221.97	1499.02	1242.9	1140.97	1239.08	999.403	985.4	1150.2	1162.47	912.648	1159.71
ENSG00000136560	734.465	599.675	0.28493	0.00073951	0.020872	TANK	chr2	+	161993419	162092732	2171	protein_coding	TRAF_family_member-associated_NFKB_activator	796	848	699	752	587	755	667	704	613	574	506	584	21.2562	22.2846	18.7514	19.7421	16.2647	20.1334	18.6191	17.8433	16.4629	15.8352	13.5012	17.1887
ENSG00000124151	1294.41	1052.66	0.28835	0.0018613	0.041012	NCOA3	chr20	+	46130601	46285621	7939	protein_coding	nuclear_receptor_coactivator_3	1503	1165	1170	1412	1272	1272	1069	1190	1031	1270	933	913	10.9755	8.372	8.58294	10.1369	9.63805	9.27578	8.16029	8.24791	7.57177	9.58098	6.80768	7.34845
ENSG00000226479	434.885	352.086	0.29632	0.0001089	0.0045199	TMEM185B	chr2	-	120978854	120980984	2131	protein_coding	transmembrane_protein_185B	412	486	433	426	413	446	364	407	365	357	360	291	11.2085	13.0113	11.8337	11.3936	11.6583	12.1166	10.3517	10.5093	9.98652	10.0336	9.78593	8.7257
ENSG00000163512	751.193	607.187	0.29786	0.00074073	0.020872	AZI2	chr3	-	28356494	28390618	4706	protein_coding	5-azacytidine_induced_2	866	776	674	695	688	825	672	679	647	516	599	578	10.6684	9.4076	8.34111	8.41722	8.79436	10.1492	8.65389	7.93927	8.01599	6.56704	7.37324	7.84814
ENSG00000151458	880.059	710.071	0.30005	0.00054658	0.01637	ANKRD50	chr4	-	125585207	125633887	8794	protein_coding	ankyrin_repeat_domain_50	805	795	907	958	938	880	674	779	765	778	718	606	5.30692	5.15762	6.00671	6.2089	6.41629	5.79329	4.6448	4.87432	5.07201	5.29865	4.72957	4.40329
ENSG00000164114	361.537	289.053	0.31422	0.00034513	0.011372	MAP9	chr4	-	156263810	156298122	7333	protein_coding	microtubule-associated_protein_9	359	388	376	413	280	370	258	315	321	333	270	261	2.83822	3.01869	2.98622	3.20999	2.29691	2.92112	2.13222	2.3637	2.55228	2.71978	2.13287	2.27431
ENSG00000196159	1367.68	1093.4	0.31469	0.00017287	0.0066614	FAT4	chr4	+	126237554	126414087	16123	protein_coding	FAT_tumor_suppressor_homolog_4_(Drosophila)	1544	1189	1290	1545	1174	1516	1238	1129	1141	1074	971	1085	5.55181	4.20731	4.65972	5.46158	4.38016	5.44355	4.65338	3.85311	4.12615	3.98961	3.48864	4.30006
ENSG00000111962	592.759	471.525	0.31832	0.00078073	0.021771	UST	chr6	+	149068464	149398126	4198	protein_coding	uronyl-2-sulfotransferase	524	545	681	618	611	579	476	466	543	484	442	452	7.23639	7.40667	9.44758	8.39038	8.75521	7.98482	6.87161	6.1081	7.54158	6.90518	6.09906	6.87998
ENSG00000157827	1402.6	1109.45	0.3236	0.0022513	0.047391	FMNL2	chr2	+	153191751	153506348	5575	protein_coding	formin-like_2	1408	1624	1527	1343	1080	1486	1145	1370	1349	1072	908	929	14.6417	16.6192	15.9518	13.7299	11.6532	15.4313	12.4467	13.5219	14.1082	11.5165	9.43462	10.6478
ENSG00000173706	1794.2	1421.41	0.32618	0.000172	0.0066438	HEG1	chr3	-	124684554	124774802	9156	protein_coding	heart_development_protein_with_EGF-like_domains_1	1823	1976	1942	1814	1596	1658	1261	1744	1646	1524	1293	1201	11.5429	12.3126	12.3526	11.2919	10.4856	10.4835	8.34647	10.481	10.4816	9.96899	8.18043	8.38162
ENSG00000144451	339.481	268.073	0.32703	0.0013996	0.032893	SPAG16	chr2	+	214149113	215275225	4751	protein_coding	sperm_associated_antigen_16	356	400	376	319	265	333	254	328	287	279	223	261	4.34408	4.80335	4.60913	3.82685	3.35528	4.05778	3.23998	3.79885	3.5221	3.51715	2.71896	3.51032
ENSG00000206560	2550.93	2015.24	0.32827	0.00060462	0.017717	ANKRD28	chr3	-	15708743	15901278	6564	protein_coding	ankyrin_repeat_domain_28	2492	3075	2696	2442	1948	2751	1914	2482	2268	1964	1778	1872	22.0096	26.7267	23.9203	21.2038	17.8521	24.2634	17.6712	20.8064	20.1456	17.9203	15.6908	18.2233
ENSG00000075624	62388.7	49437.4	0.32888	8.5839e-06	0.00055438	ACTB	chr7	-	5566782	5603415	2245	protein_coding	actin_beta	66226	63821	59522	68794	48358	70543	52017	52640	49802	51551	43531	50525	1710.19	1621.87	1544.11	1746.51	1295.75	1819.14	1404.18	1290.22	1293.41	1375.28	1123.22	1438.07
ENSG00000162104	1577.75	1242.59	0.3338	0.00017042	0.0065985	ADCY9	chr16	-	4003388	4166186	7725	protein_coding	adenylate_cyclase_9	1679	1559	1498	1510	1610	1622	1276	1557	1344	1233	1001	1162	12.6004	11.5137	11.2935	11.1407	12.537	12.1557	10.0103	11.0905	10.1439	9.55953	7.50618	9.61166
ENSG00000070614	4074.82	3219.2	0.33435	5.8874e-07	5.2338e-05	NDST1	chr5	+	149865381	149937773	8030	protein_coding	N-deacetylase/N-sulfotransferase_(heparan_glucosaminyl)_1	4452	4226	4010	4151	3512	4226	3450	3667	3461	3277	2644	3086	32.142	30.025	29.0834	29.4627	26.3091	30.4679	26.0374	25.128	25.1299	24.4418	19.0734	24.5568
ENSG00000104361	782.008	615.601	0.33616	4.6957e-05	0.0023729	NIPAL2	chr8	-	99202061	99306621	4581	protein_coding	NIPA-like_domain_containing_2	743	802	667	875	761	861	627	658	630	702	550	574	9.4029	9.9881	8.47972	10.8864	9.99291	10.8811	8.29471	7.90366	8.01835	9.17801	6.95482	8.0065
ENSG00000128923	986.236	772.269	0.33744	0.0014823	0.034487	FAM63B	chr15	+	59063391	59154099	9238	protein_coding	family_with_sequence_similarity_63_member_B	1168	989	1122	1003	834	833	881	839	898	813	662	614	7.3299	6.10783	7.07344	6.18812	5.4307	5.22031	5.77952	4.99743	5.66765	5.2709	4.1511	4.24699
ENSG00000256043	597.236	467.294	0.34026	0.00085788	0.023163	CTSO	chr4	-	156845270	156875069	2954	protein_coding	cathepsin_O	524	673	588	694	472	659	417	534	480	561	412	438	10.2838	12.9979	11.5926	13.3901	9.61168	12.9153	8.55499	9.94703	9.47405	11.3743	8.07923	9.47446
ENSG00000118922	734.539	573.323	0.34032	0.0021494	0.045603	KLF12	chr13	-	74260226	74708394	10637	protein_coding	Kruppel-like_factor_12	908	813	622	622	734	716	655	639	602	506	548	536	4.9488	4.36054	3.40555	3.33278	4.15092	3.89693	3.73178	3.30556	3.29976	2.84907	2.98431	3.21986
ENSG00000100644	3833.32	3018.03	0.34058	1.0885e-08	1.5282e-06	HIF1A	chr14	+	62162231	62214976	3922	protein_coding	hypoxia_inducible_factor_1_alpha_subunit_(basic_helix-loop-helix_transcription_factor)	3998	3940	3662	4219	3332	3980	2913	3242	3050	3490	2758	2880	59.0974	57.3136	54.3784	61.3109	51.1052	58.7495	45.0118	45.485	45.3416	53.2954	40.7352	46.9219
ENSG00000133641	199.281	156.033	0.3422	0.00011861	0.0048855	C12orf29	chr12	+	88427623	88443937	3079	protein_coding	chromosome_12_open_reading_frame_29	194	219	195	222	176	196	175	162	165	161	157	129	3.65279	4.05792	3.68842	4.10941	3.43851	3.68532	3.44447	2.89513	3.12449	3.13176	2.95375	2.67714
ENSG00000131873	648.731	505.697	0.34295	0.0014905	0.034627	CHSY1	chr15	-	101715928	101792137	4550	protein_coding	chondroitin_sulfate_synthase_1	623	737	661	668	532	694	452	682	582	492	398	480	7.93798	9.24113	8.46069	8.3676	7.03344	8.83033	6.02034	8.24776	7.4579	6.47628	5.06705	6.74094
ENSG00000225614	605.83	472.842	0.34312	0.0005689	0.016916	ZNF469	chr16	+	88493879	88507165	13279	protein_coding	zinc_finger_protein_469	550	587	576	618	690	609	442	535	497	437	530	433	2.40121	2.52198	2.52623	2.65252	3.12573	2.6551	2.01721	2.21693	2.18221	1.97101	2.31203	2.0836
ENSG00000096060	15284.8	11891.2	0.34657	0.0011194	0.027892	FKBP5	chr6	-	35541362	35696360	7384	protein_coding	FK506_binding_protein_5	17369	16359	14963	12912	15125	15087	14154	13662	12287	9765	12392	10125	136.369	126.396	118.017	99.6638	123.217	118.288	116.167	101.809	97.0195	79.205	97.2149	87.6182
ENSG00000139668	235.335	183.107	0.34969	0.00019276	0.007221	WDFY2	chr13	+	52158644	52336171	3649	protein_coding	WD_repeat_and_FYVE_domain_containing_2	282	222	202	261	206	248	186	207	204	187	175	156	4.48031	3.47095	3.22399	4.07664	3.39595	3.93466	3.08911	3.12147	3.25958	3.0693	2.7781	2.73175
ENSG00000081014	375.21	291.337	0.35348	0.00017875	0.0068552	AP4E1	chr15	+	51200869	51298097	6758	protein_coding	adaptor-related_protein_complex_4_epsilon_1_subunit	411	399	350	444	298	368	309	325	264	346	282	246	3.52579	3.3684	3.01624	3.74456	2.65256	3.15253	2.77098	2.64623	2.27767	3.06641	2.41721	2.32599
ENSG00000147224	306.511	236.976	0.3546	0.0017043	0.038214	PRPS1	chrX	+	106871737	106894256	2073	protein_coding	phosphoribosyl_pyrophosphate_synthetase_1	317	296	324	348	223	347	228	253	227	279	191	259	8.86529	8.14632	9.10252	9.56788	6.47103	9.69079	6.66545	6.71559	6.38456	8.06077	5.33725	7.98346
ENSG00000137628	283.201	217.794	0.36208	0.00080073	0.022214	DDX60	chr4	-	169137444	169239958	6071	protein_coding	DEAD_(Asp-Glu-Ala-Asp)_box_polypeptide_60	303	337	290	259	210	312	257	245	232	204	200	188	2.89345	3.16693	2.78198	2.43151	2.08078	2.97525	2.56547	2.22059	2.22809	2.01253	1.90833	1.97874
ENSG00000173517	2007.43	1539.39	0.36402	0.0013806	0.03259	PEAK1	chr15	-	77400471	77712486	11715	protein_coding	Homo_sapiens_NKF3_kinase_family_member_(PEAK1)_mRNA.	2055	1749	1580	2629	1962	2135	1591	1582	1430	1860	1464	1418	10.1696	8.51758	7.85472	12.7904	10.0745	10.5508	8.23041	7.43065	7.11703	9.50917	7.23906	7.73437
ENSG00000173166	597.052	458.259	0.36485	0.0006069	0.017752	RAPH1	chr2	-	204259068	204400133	9808	protein_coding	Ras_association_(RalGDS/AF-6)_and_pleckstrin_homology_domains_1	676	533	510	645	609	619	523	451	557	452	380	423	3.99576	3.10039	3.02835	3.74813	3.73512	3.65375	3.23158	2.53022	3.31115	2.76013	2.24433	2.75582
ENSG00000106211	14700.9	11280.8	0.36805	0.00018352	0.006972	HSPB1	chr7	+	75931861	75933612	1455	protein_coding	heat_shock_27kDa_protein_1	15577	14377	12330	15719	15371	15004	11721	12030	9438	12546	10749	11880	620.66	563.734	493.533	615.74	635.487	596.998	488.197	454.952	378.2	516.433	427.945	521.728
ENSG00000137845	3699.02	2848.8	0.37057	2.6381e-08	3.3019e-06	ADAM10	chr15	-	58887403	59042177	5034	protein_coding	ADAM_metallopeptidase_domain_10	3795	3575	3603	4007	3629	3650	2973	2804	2884	3281	2692	2656	43.7051	40.5165	41.6838	45.3672	43.3652	41.9767	35.7911	30.6498	33.4031	39.036	30.9774	33.7137
ENSG00000184009	91022.5	69849.4	0.37092	2.3983e-05	0.0013635	ACTG1	chr17	-	79476997	79490873	2256	protein_coding	actin_gamma_1	105087	90699	87884	80182	87608	95813	73834	79736	71742	62343	63377	73191	2700.49	2293.68	2268.75	2025.69	2336	2458.75	1983.4	1944.81	1854.13	1655.09	1627.33	2073.05
ENSG00000164305	717.275	548.056	0.37203	0.00036905	0.011917	CASP3	chr4	-	185548850	185570663	2673	protein_coding	caspase_3_apoptosis-related_cysteine_peptidase	739	903	717	649	595	722	563	687	511	555	467	551	16.028	19.2734	15.622	13.8383	13.3902	15.6375	12.7645	14.1423	11.1462	12.4356	10.1205	13.1718
ENSG00000135338	166.52	127.217	0.37301	0.00023092	0.0082966	LCA5	chr6	-	80194708	80247147	4719	protein_coding	Leber_congenital_amaurosis_5	183	164	159	156	149	192	122	148	135	120	116	132	2.2482	1.98273	1.96229	1.88413	1.89935	2.35548	1.56676	1.72574	1.66797	1.52301	1.42394	1.78737
ENSG00000118689	3008.45	2299.04	0.3732	0.00018535	0.0070251	FOXO3	chr6	+	108881038	109005977	7341	protein_coding	forkhead_box_O3	3166	3289	3578	2779	2595	2710	2476	2655	2729	2060	2203	1892	25.0028	25.561	28.3858	21.5759	21.2642	21.3719	20.4404	19.9009	21.6747	16.8068	17.3837	16.4686
ENSG00000179241	755.953	575.87	0.3733	0.0009929	0.025528	LDLRAD3	chr11	+	35965531	36253686	3798	protein_coding	low_density_lipoprotein_receptor_class_A_domain_containing_3	851	825	793	638	686	755	620	538	556	551	728	498	12.99	12.3928	12.16	9.57418	10.8652	11.5086	9.89306	7.79453	8.53541	8.68897	11.1035	8.37848
ENSG00000136603	351.762	268.361	0.37456	0.0001011	0.0042509	SKIL	chr3	+	170075466	170114623	7182	protein_coding	SKI-like_oncogene	336	359	390	337	339	353	258	334	316	266	227	236	2.71223	2.85179	3.16253	2.67436	2.83937	2.8455	2.17705	2.55896	2.56535	2.21824	1.8309	2.0997
ENSG00000130147	1424.86	1087.56	0.3786	9.5888e-06	0.00060953	SH3BP4	chr2	+	235860617	235964358	5231	protein_coding	SH3-domain_binding_protein_4	1348	1379	1459	1445	1455	1472	1038	1272	1230	1068	901	1106	14.9396	15.04	16.2438	15.7441	16.7319	16.2912	12.0256	13.3803	13.7096	12.2281	9.97754	13.5102
ENSG00000114423	970.878	735.616	0.37924	0.0011031	0.027699	CBLB	chr3	-	105374305	105588396	6780	protein_coding	Cbl_proto-oncogene_E3_ubiquitin_protein_ligase_B	909	1006	804	1004	1146	947	633	770	718	869	763	710	7.77262	8.4652	6.90625	8.43995	10.1677	8.08629	5.65806	6.24919	6.17447	7.67648	6.51896	6.69144
ENSG00000133639	5763.64	4374.66	0.38059	0.00034512	0.011372	BTG1	chr12	-	92536286	92539673	2448	protein_coding	B-cell_translocation_gene_1_anti-proliferative	6591	5571	5740	4748	6480	5379	4706	4790	4621	4044	4114	4302	156.089	129.835	136.558	110.544	159.232	127.209	116.502	107.668	110.06	98.9399	97.35	112.292
ENSG00000186834	768.702	583.535	0.38281	9.0151e-05	0.0038507	HEXIM1	chr17	+	43224684	43229468	4785	protein_coding	hexamethylene_bis-acetamide_inducible_1	801	805	795	779	706	743	595	651	719	602	427	559	9.70473	9.59805	9.67611	9.27879	8.87545	8.98951	7.53579	7.48621	8.76096	7.53505	5.16927	7.46485
ENSG00000070366	1547.97	1178.06	0.38674	3.9486e-08	4.6535e-06	SMG6	chr17	-	1963133	2207065	6331	protein_coding	smg-6_homolog_nonsense_mediated_mRNA_decay_factor_(C._elegans)	1507	1673	1638	1581	1359	1570	1173	1236	1231	1359	1026	1131	13.7998	15.0762	15.0681	14.233	12.9126	14.3568	11.2284	10.7426	11.3368	12.8564	9.38768	11.4151
ENSG00000075426	2922.43	2198.54	0.38844	0.0010123	0.025903	FOSL2	chr2	+	28615315	28640179	6708	protein_coding	FOS-like_antigen_2	3120	2695	2509	2895	3364	2932	2254	2222	2162	2062	2800	1845	26.9646	22.9211	21.7833	24.5975	30.1669	25.3046	20.3636	18.2269	18.7918	18.4106	24.1796	17.575
ENSG00000048342	939.101	710.386	0.38987	1.6027e-05	0.00095491	CC2D2A	chr4	+	15471489	15603180	5249	protein_coding	coiled-coil_and_C2_domain_containing_2A	969	996	918	814	977	960	731	814	676	649	723	720	10.7024	10.8256	10.1855	8.8386	11.1966	10.5882	8.43985	8.53318	7.50888	7.40525	7.97894	8.7649
ENSG00000109790	769.062	580.798	0.39127	2.8297e-05	0.0015755	KLHL5	chr4	+	39046659	39128477	3425	protein_coding	kelch-like_family_member_5	838	796	734	762	715	786	568	670	666	641	433	558	14.1846	13.2593	12.4811	12.6803	12.5578	13.2859	10.0504	10.7641	11.3375	11.2091	7.32336	10.4103
ENSG00000174799	97.2576	72.8228	0.39385	0.0012565	0.03038	CEP135	chr4	+	56815037	56899529	5562	protein_coding	centrosomal_protein_135kDa	86	103	92	122	95	88	69	78	76	76	69	74	0.896397	1.05651	0.963325	1.25016	1.02745	0.915969	0.751817	0.771661	0.796686	0.818379	0.718623	0.850142
ENSG00000122786	13642.5	10312.8	0.39695	2.9431e-09	5.222e-07	CALD1	chr7	+	134429003	134655479	4544	protein_coding	caldesmon_1	14373	12581	14245	14979	12547	13474	9922	11131	12177	10929	9246	9342	183.376	157.96	182.574	187.88	166.1	171.667	132.329	134.79	156.245	144.05	117.869	131.369
ENSG00000134030	1491.67	1115.53	0.39957	0.00028895	0.0098011	CTIF	chr18	+	46065417	46389588	5750	protein_coding	CBP80/20-dependent_translation_initiation_factor	1533	1242	1349	1679	1686	1462	1088	1119	1184	1312	957	1110	15.4564	12.3232	13.6634	16.6425	17.6383	14.72	11.4671	10.7084	12.0057	13.6659	9.64112	12.3352
ENSG00000104691	202.029	151.315	0.40153	2.9975e-05	0.0016406	UBXN8	chr8	+	30589764	30624522	1623	processed_transcript	UBX_domain_protein_8	218	222	186	208	204	177	154	173	142	150	151	149	7.78702	7.80375	6.67437	7.30433	7.561	6.3137	5.75037	5.8653	5.10123	5.53534	5.38942	5.86622
ENSG00000147454	386.429	288.337	0.40203	0.00046704	0.014614	SLC25A37	chr8	+	23386318	23432976	4823	protein_coding	solute_carrier_family_25_(mitochondrial_iron_transporter)_member_37	395	381	327	546	317	375	260	301	306	339	269	276	4.74802	4.50689	3.94863	6.45225	3.95376	4.50135	3.26701	3.43409	3.69921	4.20973	3.23086	3.65664
ENSG00000132718	1513.16	1121.28	0.40346	0.0019548	0.042651	SYT11	chr1	+	155829300	155854990	5240	protein_coding	synaptotagmin_XI	1333	1273	1567	1593	1887	1390	945	1152	1370	1211	1105	1032	14.748	13.8601	17.4162	17.3269	21.6625	15.3572	10.9293	12.0972	15.2438	13.8415	12.2156	12.5846
ENSG00000118596	235.535	174.116	0.40411	0.0023941	0.049621	SLC16A7	chr12	+	59989848	60176395	4536	protein_coding	solute_carrier_family_16_member_7_(monocarboxylic_acid_transporter_2)	270	269	247	195	191	248	190	226	217	154	146	132	3.45083	3.38336	3.17132	2.45018	2.53296	3.16525	2.53848	2.74156	2.78928	2.03338	1.8645	1.85948
ENSG00000060642	361.953	268.87	0.40517	0.00073787	0.020865	PIGV	chr1	+	27113963	27124889	2713	protein_coding	phosphatidylinositol_glycan_anchor_biosynthesis_class_V	339	355	402	384	310	392	226	263	318	349	218	259	7.24408	7.4653	8.62963	8.06709	6.87353	8.36499	5.04838	5.33419	6.83411	7.70455	4.65468	6.10016
ENSG00000142089	6570.36	4869.9	0.40667	0.00097475	0.02536	IFITM3	chr11	-	319669	327537	808	protein_coding	interferon_induced_transmembrane_protein_3	6088	8270	7020	6212	4758	7352	3842	5904	4735	5400	4623	5080	436.814	583.933	505.99	438.183	354.226	526.773	288.164	402.066	341.675	400.271	331.433	401.738
ENSG00000070214	4476	3357.84	0.40698	4.9979e-09	7.9417e-07	SLC44A1	chr9	+	108006903	108201452	10511	protein_coding	solute_carrier_family_44_member_1	4567	4944	4248	4399	4492	4254	3367	3782	3651	3607	3182	2855	25.1895	26.8351	23.5373	23.8531	25.7077	23.4306	19.413	19.7989	20.2522	20.5529	17.5364	17.3561
ENSG00000172456	381.642	282.81	0.4105	0.00052056	0.015917	FGGY	chr1	+	59762310	60233347	2485	protein_coding	FGGY_carbohydrate_kinase_domain_containing	371	361	410	464	290	413	245	259	305	342	251	310	8.65527	8.288	9.60889	10.6421	7.02004	9.62172	5.97494	5.73504	7.15613	8.24274	5.85101	7.97125
ENSG00000164104	717.155	528.704	0.41086	0.0016003	0.036337	HMGB2	chr4	-	174252846	174256276	1889	protein_coding	high_mobility_group_box_2	883	663	780	704	550	753	608	544	676	477	377	533	27.0995	20.024	24.048	21.2411	17.5145	23.0777	19.5059	15.8464	20.8651	15.1237	11.5609	18.0296
ENSG00000091436	2799.8	2053.97	0.41742	0.0012986	0.031016	MLTK	chr2	+	173940163	174132738	7179	protein_coding	Mitogen-activated_protein_kinase_kinase_kinase_MLT_	2644	3715	2858	2381	2351	2917	2005	2840	2384	1732	1808	1781	21.3516	29.5232	23.1854	18.903	19.6996	23.5235	16.9256	21.7679	19.3619	14.4496	14.5887	15.8522
ENSG00000138119	12374.6	9168.61	0.41766	1.2425e-05	0.0007657	MYOF	chr10	-	95066186	95242074	6842	protein_coding	myoferlin	11305	11872	12027	13062	13864	12064	8150	9271	9550	9944	10179	8537	95.7901	98.9942	102.374	108.808	121.891	102.079	72.1886	74.5601	81.3814	87.0462	86.1798	79.7284
ENSG00000128652	142.748	105.142	0.41833	0.00069956	0.019991	HOXD3	chr2	+	177001340	177037830	4212	protein_coding	homeobox_D3	161	156	122	174	115	136	89	120	92	111	106	119	2.216	2.11303	1.68689	2.35449	1.64239	1.8693	1.28055	1.56767	1.27352	1.57836	1.45781	1.8053
ENSG00000112210	1017.36	746.603	0.41917	0.00088934	0.023892	RAB23	chr6	-	57053607	57087078	2986	protein_coding	RAB23_member_RAS_oncogene_family	863	1003	1059	1289	806	1132	647	734	758	979	633	775	16.7554	19.1637	20.6548	24.6036	16.2373	21.9475	13.1313	13.526	14.8008	19.6365	12.28	16.5845
ENSG00000157693	266.9	196.545	0.42135	0.00012573	0.0051265	C9orf91	chr9	+	117373486	117408702	4578	protein_coding	chromosome_9_open_reading_frame_91	250	284	235	272	242	325	228	215	185	199	160	206	3.1659	3.53925	2.98956	3.38633	3.17986	4.10995	3.01823	2.5842	2.35614	2.60345	2.02455	2.87529
ENSG00000100592	395.26	288.447	0.42237	0.0016101	0.036411	DAAM1	chr14	+	59655364	59838123	5806	protein_coding	dishevelled_associated_activator_of_morphogenesis_1	432	440	416	418	283	403	282	371	366	279	190	273	4.3136	4.32359	4.17284	4.10332	2.93209	4.01844	2.94351	3.51609	3.67544	2.87805	1.89566	3.00453
ENSG00000125744	320.929	234.634	0.42502	0.00042463	0.013443	RTN2	chr19	-	45988547	46000319	2357	protein_coding	reticulon_2	323	358	285	282	365	309	235	295	206	215	257	219	7.94467	8.66547	7.04208	6.81907	9.31539	7.58976	6.0423	6.88692	5.0958	5.46325	6.31621	5.93712
ENSG00000221955	143.786	105.092	0.42747	0.00020816	0.0076214	SLC12A8	chr3	-	124801480	124998021	3484	protein_coding	solute_carrier_family_12_(potassium/chloride_transporters)_member_8	146	137	145	163	137	138	103	116	110	137	87	87	2.42945	2.24342	2.42385	2.66652	2.36543	2.29314	1.79165	1.83207	1.84085	2.35513	1.44652	1.59563
ENSG00000144136	682.168	501.073	0.4288	1.5741e-05	0.00094483	SLC20A1	chr2	+	113403434	113421404	3381	protein_coding	solute_carrier_family_20_(phosphate_transporter)_member_1	680	717	710	788	544	684	438	520	559	634	440	455	11.66	12.0988	12.2301	13.2836	9.6788	11.7122	7.85096	8.46294	9.63987	11.2309	7.5386	8.59918
ENSG00000125772	401.155	291.196	0.43092	0.0010386	0.026408	GPCPD1	chr20	-	5525085	5591672	6649	protein_coding	glycerophosphocholine_phosphodiesterase_GDE1_homolog_(S._cerevisiae)	492	311	327	498	390	402	351	309	310	304	227	270	4.28985	2.66854	2.86423	4.26883	3.52839	3.50025	3.19922	2.5572	2.71838	2.73835	1.97767	2.59477
ENSG00000102189	2243.05	1633.85	0.43271	0.00023123	0.0082966	EEA1	chr12	-	93164413	93323107	9875	protein_coding	early_endosome_antigen_1	2429	2688	1760	2112	2190	2318	1709	2256	1579	1464	1429	1528	14.2601	15.5296	10.3799	12.1897	13.3406	13.5896	10.4881	12.5709	9.32287	8.87924	8.38259	9.88729
ENSG00000181004	183.907	133.964	0.43483	8.134e-05	0.0035883	BBS12	chr4	+	123653857	123666098	3431	protein_coding	Bardet-Biedl_syndrome_12	197	142	182	208	188	189	128	145	132	149	141	119	3.32873	2.36122	3.08935	3.45524	3.29613	3.18911	2.26091	2.32547	2.24315	2.60098	2.38057	2.21624
ENSG00000168209	960.514	694.48	0.43589	0.0010062	0.025789	DDIT4	chr10	+	74033678	74035794	1748	protein_coding	DNA-damage-inducible_transcript_4	1152	803	1074	856	883	1010	703	659	786	683	527	845	38.2071	26.2086	35.7832	27.9105	30.3869	33.451	24.3729	20.7447	26.2172	23.4019	17.4644	30.8892
ENSG00000196935	821.968	592.015	0.45562	4.7004e-06	0.00032997	SRGAP1	chr12	+	64238073	64541613	8943	protein_coding	SLIT-ROBO_Rho_GTPase_activating_protein_1	854	823	836	920	642	894	520	723	679	668	471	547	5.53615	5.25032	5.44426	5.86328	4.31837	5.7874	3.52382	4.44854	4.42681	4.47368	3.05085	3.90836
ENSG00000122884	1329.24	939.258	0.4585	0.0017088	0.038214	P4HA1	chr10	-	74766975	74856732	2937	protein_coding	prolyl_4-hydroxylase_alpha_polypeptide_I	1362	1009	1172	1663	1409	1382	925	769	810	1270	957	946	26.8848	19.6	23.2402	32.2719	28.8586	27.2416	19.0867	14.4074	16.08	25.8983	18.8752	20.5816
ENSG00000163697	1316.31	932.341	0.45878	0.0011147	0.027818	APBB2	chr4	-	40812044	41218731	8972	protein_coding	amyloid_beta_(A4)_precursor_protein-binding_family_B_member_2	1426	1013	1177	1664	1299	1355	1006	675	965	1160	940	892	9.21432	6.44153	7.64017	10.5706	8.70939	8.74337	6.7952	4.13978	6.27109	7.74356	6.06907	6.35282
ENSG00000184584	536.225	378.843	0.4594	0.0015406	0.035484	TMEM173	chr5	-	138855119	138862520	3200	protein_coding	transmembrane_protein_173	620	439	374	680	561	557	398	424	292	445	356	383	11.2325	7.82679	6.80671	12.1114	10.5458	10.0771	7.53749	7.29086	5.32032	8.32879	6.44441	7.64786
ENSG00000157613	2182.58	1550.18	0.4632	0.00022966	0.0082875	CREB3L1	chr11	+	46299212	46342972	2687	protein_coding	cAMP_responsive_element_binding_protein_3-like_1	2482	1875	2214	1939	2374	2199	1682	1669	1669	1590	1101	1700	53.551	39.8109	47.9872	41.1288	53.1473	47.3791	37.9361	34.1784	36.2154	35.4406	23.7357	40.4271
ENSG00000184384	979.673	697.819	0.46365	6.4136e-05	0.0029587	MAML2	chr11	-	95709762	96076382	7106	protein_coding	mastermind-like_2_(Drosophila)	1046	829	872	1034	1163	925	679	724	764	692	807	576	8.53374	6.65577	7.14673	8.29337	9.84515	7.53608	5.7908	5.6063	6.26863	5.83247	6.57857	5.1795
ENSG00000186815	1594.92	1119.02	0.46832	0.0012778	0.030707	TPCN1	chr12	+	113658855	113736390	5345	protein_coding	two_pore_segment_channel_1	1676	1858	1627	1686	1174	1627	1183	1149	1261	1438	659	1113	18.1786	19.832	17.7278	17.9782	13.2126	17.6226	13.4132	11.8286	13.7554	16.1132	7.14202	13.3057
ENSG00000137331	207.743	145.018	0.48144	0.00031762	0.010576	IER3	chr6	-	30710976	30712331	1350	protein_coding	immediate_early_response_3	211	222	219	188	196	213	117	190	128	180	113	154	9.06112	9.38184	9.4477	7.93706	8.73353	9.13429	5.25226	7.74431	5.52816	7.98566	4.84873	7.28917
ENSG00000152049	137.543	94.8317	0.48288	0.001889	0.041553	KCNE4	chr2	+	223916532	224063117	3291	protein_coding	potassium_voltage-gated_channel_Isk-related_family_member_4	146	127	165	109	166	108	109	84	94	93	97	97	2.57192	2.20163	2.91993	1.88771	3.03423	1.89987	2.00721	1.40448	1.66535	1.69249	1.70737	1.88337
ENSG00000115993	1575.98	1102	0.48359	0.00015261	0.0060392	TRAK2	chr2	-	202241930	202316302	6510	protein_coding	trafficking_protein_kinesin_binding_2	1587	1748	1513	1826	1042	1841	1049	1097	1237	1404	860	1048	14.1328	15.319	13.5355	15.9866	9.62841	16.372	9.76536	9.27232	11.0788	12.9169	7.65245	10.2866
ENSG00000023608	84.5657	58.1698	0.48459	0.0019681	0.042885	SNAPC1	chr14	+	62229075	62263146	2656	protein_coding	small_nuclear_RNA_activating_complex_polypeptide_1_43kDa	100	72	67	94	102	72	62	60	55	53	72	51	2.18276	1.54658	1.46914	2.01714	2.31015	1.5694	1.41468	1.24304	1.20737	1.19514	1.57032	1.22697
ENSG00000127946	997.668	697.626	0.48463	0.00010545	0.004388	HIP1	chr7	-	75162621	75368280	8013	protein_coding	huntingtin_interacting_protein_1	888	867	966	1249	1047	983	594	735	780	909	588	636	6.42467	6.17295	7.02098	8.88389	7.85994	7.10211	4.49247	5.04725	5.6755	6.79424	4.25075	5.07169
ENSG00000115170	1085.65	761.134	0.48501	3.8254e-05	0.0020185	ACVR1	chr2	-	158592958	158732374	3045	protein_coding	activin_A_receptor_type_I	980	1127	1136	1154	1051	1082	572	832	871	826	633	882	18.6583	21.1157	21.7274	21.6	20.7627	20.5716	11.3842	15.0348	16.6777	16.2467	12.042	18.5085
ENSG00000169499	1008.32	698.221	0.49137	0.00033208	0.01101	PLEKHA2	chr8	+	38758753	38831428	5638	protein_coding	pleckstrin_homology_domain_containing_family_A_(phosphoinositide_binding_specific)_member_2	1150	1029	944	1150	813	1011	688	661	691	983	482	728	11.8251	10.4126	9.7513	11.6254	8.67428	10.3814	7.39532	6.45118	7.14591	10.4424	4.95228	8.25082
ENSG00000166073	1824.07	1273.88	0.49634	2.1002e-06	0.00016623	GPR176	chr15	-	40091233	40213093	3844	protein_coding	G_protein-coupled_receptor_176	1796	1822	1730	1952	1683	2006	1097	1433	1413	1508	963	1328	27.0867	27.0417	26.2107	28.9422	26.3371	30.2118	17.2949	20.5128	21.432	23.4958	14.512	22.0752
ENSG00000198121	3159.25	2171.02	0.50359	0.0001586	0.0062153	LPAR1	chr9	-	113635543	113800981	3637	protein_coding	lysophosphatidic_acid_receptor_1	3063	3265	2733	3621	2861	3514	1759	2328	2070	2960	1653	2394	48.8244	51.2164	43.7635	56.7441	47.3197	55.9355	29.31	35.2211	33.1842	48.7439	26.3277	42.0602
ENSG00000162783	839.27	571.004	0.51075	0.00036765	0.011896	IER5	chr1	+	181057638	181059977	2340	protein_coding	immediate_early_response_5	788	844	761	971	651	1061	470	559	528	776	466	656	19.5229	20.5776	18.9402	23.6504	16.7353	26.25	12.1724	13.1449	13.156	19.8618	11.5359	17.9134
ENSG00000133121	663.122	452.288	0.51112	0.0001996	0.0073748	STARD13	chr13	-	33677272	33924767	5917	protein_coding	StAR-related_lipid_transfer_(START)_domain_containing_13	653	568	526	846	721	675	445	419	399	603	424	449	6.39801	5.47666	5.17726	8.149	7.32996	6.60437	4.55777	3.89651	3.93166	6.10362	4.15095	4.84882
ENSG00000150347	2361.1	1627.14	0.52019	9.1887e-09	1.3487e-06	ARID5B	chr10	+	63661059	63856703	7891	protein_coding	AT_rich_interactive_domain_5B_(MRF1-like)	2374	2466	2529	2159	2281	2379	1733	1877	1919	1429	1658	1303	17.4414	17.8291	18.6652	15.594	17.3885	17.4539	13.3095	13.0887	14.1791	10.8461	12.1713	10.5512
ENSG00000134769	529.131	359.497	0.52048	5.5521e-05	0.0027001	DTNA	chr18	+	32073254	32471808	6522	protein_coding	dystrobrevin_alpha	520	568	504	453	634	484	287	393	412	374	407	313	4.62227	4.96863	4.50055	3.9587	5.84758	4.29629	2.66683	3.3157	3.68317	3.43449	3.6149	3.06658
ENSG00000217165	68.8764	45.5525	0.52599	0.0012495	0.030291	ANKRD18EP	chr6	+	39078097	39080728	2632	pseudogene	ankyrin_repeat_domain_18E_pseudogene	70	72	72	52	77	69	47	55	56	34	52	34	1.54186	1.56069	1.59317	1.12604	1.75984	1.51772	1.0822	1.14985	1.24053	0.773686	1.14446	0.825437
ENSG00000103196	2933.93	1934.5	0.5311	0.0015487	0.035619	CRISPLD2	chr16	+	84853590	84954374	4584	protein_coding	cysteine-rich_secretory_protein_LCCL_domain_containing_2	2251	3140	2561	2692	3543	3349	1240	2239	1987	2216	1639	2399	28.4685	39.0799	32.5372	33.4708	46.4937	42.296	16.3935	26.8765	25.2731	28.9532	20.7118	33.4408
ENSG00000033867	338.961	229.053	0.5325	1.4526e-05	0.00088504	SLC4A7	chr3	-	27414214	27525911	7757	protein_coding	solute_carrier_family_4_sodium_bicarbonate_cotransporter_member_7	317	336	299	442	299	355	202	288	235	262	170	237	2.36918	2.47124	2.24488	3.24761	2.3187	2.6495	1.57816	2.04297	1.76636	2.02292	1.26952	1.9523
ENSG00000222041	380.308	254.959	0.53295	0.00015509	0.0061075	LINC00152	chr2	+	87754887	87906324	1096	lincRNA	long_intergenic_non-protein_coding_RNA_152	436	351	327	417	361	400	227	207	208	287	290	316	23.0626	18.2711	17.3761	21.6851	19.8136	21.129	12.5519	10.3926	11.0652	15.6835	15.3275	18.4233
ENSG00000177426	573.398	390.258	0.53363	1.7855e-07	1.8131e-05	TGIF1	chr18	+	3411606	3459976	3030	protein_coding	TGFB-induced_factor_homeobox_1	683	553	544	591	456	638	450	387	408	439	313	373	13.0681	10.4124	10.4562	11.1168	9.05295	12.1901	9.00044	7.02799	7.85095	8.67748	5.98391	7.86606
ENSG00000153904	851.476	566.125	0.53785	0.00027772	0.0094602	DDAH1	chr1	-	85784164	86043933	3920	protein_coding	dimethylarginine_dimethylaminohydrolase_1	975	772	793	1197	486	963	669	555	564	643	493	514	14.4195	11.2357	11.7816	17.4038	7.45792	14.2223	10.3427	7.79058	8.38876	9.82419	7.28524	8.37853
ENSG00000157514	6155.77	4039.15	0.54089	0.0009766	0.02536	TSC22D3	chrX	-	106956451	107020572	2266	protein_coding	TSC22_domain_family_member_3	7751	5556	7284	5822	4739	6018	4413	4626	5223	3624	2218	4477	198.304	139.885	187.209	146.436	125.804	153.752	118.023	112.333	134.389	95.7856	56.7002	126.246
ENSG00000133789	1152.17	773.844	0.54157	7.575e-06	0.00050331	SWAP70	chr11	+	9685624	9774538	4882	protein_coding	SWAP_switching_B-cell_complex_70kDa_subunit	1261	1136	846	1171	1347	1147	784	870	680	852	734	777	14.9744	13.2755	10.0923	13.6708	16.5973	13.6017	9.73222	9.80583	8.12112	10.4523	8.70927	10.1698
ENSG00000234072	48.4347	31.9209	0.54442	0.00070109	0.019995	AC074117.10	chr2	+	27579113	27590489	3060	antisense	-	50	42	52	58	37	54	31	29	29	33	38	33	0.947287	0.783063	0.989687	1.08029	0.727358	1.02165	0.613951	0.521482	0.552562	0.645899	0.719359	0.689102
ENSG00000115414	893371	601604	0.54766	9.3526e-08	1.0135e-05	FN1	chr2	-	216225163	216300895	9171	protein_coding	fibronectin_1	826874	878498	801588	924341	1005454	919697	506175	727020	596874	640859	566794	618160	5227.04	5465.04	5090.38	5744.49	6594.98	5805.73	3344.86	4362.07	3794.64	4185.21	3580.07	4307
ENSG00000139793	1037.27	700.074	0.54859	5.0664e-09	7.9419e-07	MBNL2	chr13	+	97873688	98046374	4669	protein_coding	muscleblind-like_splicing_regulator_2	1010	956	1001	1279	938	1075	724	677	766	826	585	672	12.541	11.6816	12.4861	15.6129	12.085	13.3295	9.39742	7.97862	9.56554	10.5957	7.25797	9.19679
ENSG00000113369	648.893	424.303	0.55038	0.00052292	0.01592	ARRDC3	chr5	-	90664541	90679176	4188	protein_coding	arrestin_domain_containing_3	684	540	736	820	503	643	439	396	562	522	251	410	9.46853	7.35624	10.235	11.1595	7.22485	8.8886	6.3526	5.20297	7.8241	7.4651	3.47176	6.25559
ENSG00000019549	4966.05	3314.01	0.55291	2.2302e-06	0.0001748	SNAI2	chr8	-	49830249	49834299	2204	protein_coding	snail_homolog_2_(Drosophila)	4854	5647	4802	4908	4169	5573	3007	3793	3528	3658	2356	3778	127.68	146.176	126.89	126.92	113.786	146.388	82.6829	94.6965	93.3301	99.404	61.9223	109.532
ENSG00000070961	1903.12	1248.53	0.55441	0.00018882	0.0071063	ATP2B1	chr12	-	89981828	90103077	7032	protein_coding	ATPase_Ca++_transporting_plasma_membrane_1	2249	2373	1946	1420	1537	1945	1380	1766	1385	972	992	1134	18.5414	19.2525	16.1168	11.5092	13.1481	16.0129	11.8931	13.8189	11.4835	8.27864	8.17177	10.3045
ENSG00000166949	4079.21	2731.49	0.55465	1.0335e-07	1.1124e-05	SMAD3	chr15	+	67356101	67487533	6247	protein_coding	SMAD_family_member_3	3880	3917	3938	4286	4487	3963	2434	2822	2668	3406	2454	2783	36.0075	35.7726	36.713	39.1036	43.2068	36.7267	23.6125	24.857	24.9011	32.6546	22.7555	28.4664
ENSG00000164692	289866	190840	0.55777	5.3138e-05	0.0025999	COL1A2	chr7	+	94023873	94060544	5993	protein_coding	collagen_type_I_alpha_2	240722	293364	315420	254517	347273	280030	143088	209230	218677	179373	221398	186909	2328.65	2792.75	3065.21	2420.52	3485.74	2705.14	1446.95	1921.07	2127.47	1792.61	2139.99	1992.86
ENSG00000112837	981.442	647.754	0.55901	1.978e-05	0.0011488	TBX18	chr6	-	85444157	85474237	4408	protein_coding	T-box_18	1015	914	862	938	1224	914	562	656	593	732	774	609	13.3493	11.8297	11.3889	12.1282	16.7035	12.0042	7.7266	8.18889	7.84364	9.94584	10.1714	8.82809
ENSG00000130635	31355	20230.5	0.56483	0.00047292	0.014769	COL5A1	chr9	+	137533620	137736686	8468	protein_coding	collagen_type_V_alpha_1	31605	34448	37851	21695	34499	27337	19678	25748	26514	14027	19776	17734	216.375	232.088	260.323	146.021	245.072	186.896	140.83	167.311	182.557	99.2101	135.282	133.819
ENSG00000152377	2095.77	1321.53	0.56679	0.0023045	0.048322	SPOCK1	chr5	-	136310987	136934068	4846	protein_coding	sparc/osteonectin_cwcv_and_kazal-like_domains_proteoglycan_(testican)_1	1136	2560	2720	1947	2195	1989	850	1580	1346	1458	1632	1169	13.5903	30.1388	32.689	22.8991	27.247	23.7619	10.6299	17.9406	16.1945	18.0196	19.5083	15.4142
ENSG00000013619	136.215	88.9163	0.56703	4.9356e-05	0.002452	MAMLD1	chrX	+	149529689	149682448	4854	protein_coding	mastermind-like_domain_containing_1	140	150	119	151	105	159	110	112	103	80	61	77	1.6721	1.76303	1.42779	1.77302	1.30124	1.89638	1.37337	1.26964	1.23721	0.987102	0.72797	1.01364
ENSG00000111424	458.099	295.357	0.56807	0.00035763	0.011642	VDR	chr12	-	48235320	48336831	4773	protein_coding	vitamin_D_(125-_dihydroxyvitamin_D3)_receptor	393	464	392	447	570	472	216	293	240	342	341	351	4.77347	5.5462	4.78311	5.33767	7.18375	5.72505	2.74256	3.37784	2.93173	4.29147	4.13853	4.69901
ENSG00000103145	2343.28	1551.19	0.57141	2.5661e-08	3.2369e-06	HCFC1R1	chr16	-	3072621	3074287	1365	protein_coding	host_cell_factor_C1_regulator_1_(XPO1_dependent)	2259	2513	2475	2082	2272	2475	1285	1711	1590	1515	1507	1791	95.9437	105.034	105.599	86.9328	100.125	104.972	57.0511	68.9732	67.9156	66.474	63.9534	83.8405
ENSG00000122861	400.168	254.111	0.57297	0.00090426	0.024146	PLAU	chr10	+	75668935	75677255	2658	protein_coding	plasminogen_activator_urokinase	437	418	348	267	515	400	312	296	294	168	257	221	9.53146	8.97202	7.625	5.72522	11.6552	8.71233	7.11366	6.12773	6.44907	3.78553	5.60095	5.31286
ENSG00000183696	484.336	302.012	0.57878	0.0019281	0.042298	UPP1	chr7	+	48128225	48148330	2782	protein_coding	uridine_phosphorylase_1	440	500	434	392	754	351	248	401	386	253	270	285	9.16914	10.2537	9.08549	8.03091	16.3035	7.30431	5.40242	7.9314	8.08975	5.44672	5.62199	6.54604
ENSG00000115107	2082.3	1318.26	0.58178	0.00056828	0.016916	STEAP3	chr2	+	119981384	120023228	4282	protein_coding	STEAP_family_member_3_metalloreductase	2015	2018	1706	1663	2981	1998	1136	1338	1114	1434	1746	1217	27.2811	26.8871	23.2032	22.1351	41.8777	27.0133	16.0778	17.1938	15.1685	20.0574	23.6201	18.1608
ENSG00000054277	512.71	320.135	0.58677	0.0010901	0.027458	OPN3	chr1	-	241753404	241840678	2620	protein_coding	opsin_3	588	624	616	462	337	475	337	348	486	343	176	266	13.011	13.5879	13.6929	10.0502	7.73742	10.4959	7.79511	7.30871	10.8153	7.84088	3.8913	6.48741
ENSG00000077684	747.568	483.826	0.58716	4.6438e-06	0.00032742	PHF17	chr4	+	129730779	129796379	5771	protein_coding	PHD_finger_protein_17	811	684	624	762	922	671	505	444	488	538	549	411	8.1471	6.76198	6.29723	7.52557	9.61054	6.73132	5.30315	4.23345	4.9303	5.58346	5.51067	4.55074
ENSG00000188112	393.603	245.498	0.58985	0.00094046	0.024771	C6orf132	chr6	-	42068856	42110357	6210	protein_coding	chromosome_6_open_reading_frame_132	369	465	403	423	301	418	235	322	280	275	107	277	3.44483	4.27199	3.77946	3.88226	2.9157	3.89685	2.29335	2.85317	2.62888	2.65224	0.998103	2.85022
ENSG00000153714	483.596	308.782	0.59069	6.2619e-05	0.002897	LURAP1L	chr9	+	12775020	12822130	1753	protein_coding	leucine_rich_adaptor_protein_1-like	620	425	379	411	583	476	341	321	294	312	255	348	20.5042	13.8317	12.5914	13.3627	20.0057	15.7201	11.7887	10.0759	9.77845	10.6597	8.42639	12.6849
ENSG00000099860	1186.26	757.041	0.59278	4.8972e-05	0.0024404	GADD45B	chr19	+	2476120	2478257	2007	protein_coding	growth_arrest_and_DNA-damage-inducible_beta	1359	814	1033	1192	1504	1190	758	790	849	726	651	819	39.2559	23.1391	29.9757	33.8505	45.0784	34.3264	22.8884	21.6592	24.6641	21.6651	18.7896	26.0752
ENSG00000142178	123.674	77.0126	0.59448	0.00068233	0.019533	SIK1	chr21	-	44834395	44847008	4712	protein_coding	salt-inducible_kinase_1	108	121	114	180	101	125	69	114	94	87	44	64	1.32878	1.46504	1.40901	2.17722	1.28939	1.5358	0.887437	1.33126	1.16313	1.10582	0.540917	0.867892
ENSG00000188313	690.197	439.294	0.59728	3.8484e-05	0.002024	PLSCR1	chr3	-	146232967	146262651	2233	protein_coding	phospholipid_scramblase_1	657	780	694	677	494	871	367	526	583	423	310	466	17.0573	19.9285	18.1003	17.2797	13.3078	22.5818	9.96027	12.9616	15.2225	11.3455	8.04185	13.3348
ENSG00000079337	113.221	70.8953	0.6008	0.00031079	0.010389	RAPGEF3	chr12	-	48128455	48164823	5751	protein_coding	Rap_guanine_nucleotide_exchange_factor_(GEF)_3	129	92	127	157	72	111	71	76	64	91	51	77	1.30041	0.912669	1.2861	1.55594	0.753107	1.1174	0.748185	0.727165	0.648846	0.947698	0.513701	0.855536
ENSG00000166483	317.171	200.284	0.60361	5.6383e-05	0.0027175	WEE1	chr11	+	9595228	9615004	5187	protein_coding	WEE1_homolog_(S._pombe)	354	277	215	416	315	337	206	205	194	271	160	181	3.95658	3.04672	2.414	4.57102	3.6531	3.76134	2.40683	2.17471	2.18067	3.12914	1.78685	2.22974
ENSG00000203668	450.446	279.419	0.60361	0.00044634	0.014048	CHML	chr1	-	241792155	241799232	7078	protein_coding	choroideremia-like_(Rab_escort_protein_2)	505	368	431	392	619	368	330	302	246	233	371	216	4.13632	2.96624	3.54636	3.15654	5.26075	3.01	2.82551	2.34779	2.02642	1.97159	3.03631	1.95
ENSG00000106070	1385.35	899.007	0.60393	4.1456e-11	1.1743e-08	GRB10	chr7	-	50657760	50861159	5432	protein_coding	growth_factor_receptor-bound_protein_10	1367	1457	1260	1282	1494	1449	859	1033	867	876	865	956	14.5895	15.3027	13.5091	13.4513	16.5447	15.4432	9.58357	10.4641	9.30602	9.65864	9.22443	11.2458
ENSG00000111788	26.6908	16.167	0.60395	0.0020183	0.043449	RP11-22B23.1	chr12	+	9429831	9466684	3919	pseudogene	-	26	26	25	31	24	29	11	17	15	19	21	15	0.384619	0.378501	0.371519	0.45084	0.368387	0.428402	0.170103	0.238691	0.223162	0.290369	0.310404	0.244572
ENSG00000254615	53.5169	32.5083	0.60602	0.0015648	0.035939	RP11-395G23.3	chr8	+	107282372	107285127	1318	lincRNA	-	58	55	34	56	63	55	28	21	33	38	44	32	2.55121	2.38076	1.50238	2.42163	2.87536	2.41589	1.28747	0.876732	1.45983	1.72679	1.93384	1.55141
ENSG00000108821	282739	176203	0.6081	0.0001913	0.0071832	COL1A1	chr17	-	48260650	48278993	6727	protein_coding	collagen_type_I_alpha_1	239126	317286	370943	220107	276674	270362	139690	230722	243992	140831	143625	176251	2060.81	2690.91	3211.45	1864.87	2474.09	2326.77	1258.45	1887.25	2114.75	1253.86	1236.78	1674.18
ENSG00000253161	161.06	97.4383	0.61334	0.0011432	0.028353	RP11-150O12.1	chr8	-	37278859	37411701	1093	lincRNA	-	135	207	149	125	208	136	71	125	76	106	85	127	7.16056	10.8049	7.93929	6.51817	11.4475	7.20357	3.9367	6.29293	4.05413	5.80841	4.50487	7.42462
ENSG00000162407	4068.1	2440.34	0.61495	0.001595	0.036289	PPAP2B	chr1	-	56960419	57110974	3292	protein_coding	phosphatidic_acid_phosphatase_type_2B	2981	4877	5463	3705	3789	3609	1823	3014	4080	2437	1405	2173	52.4971	84.5205	96.6467	64.1452	69.2361	63.4682	33.5599	50.3786	72.2612	44.3371	24.7229	42.1785
ENSG00000116194	844.068	505.957	0.61732	0.0014442	0.033844	ANGPTL1	chr1	-	178818840	178840187	3348	protein_coding	angiopoietin-like_1	1113	1094	961	564	578	788	591	775	591	335	338	468	19.2727	18.6424	16.7168	9.60128	10.3851	13.626	10.6978	12.7374	10.2922	5.99282	5.8481	8.93205
ENSG00000069974	337.377	213.4	0.62011	6.81e-07	5.8799e-05	RAB27A	chr15	-	55495164	55611311	3459	protein_coding	RAB27A_member_RAS_oncogene_family	334	323	365	365	279	370	172	260	277	241	159	193	5.59795	5.32747	6.14551	6.0142	4.85201	6.1927	3.0135	4.13605	4.66911	4.1729	2.66275	3.56531
ENSG00000100767	676.612	419.678	0.62016	7.6773e-05	0.0034433	PAPLN	chr14	+	73704205	73741348	5912	protein_coding	papilin_proteoglycan-like_sulfated_glycoprotein	446	769	739	639	672	795	301	557	472	367	411	446	4.37354	7.42097	7.27991	6.1603	6.83758	7.78506	3.0855	5.18422	4.65492	3.71795	4.02708	4.82049
ENSG00000141338	1532.64	900.071	0.62628	0.0020463	0.04382	ABCA8	chr17	-	66863433	66951533	5677	protein_coding	ATP-binding_cassette_sub-family_A_(ABC1)_member_8	1104	1574	2216	1952	1053	1375	559	934	1363	1253	586	793	11.2741	15.8181	22.7335	19.5973	11.1578	14.0221	5.96742	9.05296	13.9985	13.2192	5.97946	8.92576
ENSG00000206538	4658.02	2869.13	0.62697	8.3285e-05	0.0036541	VGLL3	chr3	-	86987119	87040269	10400	protein_coding	vestigial_like_3_(Drosophila)	4621	4388	3258	5146	5723	4769	3070	2559	2134	3399	3625	2570	25.7594	24.0714	18.2446	28.2015	33.1023	26.5475	17.8895	13.5394	11.9637	19.5745	20.191	15.7903
ENSG00000013297	12044.9	7240.34	0.62947	0.00059119	0.017387	CLDN11	chr3	+	170136653	170578169	2169	protein_coding	claudin_11	9524	9072	12418	12532	18009	10002	5219	6351	8937	8549	8073	6763	254.562	238.623	333.432	329.304	499.457	266.966	145.821	161.119	240.235	236.063	215.605	199.237
ENSG00000105696	73.1462	44.0147	0.63683	0.0003404	0.011263	TMEM59L	chr19	+	18718240	18731849	1717	protein_coding	transmembrane_protein_59-like	78	69	72	87	61	75	24	46	48	67	35	47	2.63365	2.2927	2.44218	2.88792	2.13711	2.52883	0.8471	1.47418	1.62996	2.33709	1.18081	1.74912
ENSG00000198795	476.05	283.922	0.63775	0.00052357	0.01592	ZNF521	chr18	-	22641890	22932154	4871	protein_coding	zinc_finger_protein_521	506	568	619	324	382	465	288	411	387	180	215	257	6.02234	6.65272	7.40096	3.79108	4.71751	5.52667	3.58318	4.64287	4.63231	2.21323	2.55684	3.37137
ENSG00000134294	11771.2	7230.65	0.64984	2.7442e-06	0.00020802	SLC38A2	chr12	-	46751972	46766650	4888	protein_coding	solute_carrier_family_38_member_2	13020	9099	11597	13994	11499	11696	7641	6898	8161	8899	4776	7507	154.423	106.202	138.175	163.172	141.513	138.527	94.7355	77.6524	97.3457	109.039	56.6	98.1355
ENSG00000122870	709.915	426.341	0.65569	5.7065e-05	0.002726	BICC1	chr10	+	60272900	60591195	5473	protein_coding	bicaudal_C_homolog_1_(Drosophila)	593	949	717	723	507	804	373	535	535	499	257	403	6.28148	9.89258	7.62974	7.52919	5.5725	8.50471	4.13026	5.37887	5.69945	5.46068	2.72014	4.70512
ENSG00000162614	1200.52	744.308	0.65731	3.5661e-09	5.9978e-07	NEXN	chr1	+	78354198	78409580	3195	protein_coding	nexilin_(F_actin_binding_protein)	1157	1165	1339	1407	910	1282	671	698	800	967	686	694	20.994	20.8029	24.4076	25.0991	17.1332	23.2298	12.7276	12.0212	14.599	18.1271	12.4376	13.8797
ENSG00000171451	945.62	551.996	0.65752	0.00049869	0.015395	DSEL	chr18	-	65173819	65184217	9531	protein_coding	dermatan_sulfate_epimerase-like	834	934	941	1286	659	1082	455	516	566	842	297	665	5.07295	5.59084	5.74999	7.69021	4.15925	6.57231	2.89312	2.97902	3.46244	5.29109	1.8051	4.45835
ENSG00000170293	112.536	63.4534	0.67261	0.00094916	0.024919	CMTM8	chr3	+	32280171	32411817	1174	protein_coding	CKLF-like_MARVEL_transmembrane_domain_containing_8	85	110	102	144	140	93	35	71	61	102	47	69	4.19743	5.34556	5.05997	6.99085	7.17344	4.5861	1.80673	3.32777	3.02947	5.2036	2.31907	3.75554
ENSG00000177374	1467.21	839.642	0.67451	0.00047793	0.014897	HIC1	chr17	+	1957448	1962980	3156	protein_coding	hypermethylated_in_cancer_1	1245	2124	1631	1145	950	1771	679	1227	931	897	466	924	22.87	38.396	30.0977	20.6778	18.1073	32.4871	13.0385	21.3929	17.1996	17.0227	8.55327	18.7079
ENSG00000157557	708.824	423.691	0.68884	3.4817e-07	3.2875e-05	ETS2	chr21	+	40177231	40196879	3936	protein_coding	v-ets_erythroblastosis_virus_E26_oncogene_homolog_2_(avian)	649	624	618	733	902	710	343	446	406	479	442	451	9.55923	9.04479	9.14427	10.6141	13.7854	10.4432	5.2812	6.23509	6.01417	7.28874	6.50505	7.32171
ENSG00000237807	48.5866	25.266	0.7025	0.0020163	0.043449	RP11-400K9.4	chr8	-	54427731	54436491	2387	lincRNA	-	47	51	27	47	74	43	18	26	20	24	45	20	1.14151	1.21895	0.65876	1.12223	1.86486	1.04291	0.456998	0.599355	0.48852	0.602186	1.09205	0.535388
ENSG00000259673	121.969	63.2807	0.70277	0.0021537	0.045634	IQCH-AS1	chr15	-	67695957	67814182	5753	lincRNA	IQCH_antisense_RNA_1	129	183	149	121	38	124	70	73	97	45	36	65	1.29996	1.81479	1.50837	1.19874	0.397335	1.24783	0.73739	0.698218	0.983065	0.468479	0.362486	0.721955
ENSG00000103257	481.253	260.033	0.70318	0.00094264	0.024788	SLC7A5	chr16	-	87863629	87903094	4537	protein_coding	solute_carrier_family_7_(amino_acid_transporter_light_chain_L_system)_member_5	750	271	411	411	527	518	417	227	236	230	156	307	9.58353	3.40776	5.27581	5.16308	6.9873	6.60983	5.57008	2.75309	3.03283	3.0362	1.99177	4.32375
ENSG00000171051	40.0386	21.3054	0.70668	0.0012375	0.030195	FPR1	chr19	-	52248425	52307363	1965	protein_coding	formyl_peptide_receptor_1	49	34	39	38	30	52	17	30	14	26	10	32	1.44566	0.987155	1.15589	1.10219	0.918389	1.53204	0.5243	0.840082	0.415404	0.79247	0.294795	1.04059
ENSG00000242759	45.5421	24.3784	0.70787	0.0010251	0.026106	RP11-280F2.2	chr3	-	106555658	106959488	2718	lincRNA	-	48	54	48	52	31	43	21	32	18	37	9	31	1.02382	1.13348	1.02851	1.09041	0.686088	0.9159	0.468235	0.647833	0.386125	0.815312	0.191812	0.728791
ENSG00000117586	137.277	68.4186	0.71827	0.002362	0.049146	TNFSF4	chr1	-	173152873	173176452	3470	protein_coding	tumor_necrosis_factor_(ligand)_superfamily_member_4	101	84	86	226	187	139	40	51	63	126	79	55	1.68743	1.38108	1.44339	3.71206	3.24175	2.31907	0.698593	0.80873	1.05856	2.17477	1.31881	1.0128
ENSG00000135931	475.425	275.015	0.71837	1.7599e-06	0.00014067	ARMC9	chr2	+	232063260	232239548	5758	protein_coding	armadillo_repeat_containing_9	388	555	396	534	450	541	206	311	252	373	222	304	3.90655	5.49908	4.00534	5.28573	4.7012	5.43945	2.16815	2.97202	2.55172	3.8798	2.23339	3.37359
ENSG00000138061	4039.1	2318.12	0.7236	2.9483e-06	0.00021836	CYP1B1	chr2	-	38294116	38337044	5247	protein_coding	cytochrome_P450_family_1_subfamily_B_polypeptide_1	3127	4412	3206	3900	5243	4223	2068	2150	2077	2966	2384	2382	34.5501	47.9726	35.5851	42.3632	60.1086	46.595	23.8854	22.5471	23.0797	33.8557	26.3195	29.0083
ENSG00000142871	3826.39	1997.43	0.72989	0.00079294	0.022036	CYR61	chr1	+	86046444	86049645	2290	protein_coding	cysteine-rich_angiogenic_inducer_61	4396	2396	2451	5438	3947	4464	2580	1211	1085	2569	2161	2386	111.29	59.6926	62.3338	135.344	103.681	112.854	68.2776	29.0986	27.6248	67.1894	54.6641	66.5773
ENSG00000104435	30.7569	15.9799	0.73253	0.00070562	0.020058	STMN2	chr8	+	80523049	80578410	2223	protein_coding	stathmin-like_2	28	29	33	23	41	29	16	10	25	19	14	13	0.730217	0.744265	0.86455	0.58969	1.10946	0.755245	0.436189	0.247527	0.6557	0.511901	0.364814	0.373676
ENSG00000173334	195.118	112.062	0.73489	2.9482e-07	2.8504e-05	TRIB1	chr8	+	126442563	126450647	3635	protein_coding	tribbles_homolog_1_(Drosophila)	164	231	201	187	178	213	82	129	116	138	87	128	2.61561	3.62557	3.22038	2.93206	2.94566	3.39238	1.36711	1.95276	1.86062	2.27377	1.38643	2.25007
ENSG00000049130	2459.14	1262.58	0.73541	0.0009308	0.024597	KITLG	chr12	-	88886570	88974628	5191	protein_coding	KIT_ligand	2112	2057	2424	3414	1800	3099	847	1073	1336	2186	533	1652	23.5872	22.6075	27.1955	37.4842	20.8588	34.5621	9.8884	11.374	15.0058	25.2215	5.94784	20.3353
ENSG00000137752	187.198	106.775	0.73658	1.0227e-06	8.4683e-05	CASP1	chr11	-	104896170	104972158	2001	protein_coding	caspase_1_apoptosis-related_cysteine_peptidase	207	222	175	148	156	220	113	126	113	92	74	130	5.99731	6.32958	5.09339	4.21551	4.6897	6.36509	3.42236	3.46486	3.29258	2.75367	2.14224	4.15133
ENSG00000102524	42.8106	20.5753	0.74063	0.0020164	0.043449	TNFSF13B	chr13	+	108903588	108960832	2582	protein_coding	tumor_necrosis_factor_(ligand)_superfamily_member_13b	39	28	41	80	28	45	11	14	32	35	17	16	0.875672	0.618687	0.924791	1.76591	0.652333	1.00899	0.258185	0.298356	0.722601	0.811865	0.381396	0.395963
ENSG00000160867	34.7288	17.3586	0.74591	0.0009574	0.025054	FGFR4	chr5	+	176513887	176525145	3122	protein_coding	fibroblast_growth_factor_receptor_4	49	35	41	25	30	29	21	32	21	10	10	13	0.909905	0.639594	0.764833	0.456397	0.578038	0.537767	0.407643	0.564001	0.392185	0.19184	0.185545	0.266073
ENSG00000148926	2789.48	1348.29	0.75616	0.0012795	0.030707	ADM	chr11	+	10326227	10328944	1889	protein_coding	adrenomedullin	2878	2073	1328	2807	4821	2618	1459	841	757	1679	2031	1337	88.3267	62.6089	40.9432	84.6927	153.523	80.2355	46.8077	24.4978	23.3652	53.2342	62.2818	45.2262
ENSG00000183287	1630.07	925.033	0.76007	1.335e-08	1.8114e-06	CCBE1	chr18	-	57101149	57364612	3250	protein_coding	collagen_and_calcium_binding_EGF_domains_1	1423	1656	1382	1801	1725	1807	807	958	924	1149	691	1075	25.3837	29.0701	24.7651	31.5839	31.9281	32.1887	15.0482	16.2198	16.5765	21.1743	12.3162	21.1357
ENSG00000065717	149.345	68.6404	0.76446	0.0017075	0.038214	TLE2	chr19	-	2997636	3047633	2705	protein_coding	transducin-like_enhancer_of_split_2_(E(sp1)_homolog_Drosophila)	132	202	142	156	104	168	31	110	98	81	16	84	2.82904	4.26043	3.05729	3.28695	2.31278	3.5956	0.694526	2.23763	2.11234	1.79345	0.342638	1.98428
ENSG00000158104	35.761	17.4907	0.77181	0.00066128	0.019066	HPD	chr12	-	122277433	122301502	1709	protein_coding	4-hydroxyphenylpyruvate_dioxygenase	36	27	50	45	21	38	10	19	26	28	13	11	1.22122	0.901344	1.7039	1.50074	0.739171	1.28727	0.354611	0.611751	0.887025	0.981268	0.440641	0.411284
ENSG00000129009	2224.41	1040.87	0.77739	0.0010701	0.027039	ISLR	chr15	+	74466012	74469213	2371	protein_coding	immunoglobulin_superfamily_containing_leucine-rich_repeat	2270	2272	2657	2656	1046	2637	785	1034	1131	1656	280	1414	55.5044	54.6696	65.2643	63.8458	26.538	64.3884	20.0647	23.9967	27.8122	41.8312	6.84084	38.1074
ENSG00000233901	36.7352	18.2002	0.78916	0.00026855	0.0092133	RP11-65J3.1	chr9	+	132094579	132121817	901	lincRNA	-	37	35	27	50	34	39	20	25	17	24	5	20	2.38073	2.21622	1.74524	3.16287	2.26998	2.50593	1.34524	1.52679	1.10009	1.59536	0.321461	1.41839
ENSG00000118523	2105.01	816.77	0.79448	0.0020858	0.04443	CTGF	chr6	-	132269316	132272513	2339	protein_coding	connective_tissue_growth_factor	1577	1126	1793	5305	810	2363	713	514	797	1804	291	821	39.0872	27.4648	44.6443	129.268	20.8316	58.4874	18.4737	12.0919	19.867	46.1932	7.20686	22.4287
ENSG00000127083	27.7035	7.1397	0.79746	0.0020641	0.044141	OMD	chr9	-	95176527	95186743	2449	protein_coding	osteomodulin	31	22	37	41	5	34	2	7	18	13	0	4	0.733848	0.512511	0.879891	0.954181	0.122814	0.803747	0.049492	0.157279	0.428537	0.317926	0	0.104367
ENSG00000144285	13.8486	1.84531	0.80131	0.00098009	0.02536	SCN1A	chr2	-	166845670	166930149	8133	protein_coding	sodium_channel_voltage-gated_type_I_alpha_subunit	14	38	5	9	1	18	2	2	2	0	0	5	0.0997954	0.266564	0.0358043	0.0630707	0.00739634	0.12813	0.014903	0.0135314	0.0143378	0	0	0.0392835
ENSG00000172817	76.4342	38.8687	0.80406	4.8021e-05	0.0024005	CYP7B1	chr8	-	65500320	65711318	2202	protein_coding	cytochrome_P450_family_7_subfamily_B_polypeptide_1	72	96	48	66	95	80	43	59	28	28	43	36	1.89561	2.48727	1.26952	1.70829	2.59522	2.1033	1.18344	1.47434	0.741388	0.761575	1.13119	1.04466
ENSG00000227825	12.4616	4.86629	0.80736	0.001614	0.036447	SLC9A7P1	chr12	-	98847613	98850923	3311	pseudogene	solute_carrier_family_9_subfamily_A_(NHE7_cation_proton_antiporter_7)_member_7_pseudogene_1	15	17	14	14	5	11	8	8	5	5	1	3	0.262643	0.292927	0.246255	0.240993	0.0908403	0.192337	0.146428	0.132952	0.0880472	0.0904446	0.0174954	0.0578966
ENSG00000169760	96.9838	46.8044	0.81528	0.00018018	0.0068775	NLGN1	chr3	+	173114074	174004434	8242	protein_coding	neuroligin_1	95	70	61	112	159	79	46	44	39	55	68	32	0.668227	0.484545	0.431035	0.774499	1.16047	0.554911	0.338235	0.293753	0.275891	0.39967	0.477925	0.248089
ENSG00000157064	389.55	193.492	0.8153	7.8207e-05	0.0034978	NMNAT2	chr1	-	183217372	183387737	5663	protein_coding	nicotinamide_nucleotide_adenylyltransferase_2	338	411	324	410	509	335	176	138	112	274	299	167	3.46022	4.14061	3.33207	4.12642	5.40678	3.42474	1.88348	1.3409	1.15312	2.89785	3.0585	1.88435
ENSG00000148677	71.7457	16.6081	0.8234	0.0013725	0.032483	ANKRD1	chr10	-	92671853	92681033	1979	protein_coding	ankyrin_repeat_domain_1_(cardiac_muscle)	54	40	28	215	17	92	9	12	6	49	4	20	1.58191	1.15314	0.824002	6.19196	0.516739	2.69136	0.275607	0.333656	0.176771	1.48293	0.117084	0.645766
ENSG00000179082	7.27573	1.97816	0.82429	0.0015958	0.036289	C9orf106	chr9	+	132083295	132087184	3145	processed_transcript	chromosome_9_open_reading_frame_106	4	6	12	10	5	7	1	3	1	4	0	3	0.0737348	0.108843	0.222217	0.181224	0.0956351	0.128857	0.0192696	0.0524884	0.0185389	0.0761748	0	0.0609525
ENSG00000128045	54.4076	23.5019	0.82874	0.00066322	0.019088	RASL11B	chr4	+	53728457	53733000	1993	protein_coding	RAS-like_family_11_member_B	35	83	65	72	20	57	15	32	20	23	13	39	1.01811	2.37596	1.89942	2.05902	0.603657	1.65576	0.456119	0.883498	0.585096	0.691182	0.37785	1.2504
ENSG00000128262	49.1484	16.0348	0.82969	0.0015233	0.035187	POM121L9P	chr22	+	24647796	24661493	5018	pseudogene	POM121_transmembrane_nucleoporin-like_9_pseudogene	24	47	37	127	27	40	8	8	18	42	7	14	0.277277	0.534363	0.429425	1.44248	0.323669	0.461486	0.0966169	0.0877248	0.209145	0.501292	0.0808073	0.178274
ENSG00000159216	895.006	460.31	0.83101	3.1625e-06	0.00022898	RUNX1	chr21	-	36160098	37357047	7274	protein_coding	runt-related_transcription_factor_1	946	1203	834	799	531	1113	496	631	421	402	291	558	7.53965	9.43542	6.67742	6.2605	4.39126	8.85831	4.1324	4.7733	3.37453	3.30997	2.31741	4.90176
ENSG00000149596	11.1253	3.14427	0.83184	0.0014683	0.03426	JPH2	chr20	-	42740335	42816218	4787	protein_coding	junctophilin_2	12	15	16	11	2	12	6	3	4	0	1	5	0.145329	0.178771	0.194658	0.130968	0.0251324	0.145127	0.0759594	0.0344842	0.0487193	0	0.012101	0.0667417
ENSG00000156486	105.707	40.7834	0.83352	0.0010964	0.027574	KCNS2	chr8	+	99439250	99445076	5219	protein_coding	potassium_voltage-gated_channel_delayed-rectifier_subfamily_S_member_2	101	117	88	48	210	55	41	54	58	37	51	10	1.12193	1.27899	0.981999	0.524191	2.42047	0.610105	0.476091	0.569337	0.647956	0.424606	0.566065	0.122434
ENSG00000144810	1193.8	556.264	0.84537	0.00013282	0.0053347	COL8A1	chr3	+	99357319	99518070	5705	protein_coding	collagen_type_VIII_alpha_1	802	902	952	2504	774	1358	368	477	602	878	513	532	8.14989	9.02028	9.71845	25.0158	8.16118	13.7808	3.90918	4.60072	6.15241	9.21745	5.20889	5.95864
ENSG00000117289	8848.14	4594.7	0.85341	3.8669e-08	4.6248e-06	TXNIP	chr1	+	145438469	145442635	2927	protein_coding	thioredoxin_interacting_protein	7793	6946	8756	11737	8344	9784	4121	4035	4538	6825	3621	4687	154.353	135.388	174.22	228.544	171.482	193.519	85.3245	75.8549	90.3954	139.653	71.662	102.321
ENSG00000142303	131.167	64.8944	0.8564	5.6783e-06	0.00038522	ADAMTS10	chr19	-	8645126	8675620	4230	protein_coding	ADAM_metallopeptidase_with_thrombospondin_type_1_motif_10	142	132	128	123	163	96	46	94	96	45	54	62	1.94617	1.78034	1.76232	1.6573	2.31801	1.31389	0.659039	1.22279	1.32323	0.637153	0.739497	0.936574
ENSG00000110436	41.7775	17.2268	0.86354	0.00042711	0.013495	SLC1A2	chr11	-	35272753	35441610	11696	protein_coding	solute_carrier_family_1_(glial_high_affinity_glutamate_transporter)_member_2	46	63	27	50	19	50	17	20	10	25	6	26	0.22801	0.307307	0.134444	0.243651	0.0977201	0.247492	0.0880857	0.0940926	0.0498503	0.128019	0.0297165	0.142045
ENSG00000137501	227.731	97.5459	0.87018	0.00024367	0.0085481	SYTL2	chr11	-	85405267	85522184	6314	protein_coding	synaptotagmin-like_2	160	210	133	398	188	294	65	88	63	185	60	127	1.46909	1.89751	1.22677	3.59264	1.7911	2.6957	0.623882	0.766904	0.581756	1.75485	0.550465	1.28526
ENSG00000130702	2396.09	1221.82	0.87536	2.2015e-08	2.8506e-06	LAMA5	chr20	-	60883011	60942368	11426	protein_coding	laminin_alpha_5	2608	2728	1762	2208	2683	2383	1399	1588	768	1238	1307	1128	13.2326	13.6213	8.98106	11.0139	14.1252	12.0742	7.42023	7.64749	3.91897	6.48931	6.6262	6.30821
ENSG00000154930	427.095	211.509	0.87877	7.7344e-07	6.5382e-05	ACSS1	chr20	-	24986868	25039616	4877	protein_coding	acyl-CoA_synthetase_short-chain_family_member_1	458	494	559	408	277	388	173	212	364	200	169	173	5.44435	5.77887	6.67536	4.76808	3.41661	4.60583	2.14975	2.39192	4.35164	2.45612	2.00732	2.26665
ENSG00000226321	27.0137	7.78432	0.88511	0.00072616	0.020606	AC104809.3	chr2	+	241858202	241932728	3148	protein_coding	Protein_LOC728763_	31	22	15	21	60	9	12	14	4	7	9	2	0.5709	0.39871	0.277506	0.380207	1.14653	0.165515	0.231015	0.244713	0.074085	0.133179	0.165612	0.0405963
ENSG00000015413	19.2827	5.80969	0.89399	0.00063143	0.018303	DPEP1	chr16	+	89679716	89704839	1772	protein_coding	dipeptidase_1_(renal)	27	26	23	19	4	19	8	6	4	7	0	10	0.883351	0.837102	0.755927	0.611119	0.135789	0.620753	0.273602	0.186316	0.131614	0.236595	0	0.360601
ENSG00000230630	77.3889	37.5949	0.89872	5.1936e-07	4.7376e-05	DNM3OS	chr1	-	172109461	172113934	568	antisense	DNM3_opposite_strand/antisense_RNA	91	92	81	93	56	56	36	41	51	47	34	21	9.28808	9.24078	8.30525	9.3319	5.93072	5.7078	3.84103	3.9719	5.23512	4.95589	3.46748	2.36245
ENSG00000241749	34.0152	14.5215	0.90381	7.8781e-05	0.0035138	RPSAP52	chr12	-	66151800	66220777	1144	pseudogene	ribosomal_protein_SA_pseudogene_52	25	21	41	41	37	39	6	23	19	18	10	13	1.26691	1.04728	2.08725	2.04265	1.94555	1.97364	0.317848	1.10628	0.96835	0.942363	0.506357	0.72612
ENSG00000082482	134.208	50.6353	0.90481	0.00030495	0.010279	KCNK2	chr1	+	215179118	215410436	3379	protein_coding	potassium_channel_subfamily_K_member_2	135	133	172	226	24	135	53	44	60	72	21	57	2.31621	2.2456	2.96453	3.81203	0.427259	2.31299	0.950564	0.716518	1.0353	1.27619	0.36001	1.0779
ENSG00000189184	2988.76	1524.77	0.9107	5.626e-13	2.5954e-10	PCDH18	chr4	-	138440072	138453648	5906	protein_coding	protocadherin_18	3043	3019	3487	2961	2497	3010	1363	1574	2174	1581	1126	1464	29.8704	29.1634	34.3854	28.5746	25.4327	29.5054	13.9861	14.6647	21.462	16.0328	11.044	15.8394
ENSG00000233117	54.4586	24.2693	0.91099	2.1301e-05	0.0012196	LINC00702	chr10	-	4277752	4285981	446	lincRNA	long_intergenic_non-protein_coding_RNA_702	68	55	58	42	61	42	24	31	42	13	25	14	8.83908	7.03553	7.57371	5.36723	8.2274	5.45184	3.26115	3.82463	5.49059	1.74574	3.24705	2.00578
ENSG00000113389	653.284	210.183	0.91396	0.00043476	0.01371	NPR3	chr5	+	32689176	32791819	7337	protein_coding	natriuretic_peptide_receptor_C/guanylate_cyclase_C_(atrionatriuretic_peptide_receptor_C)	624	297	262	975	1206	511	133	74	105	384	329	231	4.93059	2.30944	2.07969	7.57394	9.88773	4.0321	1.09857	0.554978	0.834402	3.13462	2.59753	2.0118
ENSG00000132000	216.157	101.618	0.92578	7.3979e-07	6.32e-05	PODNL1	chr19	-	14042000	14064204	2744	protein_coding	podocan-like_1	236	275	227	250	120	206	86	127	124	119	51	112	4.9861	5.71765	4.8179	5.19268	2.63066	4.34622	1.89936	2.54673	2.63477	2.59738	1.07664	2.6081
ENSG00000108691	27.091	9.93405	0.92612	0.00021719	0.0079339	CCL2	chr17	+	32582237	32584222	996	protein_coding	chemokine_(C-C_motif)_ligand_2	14	38	13	28	42	26	5	12	8	12	9	14	0.814895	2.17667	0.760151	1.60227	2.53663	1.51127	0.304232	0.662956	0.468312	0.721595	0.523439	0.898172
ENSG00000162687	42.073	17.4249	0.93161	5.1488e-05	0.0025345	KCNT2	chr1	-	196194909	196577541	5883	protein_coding	potassium_channel_subfamily_T_member_2	43	24	32	44	73	33	16	23	13	19	19	16	0.423743	0.232746	0.316787	0.426275	0.746435	0.324746	0.164822	0.215125	0.12884	0.193431	0.187085	0.173785
ENSG00000163815	600.303	257.089	0.94377	1.7453e-05	0.001036	CLEC3B	chr3	+	45043040	45077563	936	protein_coding	C-type_lectin_domain_family_3_member_B	628	518	500	471	983	453	279	189	183	243	451	206	38.8971	31.5735	31.1107	28.6801	63.175	28.0189	18.0643	11.1109	11.3993	15.549	27.9115	14.0631
ENSG00000064205	2816.8	866.455	0.95409	0.00023783	0.0084706	WISP2	chr20	+	43343485	43357150	2759	protein_coding	WNT1_inducible_signaling_pathway_protein_2	1902	5130	3467	1604	1470	3455	309	2006	918	495	271	1317	39.9661	106.08	73.1843	33.1351	32.0504	72.4979	6.78736	40.0076	19.3997	10.7455	5.68985	30.5018
ENSG00000223749	130.05	55.3914	0.95835	1.0672e-05	0.00067047	AC004383.4	chrX	-	133677367	133680662	760	processed_transcript	-	146	112	140	166	80	146	46	49	73	71	19	77	11.1371	8.40763	10.7283	12.4489	6.33205	11.1216	3.66807	3.54769	5.60034	5.59521	1.44818	6.47393
ENSG00000233491	48.5144	17.8665	0.96642	8.0146e-05	0.0035551	AC010091.1	chr7	-	81205702	81255532	4571	processed_transcript	-	25	56	68	39	66	34	11	13	37	19	17	12	0.317075	0.698949	0.86639	0.486283	0.868561	0.430623	0.14584	0.156493	0.471949	0.248951	0.215437	0.167749
ENSG00000104415	186.812	59.7944	0.96876	0.00016552	0.0064471	WISP1	chr8	+	134203282	134242587	3844	protein_coding	WNT1_inducible_signaling_pathway_protein_1	159	394	187	112	55	230	63	127	64	40	19	56	2.39799	5.84766	2.83318	1.66062	0.860691	3.46397	0.993233	1.81796	0.970736	0.62323	0.286321	0.930884
ENSG00000204397	149.426	64.6572	1.0096	2.2536e-07	2.2323e-05	CARD16	chr11	-	104912053	104972158	1051	protein_coding	caspase_recruitment_domain_family_member_16	185	132	130	168	111	179	56	53	38	102	57	83	10.2047	7.1654	7.20371	9.1105	6.35313	9.86006	3.22908	2.77483	2.10807	5.81258	3.14163	5.04622
ENSG00000102048	35.0961	12.6106	1.0161	2.5826e-05	0.001458	ASB9	chrX	-	15253410	15288589	1947	protein_coding	ankyrin_repeat_and_SOCS_box_containing_9	26	65	28	22	23	48	15	19	11	7	14	11	0.774177	1.90466	0.837544	0.64401	0.710607	1.42726	0.466895	0.536971	0.329406	0.21533	0.416529	0.361009
ENSG00000111728	17.5568	5.7286	1.0239	4.2118e-05	0.0022008	ST8SIA1	chr12	-	22216707	22589975	2330	protein_coding	ST8_alpha-N-acetyl-neuraminide_alpha-28-sialyltransferase_1	19	14	19	10	26	16	5	7	10	4	3	6	0.472749	0.3428	0.474912	0.244613	0.671251	0.397551	0.130049	0.165312	0.250235	0.10282	0.0745845	0.164546
ENSG00000237413	10.8408	1.63244	1.0276	6.9369e-05	0.003155	RP11-183M13.1	chr1	+	78695283	78835149	1993	processed_transcript	-	6	19	21	12	3	5	0	2	3	2	2	1	0.174533	0.543895	0.61366	0.34317	0.0905486	0.145242	0	0.0552186	0.0877645	0.0601028	0.0581308	0.0320615
ENSG00000158246	387.067	170.392	1.03	4.6355e-09	7.4844e-07	FAM46B	chr1	-	27331511	27339327	2368	protein_coding	family_with_sequence_similarity_46_member_B	450	408	437	308	407	310	196	181	237	127	103	192	11.017	9.82986	10.7477	7.41318	10.339	7.57895	5.01612	4.20591	5.83541	3.21214	2.51964	5.18096
ENSG00000163661	13785.6	4016.09	1.068	3.0411e-05	0.0016532	PTX3	chr3	+	157154578	157161417	1940	protein_coding	pentraxin_3_long	16339	9607	8398	19939	12281	16928	2596	2385	2099	8897	1257	6772	488.266	282.524	252.11	585.784	380.802	505.165	81.0955	67.6472	63.0835	274.672	37.5333	223.052
ENSG00000135914	49.6555	12.16	1.0683	4.3146e-05	0.0022332	HTR2B	chr2	-	231972944	231989832	2246	protein_coding	5-hydroxytryptamine_(serotonin)_receptor_2B_G_protein-coupled	37	77	39	50	16	84	9	13	9	17	1	24	0.955048	1.95591	1.01128	1.26881	0.428527	2.1652	0.242844	0.31849	0.233635	0.453326	0.0257913	0.682798
ENSG00000078018	129.422	48.8117	1.0934	5.0382e-07	4.622e-05	MAP2	chr2	+	210288782	210598842	9711	protein_coding	microtubule-associated_protein_2	159	86	101	235	69	142	59	58	62	48	27	44	0.949219	0.505247	0.605722	1.37924	0.427418	0.846552	0.368198	0.328645	0.372248	0.296039	0.161058	0.289521
ENSG00000152779	64.584	14.0364	1.0958	2.8582e-05	0.0015811	SLC16A12	chr10	-	91190051	91316398	4622	protein_coding	solute_carrier_family_16_member_12_(monocarboxylic_acid_transporter_12)	48	22	57	136	52	78	4	8	11	33	5	23	0.602066	0.271557	0.718225	1.67704	0.67677	0.976998	0.0524474	0.0952408	0.138761	0.427618	0.0626648	0.317972
ENSG00000124749	801.98	276.726	1.1003	3.0026e-06	0.00022037	COL21A1	chr6	-	55921388	56258892	4339	protein_coding	collagen_type_XXI_alpha_1	908	1070	1023	552	532	757	199	433	450	230	82	303	12.1319	14.069	13.731	7.25079	7.37547	10.1003	2.77944	5.49112	6.04683	3.17475	1.09473	4.46215
ENSG00000162804	4561.55	1824.92	1.1127	5.6961e-09	8.6754e-07	SNED1	chr2	+	241938255	242034983	8174	protein_coding	sushi_nidogen_and_EGF-like_domains_1	3897	4970	4437	3551	6311	3960	944	2619	1976	1887	1946	1755	27.6394	34.6889	31.6134	24.7601	46.4442	28.0472	6.99892	17.6305	14.0947	13.8264	13.7909	13.7193
ENSG00000215018	26.082	8.55039	1.1288	2.1585e-06	0.00017001	COL28A1	chr7	-	7395834	7575484	4277	protein_coding	collagen_type_XXVIII_alpha_1	27	27	35	25	15	29	3	11	9	15	4	10	0.36598	0.360158	0.47659	0.333147	0.21097	0.392544	0.0425085	0.14152	0.12269	0.210051	0.0541756	0.1494
ENSG00000106819	66.6002	17.2271	1.1292	1.1903e-05	0.00073915	ASPN	chr9	-	95218487	95244788	2470	protein_coding	asporin	49	69	95	81	37	73	6	19	19	42	3	16	1.15009	1.59375	2.23997	1.86906	0.901099	1.71102	0.147214	0.423272	0.448499	1.01841	0.070357	0.413918
ENSG00000103888	86.7467	23.6581	1.1574	5.1251e-06	0.00035501	KIAA1199	chr15	+	81071684	81244117	7357	protein_coding	KIAA1199	87	110	41	145	21	130	29	23	21	28	10	32	0.68557	0.853023	0.324563	1.12332	0.171706	1.02299	0.238886	0.172024	0.166427	0.227944	0.0787377	0.277933
ENSG00000138829	2454.66	875.137	1.1705	4.7239e-08	5.4273e-06	FBN2	chr5	-	127593601	127994878	11132	protein_coding	fibrillin_2	3159	2529	1145	2581	3422	1836	1031	1381	525	852	794	762	16.4517	12.9612	5.99029	13.2145	18.4916	9.54835	5.6128	6.82627	2.74974	4.58393	4.13172	4.37394
ENSG00000245522	50.8889	15.3027	1.2493	8.5961e-08	9.3779e-06	RP11-540A21.2	chr11	-	9776317	9781080	2311	processed_transcript	-	50	54	22	46	75	56	11	19	10	20	21	12	1.2543	1.3331	0.55442	1.13447	1.95222	1.40287	0.288461	0.452394	0.252293	0.518325	0.526384	0.331797
ENSG00000262185	35.8414	9.50321	1.2658	2.8737e-07	2.7951e-05	RP11-462G12.1	chr16	-	3997610	4000445	1394	sense_overlapping	-	39	24	41	45	34	33	5	6	8	20	3	15	1.62194	0.982239	1.71292	1.83986	1.46718	1.3705	0.217371	0.236838	0.334605	0.859289	0.124664	0.687574
