# Supplementary material for: Loss of PPARγ activity characterizes early protumorigenic stromal reprogramming and dictates the therapeutic window of opportunity
Source: Proc Natl Acad Sci U S A. 2023 Oct 10;120(42):e2303774120. doi: 10.1073/pnas.2303774120 (PMC10589683; doi:10.1073/pnas.2303774120)
Supplement: Supplementary file 7 — Dataset S06 (XLSX) [file pnas.2303774120.sd06.xlsx]

## Sheet: Dataset_S6
ECs (-GFs + DMSO) versus ECs (-GFs + Rosiglitazone )
Gene_ID	EC_DMSO	EC_Rosi	log2FoldChange	pvalue	padj	GeneName	Chrom	Strand	Start	End	GeneLength	GeneType	GeneDescription	R24431m_readcount	R24531m_readcount	R23931m_readcount	R27931m_readcount	R30031m_readcount	R30131m_readcount	R24431r_readcount	R24531r_readcount	R23931r_readcount	R27931r_readcount	R30031r_readcount	R30131r_readcount	R24431m_fpkm	R24531m_fpkm	R23931m_fpkm	R27931m_fpkm	R30031m_fpkm	R30131m_fpkm	R24431r_fpkm	R24531r_fpkm	R23931r_fpkm	R27931r_fpkm	R30031r_fpkm	R30131r_fpkm
ENSG00000003400	1666.08	1264.53	0.35173	2.552e-05	0.042213	CASP10	chr2	+	202047604	202094129	5928	protein_coding	caspase_10_apoptosis-related_cysteine_peptidase	2105	1415	1956	1641	1344	1964	1432	993	1188	1319	1103	1408	17.7248	14.0075	16.9999	17.7662	13.7275	18.1887	12.5958	11.626	12.0573	11.9867	11.3323	14.6273
ENSG00000099377	226.765	143.932	0.48356	2.2457e-05	0.039469	HSD3B7	chr16	+	30996519	31000473	2200	protein_coding	hydroxy-delta-5-steroid_dehydrogenase_3_beta-_and_steroid_delta-isomerase_7	289	191	244	243	248	192	168	104	144	167	173	96	6.55712	5.09475	5.71418	7.08889	6.82543	4.79124	3.98178	3.28096	3.93804	4.08938	4.78932	2.68731
ENSG00000108846	59.8151	157.349	-0.5815	6.1094e-06	0.015618	ABCC3	chr17	+	48712138	48769613	5716	protein_coding	ATP-binding_cassette_sub-family_C_(CFTR/MRP)_member_3	49	29	67	52	94	76	214	64	174	232	156	111	0.427899	0.297727	0.603906	0.583856	0.995718	0.729945	1.95214	0.777101	1.83146	2.18655	1.6622	1.19591
ENSG00000113763	118.999	71.1078	0.54064	3.4938e-06	0.01243	UNC5A	chr5	+	176237478	176307897	3812	protein_coding	unc-5_homolog_A_(C._elegans)	169	88	136	99	106	151	74	57	62	68	89	66	2.21295	1.3547	1.83811	1.66677	1.68366	2.17467	1.01221	1.0378	0.978541	0.960991	1.42196	1.06625
ENSG00000131373	240.263	319.189	-0.36887	4.4262e-06	0.013258	HACL1	chr3	-	15602211	15643338	2266	protein_coding	2-hydroxyacyl-CoA_lyase_1	300	237	274	233	221	232	377	253	321	411	268	264	6.60844	6.13763	6.22984	6.59919	5.90518	5.62079	8.67504	7.74909	8.52286	9.77114	7.20319	7.17486
ENSG00000131389	849.457	1333.27	-0.49299	9.8063e-06	0.021805	SLC6A6	chr3	+	14444076	14530857	6534	protein_coding	solute_carrier_family_6_(neurotransmitter_transporter_taurine)_member_6	771	766	948	741	942	1077	1429	916	1202	1292	1501	1490	5.88997	6.87958	7.47508	7.27836	8.72916	9.04911	11.4036	9.72985	11.0679	10.6524	13.9911	14.0435
ENSG00000133835	1474.5	1781.15	-0.26212	3.9933e-07	0.0022458	HSD17B4	chr5	+	118788138	118972894	5540	protein_coding	hydroxysteroid_(17-beta)_dehydrogenase_4	1807	1426	1665	1340	1366	1589	2142	1425	1840	2039	1483	1610	16.2812	15.1051	15.4843	15.5235	14.9294	15.7465	20.1604	17.8523	19.9824	19.8276	16.3035	17.8972
ENSG00000137193	163.829	707.242	-0.61865	2.8315e-07	0.0019906	PIM1	chr6	+	37137979	37143202	2650	protein_coding	pim-1_oncogene	188	206	183	81	100	273	1418	365	914	843	166	622	3.54119	4.56177	3.55788	1.9617	2.28484	5.65569	27.9011	9.55954	20.7511	17.1374	3.81516	14.4549
ENSG00000140374	1580.23	1943.23	-0.27995	1.1192e-05	0.022481	ETFA	chr15	-	76507696	76603813	2287	protein_coding	electron-transfer-flavoprotein_alpha_polypeptide	1808	1692	1684	1433	1633	1543	2230	1668	1806	2230	1851	1671	39.4612	43.4157	37.9369	40.2137	43.2335	37.0398	50.8427	50.6197	47.5107	52.5294	49.2936	44.9966
ENSG00000141569	810.725	694.475	0.2168	1.0081e-05	0.021805	TRIM65	chr17	-	73876416	73893084	3439	protein_coding	tripartite_motif_containing_65	1027	808	928	759	735	801	782	616	676	733	654	620	14.9065	13.7877	13.9028	14.1646	12.9406	12.787	11.8567	12.4319	11.8265	11.4825	11.5823	11.1027
ENSG00000144031	34.6554	62.7941	-0.56719	4.7149e-06	0.013258	ANKRD53	chr2	+	71205510	71212626	2182	protein_coding	ankyrin_repeat_domain_53	37	33	38	42	31	33	96	36	59	67	60	58	0.846418	0.887507	0.897254	1.23535	0.860217	0.830287	2.29407	1.14508	1.62681	1.65418	1.67474	1.63698
ENSG00000147872	1245.32	4994.52	-0.80998	2.7854e-10	7.8326e-06	PLIN2	chr9	-	19108373	19149288	1972	protein_coding	perilipin_2	1648	960	1549	1385	1338	877	7694	2506	6813	8692	2414	2443	41.7146	28.5678	40.4698	45.0752	41.0819	24.4153	203.44	88.1991	207.86	237.452	74.5556	76.2932
ENSG00000167676	25.5716	107.593	-0.46834	2.7778e-05	0.043395	PLIN4	chr19	-	4502204	4517716	6341	protein_coding	perilipin_4	39	9	34	47	16	15	154	94	104	183	18	96	0.307004	0.0832908	0.276253	0.475702	0.152779	0.129868	1.26635	1.02887	0.98677	1.55474	0.172888	0.932358
ENSG00000167772	226.876	1987.83	-0.57513	9.3333e-08	0.0013123	ANGPTL4	chr19	+	8428173	8439257	1879	protein_coding	angiopoietin-like_4	112	651	180	74	130	233	2335	2093	2536	2833	513	1491	2.97529	20.3314	4.93551	2.52755	4.18907	6.80767	64.7963	77.3094	81.2012	81.2238	16.628	48.8675
ENSG00000171873	23.4263	87.1557	-0.57244	2.2913e-06	0.010738	ADRA1D	chr20	-	4201329	4229721	2677	protein_coding	adrenoceptor_alpha_1D	13	25	31	20	15	41	159	43	106	95	27	99	0.2424	0.54803	0.596623	0.479486	0.339269	0.840823	3.09698	1.11483	2.38231	1.91178	0.614279	2.27749
ENSG00000177363	34.168	12.3971	0.54734	1.5385e-05	0.028841	LRRN4CL	chr11	-	62453874	62457371	2585	protein_coding	LRRN4_C-terminal_like	60	16	51	33	21	38	15	6	12	9	17	14	1.15859	0.363222	1.01647	0.819309	0.49188	0.807035	0.302567	0.161094	0.279294	0.187562	0.400533	0.333531
ENSG00000178537	222.362	337.376	-0.48254	3.5363e-06	0.01243	SLC25A20	chr3	-	48894369	48936426	1879	protein_coding	solute_carrier_family_25_(carnitine/acylcarnitine_translocase)_member_20	252	163	295	216	224	237	413	244	381	419	269	281	6.6944	5.09065	8.08876	7.37771	7.21809	6.92454	11.4608	9.01266	12.1994	12.013	8.71918	9.20977
ENSG00000185753	267.269	367.593	-0.41372	2.7206e-07	0.0019906	CXorf38	chrX	-	40488285	40506819	2783	protein_coding	chromosome_X_open_reading_frame_38	280	250	300	233	290	303	410	281	379	431	329	342	5.02207	5.27156	5.55385	5.37325	6.30936	5.97721	7.68176	7.00782	8.19344	8.3431	7.20001	7.56802
