# Supplementary material for: Loss of PPARγ activity characterizes early protumorigenic stromal reprogramming and dictates the therapeutic window of opportunity
Source: Proc Natl Acad Sci U S A. 2023 Oct 10;120(42):e2303774120. doi: 10.1073/pnas.2303774120 (PMC10589683; doi:10.1073/pnas.2303774120)
Supplement: Supplementary file 8 — Dataset S07 (XLSX) [file pnas.2303774120.sd07.xlsx]

## Sheet: Dataset_S7
LOD	MAX	Target	RM244 EC	RM245 EC	RM279 EC	RM300 EC	RM301 EC	RM303 EC	RM244 PC	RM245 PC	RM279 PC	RM300 PC	RM301 PC	RM303 PC	Discovery?	P value	Mean of ECs	Mean of PCs	Difference	SE of difference	t ratio	df	q value
51.6214	18518.5	IGFBP-6	376.898	453.004	437.489	322.332	70.2505	167.644	8599.62	8972.37	10066.9	9826.31	9500.43	9346.48	Yes	2.544e-12	304.6	9385.35	-9080.75	229.53	39.5624	10	1.16159e-09
20	10000	bIG-H3	3556.16	3898.03	3672.64	3451.06	3406.69	3432.69	13530.3	12379.8	12940.8	12779.1	12516.2	11765.1	Yes	6.818e-12	3569.55	12651.9	-9082.33	253.512	35.826	10	1.5563e-09
200	100000	IGF-2	194412	249420	214705	217334	229974	212438	164.033	2013.37	10628.1	7194.59	7443.31	5635.05	Yes	8.512e-11	219714	5513.08	214201	7713.99	27.7678	10	1.2953e-08
1.68263	2000	GDF-15	1205.84	1442.3	1468.57	1514.55	1284.18	1299.6	66.2696	62.8056	36.327	26.9505	45.0468	45.5045	Yes	1.498e-10	1369.17	47.15	1322.02	50.4141	26.2231	10	1.70967e-08
10.0901	20000	ANG-2	13068.2	12945.5	14555.1	14938.3	12545.3	11594.7	122.998	66.3164	324.376	239.306	231.172	200.194	Yes	2.05459e-10	13274.5	197.4	13077.1	514.917	25.3966	10	1.87592e-08
80	40000	VEGF R1	1829.78	1929.61	2102.7	1801.39	1547.59	1845.8	0	0	0	0	0	0	Yes	2.48103e-10	1842.82	0	1842.82	73.9633	24.9153	10	1.88773e-08
7.6552	5555.56	PDGF-AB	434.906	439.059	511.554	427.353	375.052	405.278	11.4493	14.1876	5.43809	7.56993	19.4113	20.2686	Yes	7.22046e-10	432.233	13.05	419.183	18.7541	22.3516	10	4.24484e-08
7.9	3703.7	CXCL16	679.8	723.1	706.2	675.5	588.3	578.2	9	8.2	72.1	75.4	14.8	17.8	Yes	7.4386e-10	658.517	32.8833	625.633	28.0755	22.2839	10	4.24484e-08
5.72004	617.284	PDGF-AA	407.46	430.771	363.18	369.133	328.94	351.537	28.1221	40.0188	0	7.56421	6.75561	8.88252	Yes	9.35894e-10	375.167	15.2333	359.933	16.5345	21.7686	10	4.72302e-08
4.31542	1851.85	TGFa	51.009	60.9881	51.7904	45.6059	50.7746	50.932	6.99541	0	0.418076	0	0	0	Yes	1.03457e-09	51.85	1.23333	50.6167	2.3491	21.5472	10	4.72302e-08
0.477359	3703.7	RANTES	172.295	177.832	167.224	174.073	189.179	167.598	73.6802	77.6057	55.3542	61.2223	55.8394	53.8969	Yes	1.379e-09	174.7	62.9333	111.767	5.34139	20.9246	10	5.72309e-08
86.7	3086.4	CTACK	1.6	0	0	0	0	80.5	744.2	605.7	727.2	720.8	834.9	665.6	Yes	1.661e-09	13.6833	716.4	-702.717	34.2275	20.5308	10	6.319e-08
2	1000	Endocan	2386.87	1767.6	2018.73	1898.83	1846.06	1889.92	228.319	185.763	255.167	221.492	223.532	256.683	Yes	3.26877e-09	1968	228.5	1739.5	90.804	19.1566	10	1.14789e-07
400	111111	aFGF	63745.1	60126	68378	53528	62641.4	50109.6	7052.38	6717.16	2626.27	2648.02	6274.82	2383.19	Yes	3.81087e-09	59754.7	4616.98	55137.7	2923.9	18.8576	10	1.24267e-07
3.78834	1851.85	HB-EGF	18.6292	23.1139	23.5652	21.1097	17.0215	21.9791	0	1.92211	0	0	0	0	Yes	4.44452e-09	20.9	0.316667	20.5833	1.10888	18.5623	10	1.35268e-07
0.482012	370.37	PDGF-BB	700.321	621.582	729.346	636.703	535.704	523.416	0	1.58925	0	0.163312	0	0.688639	Yes	5.17994e-09	624.5	0.416667	624.083	34.1539	18.2727	10	1.47797e-07
2.92794	6172.84	ICAM-1	287.082	246.548	258.271	321.481	339.262	275.16	22.013	26.9156	1.62943	3.29288	11.697	19.1533	Yes	6.46808e-09	287.983	14.1167	273.867	15.3339	17.8602	10	1.63699e-07
23.6611	22222.2	ANG-1	21.8784	0	12.582	5.99325	3.74842	21.0857	2372.9	2091.38	1893.6	1901.67	1610.96	1768.54	Yes	6.65687e-09	10.8833	1939.85	-1928.97	108.324	17.8074	10	1.63699e-07
20	5555.56	Lumican	0	0	2.69623	0	0	0	1253.91	1165.34	1623.31	1557.87	1569.26	1299.2	Yes	6.81304e-09	0.45	1411.48	-1411.03	79.4277	17.765	10	1.63699e-07
0.146274	111.111	EGF	3.63798	4.79965	4.08704	3.9859	3.72835	5.02521	0.133316	0.10055	0	0.0228162	0.00295348	0.0692212	Yes	7.61323e-09	4.2	0.05	4.15	0.236291	17.5631	10	1.7378e-07
4.28557	5555.56	Cathepsin S	369.361	497.352	485.269	401.968	390.273	368.32	21.1862	9.07051	18.2413	19.5441	22.1676	12.8795	Yes	1.06718e-08	418.783	17.1833	401.6	23.6761	16.9623	10	2.31996e-07
67.3596	18518.5	ICAM-2	8166.52	7760.2	8757.47	6519.61	5852.24	7311.64	442.201	34.9424	301.79	277.567	93.0489	200.922	Yes	1.62813e-08	7394.6	225.067	7169.53	441.531	16.2379	10	3.37852e-07
200	100000	CA19-9	81110.4	68920.1	81816.6	63109	65043.6	56620.5	4956.42	3369.11	1764.92	1274.57	1636.05	2481.92	Yes	1.86276e-08	69436.7	2580.5	66856.2	4175.07	16.0132	10	3.60592e-07
0.447184	617.284	MMP-10	100.528	117.632	86.5479	119.425	88.8296	123.338	0	0	0	0	0	0	Yes	1.89569e-08	106.017	0	106.017	6.63262	15.9841	10	3.60592e-07
5.30255	7407.41	TNF RI	182.403	150.98	174.788	124.153	98.7117	105.542	368.55	401.984	414.333	406.111	419.368	440.972	Yes	2.67007e-08	139.433	408.55	-269.117	17.4453	15.4263	10	4.87575e-07
200	100000	GROa	87884.9	87207.5	81454.7	92970.6	64355.7	90453.3	17982.4	17155.4	24389.3	23146.4	18697.8	15878.6	Yes	5.02921e-08	84054.4	19541.7	64512.8	4466.94	14.4423	10	8.83051e-07
4	2000	GASP-1	69.6454	86.6577	60.0807	85.418	77.6432	73.6469	10.4838	16.7138	9.43686	0	8.35537	3.26465	Yes	5.77682e-08	75.5	8.05	67.45	4.73841	14.2347	10	9.76754e-07
4.1	1851.9	SDF-1a	5.3	12.5	5.4	10.1	9.4	14.7	288.6	323.3	405.7	366.8	421.4	458.1	Yes	6.08947e-08	9.56667	377.317	-367.75	25.9774	14.1565	10	9.86029e-07
2.97132	2222.22	OPG	71.5443	64.8755	73.7128	76.2705	55.7729	59.3049	13.9656	4.05638	14.8713	1.92946	8.33843	0	Yes	6.26507e-08	66.9167	7.2	59.7167	4.23087	14.1145	10	9.86029e-07
3.83604	2777.78	IGFBP-1	347.808	295.253	320.423	250.924	217.453	253.059	0	1.62487	0	0	0	0	Yes	6.47964e-08	280.833	0.266667	280.567	19.948	14.0649	10	9.86029e-07
2.2	5555.6	ENA-78	24.9	37.8	34.4	45.6	25.7	19.1	2037.6	1495.6	2426.9	2509.5	2480.5	2316.9	Yes	8.4513e-08	31.25	2211.17	-2179.92	159.364	13.6789	10	1.23249e-06
2.90163	5555.56	Galectin-9	73.4679	64.4968	84.5202	68.8386	52.8828	54.481	0	0	0	0	0	0	Yes	8.63923e-08	66.45	0	66.45	4.86907	13.6474	10	1.23249e-06
8	4000	SREC-I	95.2109	83.9013	88.9725	68.1672	71.6249	58.208	0	0	0	0	0	0	Yes	8.98598e-08	77.6833	0	77.6833	5.71573	13.5911	10	1.24311e-06
20	10000	TPP1	1622.55	2342.61	2020.2	2071.89	2236.6	1879.74	98.3627	69.7101	488.272	576.744	188.501	250.795	Yes	1.43211e-07	2028.92	278.733	1750.18	135.245	12.9409	10	1.9229e-06
400	200000	Integrin alpha 5	14575.8	14360.9	14266.7	10459.5	9637.06	15084.7	1302.52	739.112	184.974	1075.69	0	0	Yes	1.85886e-07	13064.1	550.383	12513.7	993.996	12.5893	10	2.42459e-06
20	10000	Glypican 5	1749.05	1257.44	1266.47	1733.92	1074.6	1553.09	63.2717	0	0	6.37224	0	0	Yes	2.07782e-07	1439.1	11.6167	1427.48	114.733	12.4418	10	2.6349e-06
4	370.37	MCP-1	224.634	285.468	223.304	304.329	240.234	237.827	65.3465	53.9919	73.5838	66.8025	21.3379	27.8802	Yes	2.50738e-07	252.617	51.4833	201.133	16.4912	12.1964	10	3.0937e-06
11.6403	24691.4	ANGPTL4	41.7298	31.447	39.6366	29.2404	35.5532	51.2272	364.573	264.968	409.948	374.544	383.346	271.071	Yes	2.60272e-07	38.1167	344.733	-306.617	25.2397	12.1482	10	3.12682e-06
118.721	100000	TSP-1	129586	149222	138104	129016	133917	132673	90439.3	93066.1	80067.2	93942.2	78671.2	88447.7	Yes	3.47767e-07	135419	87438.9	47980.5	4073.26	11.7794	10	4.07084e-06
1.34436	11111.1	Midkine	1534.97	1529.61	1574.92	1518.01	1077.38	1137.38	165.784	107.153	278.265	393.685	256.826	268.72	Yes	4.45495e-07	1395.38	245.083	1150.3	100.27	11.4721	10	5.08444e-06
1.58999	1234.57	Adipsin	0	0	0	0	0	0.511897	459.659	387.34	697.587	633.961	660.171	631.699	Yes	4.79206e-07	0.0833333	578.417	-578.333	50.8072	11.3829	10	5.28859e-06
2	555.556	Galectin-8	506.552	431.528	560.27	359.39	331.688	362.508	0	2.92406	0	0	0	0	Yes	4.86552e-07	425.333	0.483333	424.85	37.3844	11.3644	10	5.28859e-06
80	22222.2	IL-17B	0	0	0	0	0	0	1017.11	716.504	672.59	698.209	1033.85	671.494	Yes	5.27243e-07	0	801.617	-801.617	71.1472	11.267	10	5.5976e-06
8	4000	HGF	50.9331	16.4043	39.7502	25.1923	3.24066	14.1393	457.827	318.021	592.968	579.238	439.739	471.343	Yes	7.87541e-07	24.9333	476.5	-451.567	41.8452	10.7914	10	8.1711e-06
0.0826793	185.185	Syndecan-4	1.40905	1.63575	1.66615	1.66593	1.16583	1.11274	7.74263	7.512	7.55431	8.89104	10.2503	11.5555	Yes	8.50632e-07	1.45	8.93333	-7.48333	0.699246	10.702	10	8.62957e-06
0.71797	2000	Decorin	148.058	220.028	327.175	225.704	235.38	325.215	2162.63	1754.99	2965.33	2281.38	2428.37	1744.57	Yes	1.05661e-06	246.933	2222.88	-1975.95	189.014	10.454	10	1.04862e-05
3.61556	2222.22	Cystatin B	530.127	453.69	572.117	476.321	411.9	433.424	227.03	194.548	140.401	132.01	110.35	87.0967	Yes	1.47578e-06	479.583	148.567	331.017	32.8347	10.0813	10	1.43346e-05
80	40000	OX40 Ligand	899.768	860.789	899.643	561.523	991.408	978.631	170.879	0	0	76.4206	0	286.894	Yes	2.15479e-06	865.283	89.0333	776.25	80.2524	9.67261	10	2.04938e-05
20	10000	Tie-2	20.7686	15.6137	0	0	0	0	93.5259	105.446	92.954	84.7652	150.687	122.128	Yes	2.49324e-06	6.06667	108.25	-102.183	10.7349	9.51879	10	2.32289e-05
4	2000	FGF-12	270.712	321.274	285.712	209.941	236.446	159.388	40.4901	27.186	0	24.6497	14.3054	8.72758	Yes	2.89586e-06	247.233	19.2167	228.017	24.3528	9.36304	10	2.64403e-05
15.9	55555.6	Lymphotactin	0.2	23.6	0	66.3	81.8	92.5	3572.7	3619.8	6163.6	5408.8	4086.6	6466.4	Yes	3.52195e-06	44.0667	4886.32	-4842.25	528.484	9.16253	10	3.15262e-05
8	4000	ROBO4	3165.2	3424.96	3272.98	1836.76	1976.99	2183.41	0	0	0	0	0	0	Yes	4.1228e-06	2643.4	0	2643.4	293.591	9.0037	10	3.57403e-05
12.6	1234.6	BTC	0	0	0	0	0	0	324.2	364.7	138.5	326.4	327.5	289.4	Yes	4.1493e-06	0	295.117	-295.117	32.8006	8.99728	10	3.57403e-05
20	10000	Progranulin	9753.25	8888.2	9556.38	8381.64	6384.35	6960.42	1948.11	1776.73	3185.18	3605.72	1325.19	1663.23	Yes	4.25633e-06	8320.68	2250.68	6070	676.562	8.97183	10	3.59833e-05
18.2438	5555.56	RELT	848.383	837.437	944.671	580.637	523.893	569.865	40.962	45.2366	51.7935	86.5084	86.209	63.0277	Yes	4.64651e-06	717.483	62.2833	655.2	73.7457	8.88459	10	3.85677e-05
138.697	100000	IL-1 F7	101.855	0	263.364	0	589.818	372.659	3022.29	1587.22	3277.21	3135.92	3622.14	2767.71	Yes	4.77489e-06	221.3	2902.07	-2680.77	302.651	8.85762	10	3.87093e-05
147.086	55555.6	LAG-3	236.643	374.28	359.422	235.869	178.301	322.031	0	0	0	0	0	0	Yes	4.83316e-06	284.417	0	284.417	32.1533	8.84564	10	3.87093e-05
0.256676	740.741	IL-10	2.70723	3.8291	3.94135	4.38604	3.34058	3.55851	1.60212	1.19693	1.63859	0.689961	1.01525	1.17071	Yes	5.53778e-06	3.61667	1.21667	2.4	0.275479	8.71209	10	4.30543e-05
20	10000	Ryk	142.308	222.715	290.294	186.112	142.005	209.003	0	0	0	0	0	0	Yes	5.56427e-06	198.733	0	198.733	22.8234	8.70743	10	4.30543e-05
40	20000	Nidogen-2	825.916	915.815	953.322	586.613	514.778	623.217	14444	10220.6	19623.6	18638.3	10465.6	13905.8	Yes	6.61342e-06	736.6	14549.6	-13813	1617.4	8.54028	10	5.03193e-05
17.6247	5555.56	Clusterin	764.201	770.201	1139.35	564.264	702.358	572.333	23.7322	17.3782	25.1905	24.4844	19.773	27.3859	Yes	6.86887e-06	752.117	23	729.117	85.7386	8.50395	10	5.14061e-05
8	4000	EDAR	946.287	826.25	975.099	613.318	511.01	519.57	3.35872	0	0	2.62957	0	8.6574	Yes	7.04494e-06	731.933	2.45	729.483	86.0265	8.47975	10	5.18735e-05
20	10000	Common beta Chain	487.541	419.199	533.019	442.166	341.396	509.461	0	160.824	0	191.458	0	0	Yes	7.34943e-06	455.467	58.7167	396.75	47.0116	8.43941	10	5.32566e-05
20	10000	DPPII	582.602	673.301	663.314	673.337	384.497	670.649	146.846	206.649	190.593	273.776	143.718	233.779	Yes	1.21178e-05	607.933	199.217	408.717	51.2573	7.97382	10	8.64379e-05
0.574493	740.741	HGF R	125.676	89.3338	119.714	103.765	68.2985	73.8168	22.1003	20.2869	26.2421	26.8348	17.3177	26.029	Yes	2.02416e-05	96.7667	23.1167	73.65	9.79847	7.51648	10	0.000142164
20	10000	FLRG	188.064	129.576	243.584	95.675	82.6981	174.964	1111.98	1012.87	2092.85	2089.62	1941.27	1612.25	Yes	2.09125e-05	152.45	1643.48	-1491.03	199.121	7.48808	10	0.000144651
20	10000	Glypican 1	0	0	0	0	0	0	139.398	166.393	205.039	338.136	206.741	191.924	Yes	2.29399e-05	0	207.917	-207.917	28.0668	7.40792	10	0.000156306
8	4000	MIF	711.8	621.9	803	626.2	344.5	464.2	71.8	133.2	82.4	76.9	31.7	109.5	Yes	2.4143e-05	595.267	84.25	511.017	69.3949	7.3639	10	0.000162085
40	20000	Galectin-1	3780.95	2976.09	4738.87	3245.02	3249.68	3660.19	1565.33	1824.81	910.265	1600.26	579.408	1049.07	Yes	2.63845e-05	3608.47	1254.87	2353.6	322.947	7.28789	10	0.000174566
19.5327	5555.56	ULBP-3	0	0	0	0	14.8616	0	43.0825	64.1053	29.2381	56.9928	67.5261	40.6871	Yes	2.77864e-05	2.48333	50.2667	-47.7833	6.59642	7.24383	10	0.000181215
3.4	2222.2	HCC-1	1391.5	1080.7	1394.8	708.3	716.9	680.6	0	0	0	2.3	0	0	Yes	3.14391e-05	995.467	0.383333	995.083	139.378	7.13948	10	0.000201599
200	18518.5	Thyroglobulin	15789.3	17974	13852.8	16631.4	10765	15797.5	7175.61	6781.57	4556.77	3215.63	352.126	401.263	Yes	3.17952e-05	15135	3747.17	11387.8	1597.17	7.13001	10	0.000201599
2.6473	2777.78	TRAIL R3	69.6501	68.9364	69.8642	43.6727	24.7115	48.6092	0.0890322	0.983648	0	0.893511	0	0.870182	Yes	3.25897e-05	54.25	0.483333	53.7667	7.56286	7.10931	10	0.000203806
400	111111	IGFBP-4	15148.3	14434.4	16769.7	9441.89	5239.66	7962.69	31210.3	30307	37347.6	37135.4	24500.7	27377.9	Yes	3.61897e-05	11499.5	31313.2	-19813.7	2821.71	7.02187	10	0.000223261
101.888	55555.6	ACE	1916.36	1305.55	1937.92	967.468	1227.06	1088.36	0	0	294.438	387.46	6.60101	11.8399	Yes	3.94209e-05	1407.15	116.717	1290.43	185.646	6.95106	10	0.000239953
79.8	40000	CCL28	0	0	0	0	0	62.9	2830.7	3232.5	1383.3	3117	2386.8	4482.4	Yes	4.03762e-05	10.4833	2905.45	-2894.97	417.665	6.93132	10	0.000242533
3.59413	246.914	Galectin-3	304.241	241.129	318.955	231.796	183.278	205.938	106.325	114.443	33.7318	31.7371	24.1816	37.8071	Yes	4.33433e-05	247.55	58.0167	189.533	27.5761	6.87309	10	0.000256975
40	20000	TREM-1	120.519	0	109.451	0	0	28.6555	433.133	311.044	315.035	298.5	468.146	588.891	Yes	4.56429e-05	43.1167	402.433	-359.317	52.602	6.83086	10	0.00026714
6.17732	20000	FOLR2	117.755	59.2238	80.1694	63.4604	50.8959	56.7111	0.736625	4.73862	0	7.12035	0	0	Yes	4.79902e-05	71.3833	2.08333	69.3	10.2061	6.79005	10	0.000277323
1.01453	1000	IFN-gamma R1	6.37764	7.07991	7.83158	3.56118	3.41988	3.92507	0	0	0	0.0193262	0	0	Yes	5.23295e-05	5.36667	0	5.36667	0.79861	6.72001	10	0.000298618
35.6937	18518.5	BMP-2	201.982	155.84	146.008	79.7271	87.7781	101.709	0	0	0	0	0	0	Yes	5.60351e-05	128.833	0	128.833	19.3299	6.66499	10	0.000315817
27.5211	20000	TWEAK R	0	0	0	143.913	0	66.8249	166.607	270.274	228.259	227.118	191.609	182.306	Yes	0.00011694	35.1167	211.033	-175.917	28.8772	6.09189	10	0.000651039
200	100000	OSM R beta	2292.08	2596.08	3519.74	1100.18	2122.75	1805.45	0	270.892	77.2248	475.852	405.96	198.947	Yes	0.000148874	2239.37	238.15	2001.22	338.569	5.91081	10	0.000818841
12.0067	18518.5	CD155	66.9029	51.8234	60.4119	75.7388	12.8887	46.8169	0	0	0	0	0	0	Yes	0.000161769	52.4167	0	52.4167	8.96123	5.84927	10	0.000879173
2.49116	18518.5	Syndecan-1	0	0	0	0	0	0	58.4413	15.0423	29.463	29.2768	38.7034	32.2489	Yes	0.000174335	0	33.85	-33.85	5.84207	5.79417	10	0.000936323
11.8703	111111	TPO	0	0	0	0	0	0	82.2991	36.152	67.2715	44.2305	24.2486	74.6175	Yes	0.0001784	0	54.8	-54.8	9.48546	5.77726	10	0.000947013
80	40000	6Ckine	1168.9	1548.1	1164	1181.2	646.4	844.1	2333.9	2048.4	2202.3	1566.7	1976.2	2115.9	Yes	0.000201231	1092.12	2040.57	-948.45	166.706	5.68936	10	0.00105593
12.5462	14814.8	DKK-1	818.074	844.868	1332.13	746.583	799.571	816.46	1945.35	1946.3	1891.33	1729	2808.32	2975.86	Yes	0.00021681	892.967	2216.02	-1323.05	234.778	5.63532	10	0.00111504
38.7956	20000	Kirrel3	139.187	242.88	152.818	195.289	117.411	193.361	33.4565	65.5395	0	59.9338	60.8302	78.5841	Yes	0.000217381	173.5	49.7167	123.783	21.973	5.63342	10	0.00111504
14.8964	11111.1	EphB4	430.655	289.612	539.487	259.406	203.305	204.783	6.40516	0	22.9347	4.12348	0	21.4268	Yes	0.000220916	321.217	9.13333	312.083	55.5133	5.62177	10	0.00112058
20	10000	Prolactin R	181.292	112.107	387.039	197.37	183.003	187.077	0	0	0	0	0	0	Yes	0.000267128	207.983	0	207.983	37.9143	5.48561	10	0.0013401
400	200000	Plexin D1	18419.1	22374.1	19782.3	15626.3	9514.94	12846.7	6718.98	1748.3	5954.18	7184.84	477.712	484.394	Yes	0.000285211	16427.2	3761.4	12665.8	2328.67	5.43909	10	0.00141527
40	11111.1	PECAM-1	144.836	118.207	149.622	140.733	199.035	344.052	0	0	0	0	0	0	Yes	0.000315691	182.733	0	182.733	34.045	5.3674	10	0.00154967
34.9423	22222.2	uPAR	219.859	189.279	289.561	150.254	134.176	214.75	387.979	378.954	494.863	703.55	585.934	725.409	Yes	0.000362626	199.683	546.133	-346.45	65.7356	5.27036	10	0.00176113
1.73448	740.741	PIGF	6.11362	5.26101	5.96688	4.84764	3.61648	4.92972	0	1.22602	0	4.25176	0	0.360314	Yes	0.000367458	5.11667	0.983333	4.13333	0.785635	5.26114	10	0.00176581
18	1851.9	I-TAC	16.4	16.2	22.1	14	20.3	14.7	851.3	686.7	453.4	1003	1184.4	1760.8	Yes	0.000375583	17.2833	989.933	-972.65	185.411	5.24592	10	0.00178605
188.163	200000	DPPIV	4754.54	2865.83	5047.08	1712.44	2494.45	2036.15	545.159	0	0	0	111.79	0	Yes	0.000395516	3151.75	109.5	3042.25	583.92	5.21004	10	0.00186145
2	1000	CRIM1	2343.25	2516.18	2330	2854.66	1654.33	2711.45	1289.75	1561.36	1291.07	1286.66	1539.17	1680.99	Yes	0.000415561	2401.67	1441.53	960.133	185.502	5.17586	10	0.00193583
1.38141	2000	IL-2	0	0	0.883261	2.53866	0	0	2.7496	2.95581	3.00272	2.0836	3.3269	3.25817	Yes	0.000430148	0.566667	2.9	-2.33333	0.452892	5.15208	10	0.00198355
16.4428	55555.6	NSE	91.5124	23.819	63.9586	61.7076	32.5797	53.689	8.16348	9.03847	0	0	0	0	Yes	0.000437537	54.55	2.86667	51.6833	10.0544	5.14035	10	0.00199744
10.9061	100000	CXCL14	1301.44	912.204	1574.19	717.249	1264.73	779.157	496.097	465.21	276.877	312.742	294.9	267.534	Yes	0.000457612	1091.48	352.217	739.267	144.684	5.10954	10	0.0020684
2	1000	CD157	16.6695	11.7627	18.9874	11.6298	15.0573	9.08632	1.86135	1.81138	10.297	2.82262	2.82291	2.94986	Yes	0.000497564	13.8833	3.75	10.1333	2.00569	5.0523	10	0.00222694
7.86377	55555.6	GASP-2	65.2652	0.332377	0	5.93881	129.368	18.59	171.521	132.922	154.629	124.575	164.483	148.07	Yes	0.000502761	36.5833	149.367	-112.783	22.3545	5.04522	10	0.00222835
6.55138	1851.85	IL-27	167.053	213.921	207.297	135.65	212.591	359.836	111.092	28.069	40.6126	43.6347	26.4686	28.4647	Yes	0.000557297	216.067	46.4	169.667	34.1019	4.97528	10	0.00244632
0.641641	2222.22	IL-7	9.68464	7.39187	9.6511	11.8236	6.20608	8.09708	2.27277	3.63335	3.28453	4.99778	2.22913	6.0968	Yes	0.00059299	8.81667	3.75	5.06667	1.02702	4.93335	10	0.00257821
5.47549	10000	G-CSF R	50.2321	141.03	83.6775	113.322	104.384	134.403	53.5516	30.5268	28.1813	26.3788	29.8515	34.2393	Yes	0.000602871	104.5	33.8	70.7	14.3634	4.92222	10	0.00259644
4	1111.11	TNFa	148.603	102.44	97.7092	88.2654	77.1653	74.4025	34.8437	46.2173	56.4365	32.5041	34.388	40.6468	Yes	0.0006131	98.1	40.8167	57.2833	11.6645	4.91089	10	0.00261582
32.7	55555.6	MSP	46.7	76.9	3.8	53.8	17.5	15.2	139.7	145.1	71	96.3	117.6	152.6	Yes	0.000621251	35.65	120.383	-84.7333	17.2854	4.90201	10	0.00262605
7.72126	4000	Endoglin	26.1323	17.1735	43.5981	19.1474	10.1484	39.4052	0	0	0	0	0	0	Yes	0.000701689	25.9167	0	25.9167	5.37633	4.82051	10	0.00293886
27.5775	7407.41	Fractalkine	33.8339	95.7264	39.2877	92.809	35.437	87.4981	0	0	0	2.42096	5.78395	10.3544	Yes	0.000709773	64.0833	3.1	60.9833	12.6709	4.81288	10	0.00294569
40	20000	CD28	222.874	96.4065	196.179	135.026	59.3633	250.557	11.1532	41.4821	0	3.73401	0	22.1228	Yes	0.000866484	160.083	13.0833	147	31.405	4.68078	10	0.00353276
305.246	37037	Periostin	3961.94	3509.1	4958.84	3892.49	3379.06	3603.66	3088.17	1793.05	572.265	2314.26	2215.22	1744.23	Yes	0.000866708	3884.18	1954.53	1929.65	412.264	4.68061	10	0.00353276
0.7	740.7	MCP-3	1.1	0.4	0	0.6	0	1.4	116.1	58.9	38.9	29.3	44.4	74	Yes	0.000930675	0.583333	60.2667	-59.6833	12.8798	4.63386	10	0.00375992
200	100000	Ephrin-B3	17119.7	7861.21	13523.6	5428.44	5291.44	6015.64	0	98.3222	0	247.48	0	118.668	Yes	0.00112478	9206.65	77.4167	9129.23	2024.01	4.51046	10	0.00450426
20.4844	111111	CD163	0	0	0	0	48.1889	0	319.137	113.633	250.561	85.1796	271.838	108.093	Yes	0.00136873	8.03333	191.4	-183.367	41.8259	4.38404	10	0.00543352
13.0607	7407.41	MMP-1	11264.9	11770.8	10385.7	10849.4	10127.8	10594.3	8591.42	7585.95	6253.39	5476.04	1499.71	870.584	Yes	0.0013904	10832.1	5046.18	5785.97	1322.81	4.37399	10	0.00547195
34.8879	55555.6	IL-21	46.4733	40.0992	84.9853	39.4149	113.394	28.4127	0	0	0	0	0	0	Yes	0.0014325	58.8	0	58.8	13.502	4.35492	10	0.00558023
6.17409	4000	GHR	13.6095	49.1132	10.8723	20.2944	36.6795	30.3623	2.44383	0.767835	0	0.385711	0	0.660485	Yes	0.00144422	26.8333	0.716667	26.1167	6.00423	4.34971	10	0.00558023
0.957995	2000	LYVE-1	30.0715	20.285	36.2659	11.5724	9.84374	10.8774	0	0	0	0	0	0	Yes	0.00145459	19.8333	0	19.8333	4.56448	4.34515	10	0.00558023
21.9762	222222	BLAME	63.2854	72.0128	141.46	40.6087	45.522	55.9246	0	18.4583	0	6.4048	0	0	Yes	0.00164692	69.8	4.15	65.65	15.3885	4.26617	10	0.00626545
20	10000	IL-13 R1	0	0	0	0	0	0	277.161	92.9032	518.351	251.45	221.177	142.224	Yes	0.00201374	0	250.55	-250.55	60.528	4.13941	10	0.00759764
20	10000	IL-1 R3	143.096	66.2162	103.681	42.2189	90.4888	15.5021	0	0	0	1.55296	0	0	Yes	0.00208116	76.8667	0.266667	76.6	18.5978	4.11877	10	0.00778764
0.228287	277.778	IL-8	84.3424	105.812	57.3511	65.0254	124.496	114.87	48.7465	42.0762	48.8548	41.8786	44.107	48.2576	Yes	0.00211531	91.9833	45.6667	46.3167	11.2731	4.10859	10	0.00785107
159.201	111111	VCAM-1	0	0	0	0	0	0	201.215	224.944	22.4791	109.61	74.8342	218.434	Yes	0.00216908	0	141.9	-141.9	34.6698	4.0929	10	0.00792489
20	10000	CLEC10A	21.9841	31.4528	0	115.244	0	0	99.7008	187.957	80.8317	149.281	109.318	134.143	Yes	0.00216992	28.1167	126.867	-98.75	24.1286	4.09266	10	0.00792489
80	22222.2	CMG-2	0	0	0	0	0	0	16.2406	124.497	29.0609	87.6415	119.933	74.4134	Yes	0.00219675	0	75.2833	-75.2833	18.4293	4.08499	10	0.00795923
1.48312	22222.2	HAI-2	4.03279	29.2851	16.0897	24.5759	19.3318	11.9218	0.303768	1.31725	6.61372	0	3.77504	0	Yes	0.00237403	17.5333	2	15.5333	3.84809	4.03664	10	0.00853378
17.6929	5555.56	Pentraxin 3	1171.65	1310.15	1183.43	1362.02	1169.26	1094.37	1301.88	1366.36	1432.75	1532.31	1503.35	1453.7	Yes	0.0024315	1215.15	1431.73	-216.583	53.8527	4.02177	10	0.0086721
200	18518.5	CD109	0	0	0	0	0	0	3727.73	4374.64	1386.7	3858.91	3856.64	0	Yes	0.0025033	0	2867.42	-2867.42	716.189	4.00371	10	0.00885895
80	40000	IL-23	818.345	593.908	1095.59	641.902	741.157	650.6	1331.88	1329.25	824.666	1850.1	1397.31	1637.41	Yes	0.00257847	756.917	1395.1	-638.183	160.131	3.98538	10	0.0090548
0.0940613	1851.85	MIP-1d	16.8075	7.42493	15.1905	10.3367	3.57582	3.61774	0.777702	0.925358	0	0	0	0	Yes	0.00265965	9.48333	0.283333	9.2	2.3196	3.9662	10	0.00926857
9.28641	18518.5	CD58	46.7278	29.5181	80.4716	48.68	0	39.5856	0	0	0	0	0	0	No	0.00349529	40.8333	0	40.8333	10.7503	3.79834	10	0.0120884
0.4	617.3	MCP-4	0	0.8	0	0	0	0.2	1.1	1.2	0.6	0.7	2.2	2	No	0.00367066	0.166667	1.3	-1.13333	0.30074	3.76848	10	0.0125995
160	80000	gp130	590.77	242.458	312.544	759.319	0	146.872	531.403	1037.99	1494.49	865.401	1885.28	1549.4	No	0.00370679	342	1227.33	-885.333	235.303	3.76252	10	0.0126285
17.1333	11111.1	FAP	8.63106	0	3.82323	16.9888	0	0	29.7581	13.7948	126.014	80.0525	71.6656	93.0647	No	0.00376926	4.9	69.0833	-64.1833	17.1049	3.75234	10	0.0127463
5.27626	10000	BAFF	0	0	0	0	0	0	23.9438	12.531	8.64578	3.23152	16.3404	5.40084	No	0.00389071	0	11.65	-11.65	3.12076	3.73306	10	0.0130093
42.2863	100000	Dkk-3	23694.3	12900.9	31992	13185.9	24698.9	17113.9	10823.1	7503.06	6871.97	8119.24	8102.4	11403	No	0.00390405	20597.7	8803.8	11793.9	3161.06	3.73098	10	0.0130093
200	100000	IL-29	303.7	280.9	279.7	144.3	127.4	0	682.9	362.8	369.8	520.4	989.4	602.4	No	0.00397904	189.333	587.95	-398.617	107.172	3.71942	10	0.0131631
20	10000	FGF-20	381.594	214.459	476.377	57.0543	271.692	85.1585	0	0	0	0	0	0	No	0.00412143	247.75	0	247.75	66.994	3.69809	10	0.0134431
67.6016	200000	NCAM-1	4295.21	5224.21	4732.7	3724.17	4577.93	6396.23	1519.02	2361.26	2974.93	2822.8	4480.9	2716.04	No	0.00412258	4825.07	2812.48	2012.58	544.247	3.69793	10	0.0134431
5.7864	2222.22	LAP(TGFb1)	26.2294	20.1598	45.6761	48.8082	25.6326	36.8811	35.3053	67.0553	102.08	93.5043	142.174	125.097	No	0.00449373	33.9	94.2167	-60.3167	16.5443	3.64576	10	0.0145495
0.793458	1111.11	LDL R	17.1388	23.9889	18.026	21.888	35.8107	17.0233	29.2599	29.4647	45.6687	48.3988	63.6059	51.7175	No	0.00468155	22.3	44.7	-22.4	6.18606	3.62104	10	0.0150508
20	10000	FGF-23	0	0	0	0	0	0	249.861	693.605	268.019	412.648	52.1338	767.61	No	0.00477822	0	407.3	-407.3	112.865	3.60872	10	0.0152542
1.15205	123.457	IFNg	14.2556	6.84903	14.3175	21.3218	9.0289	11.8417	5.96398	7.39999	5.94684	4.49766	3.22008	4.01279	No	0.00494936	12.9167	5.16667	7.75	2.16026	3.58753	10	0.0156908
17.7	20000	Eotaxin-3	0	0	0	0	0	0	217.9	180.8	505.5	163.7	309.3	29	No	0.00511268	0	234.367	-234.367	65.6856	3.568	10	0.0160968
200	55555.6	RANK	0	542.682	480.954	49.6392	0	0	490.693	736.787	497.414	679.36	437.961	798.918	No	0.00575581	178.883	606.867	-427.983	122.388	3.49694	10	0.0179976
4.2971	11111.1	TIMP-4	13.6141	8.55097	7.00531	15.4816	8.26112	15.9156	46.6527	36.0371	257.658	247.376	129.043	148.506	No	0.00649993	11.4833	144.217	-132.733	38.7617	3.42434	10	0.020186
12.8229	22222.2	SDF-1b	0	0	0	0	7.57225	0	7.58974	23.1707	218.705	215.481	271.815	229.846	No	0.00664924	1.26667	161.1	-159.833	46.8608	3.41081	10	0.0205102
51.0574	100000	sFRP-3	161.233	108.661	135.958	201.598	0	111.476	1546.89	1478.06	2513.02	2572.73	360.013	364.161	No	0.00693329	119.833	1472.48	-1352.65	399.493	3.38592	10	0.0212429
2	1000	GM-CSF	89.2312	58.8095	70.8815	129.123	73.2707	36.3399	37.4898	26.2968	45.2518	31.4366	24.0235	27.7873	No	0.00734092	76.2667	32.05	44.2167	13.1912	3.35197	10	0.0223419
101.749	55555.6	BMPR-IA	65.4644	22.8578	51.6072	17.7911	0	64.8735	0	0	0	0	0	0	No	0.00769318	37.1167	0	37.1167	11.1657	3.32417	10	0.0232589
2.80598	55555.6	Cystatin C	3718.53	4167.38	6067.54	5219.85	6660.55	5718.94	8157.98	5836.42	12417.1	10947.9	7942.56	7766.36	No	0.00779767	5258.8	8844.73	-3585.93	1081.35	3.31617	10	0.0234197
20	10000	ADAM23	363.356	85.222	302.919	228.378	317.006	266.987	132.728	194.784	67.3905	100.4	97.1564	111.91	No	0.00813351	260.65	117.4	143.25	43.5252	3.2912	10	0.0242129
6.79142	5555.56	IL-3	1.20334	40.4108	0	1.82313	14.2815	5.94872	23.0082	12.5857	95.6012	76.6206	87.2487	97.8481	No	0.00816786	10.6	65.4667	-54.8667	16.6834	3.28871	10	0.0242129
14.2529	10000	CEACAM-1	20.7446	12.5642	29.0153	5.5115	0	14.5562	0	0	0	0	0	0	No	0.00891645	13.7333	0	13.7333	4.24277	3.23688	10	0.0262615
1600	800000	Ferritin	39723.6	8796.13	40586.3	12714.7	22308.5	16784.3	1302.27	2588.1	4755.75	13752.5	0	3756.74	No	0.00908012	23485.6	4359.23	19126.3	5928.55	3.22614	10	0.0265722
80	40000	CD34	333.132	193.409	236.579	192.768	30.6232	304.106	173.334	0	77.2671	0	0	46.2608	No	0.00962614	215.1	49.4833	165.617	51.8896	3.19171	10	0.0279906
20	10000	Kallikrein 5	0	0	0	0	0	0	19.622	14.7416	32.4458	83.7151	12.775	54.8046	No	0.00972219	0	36.3333	-36.3333	11.4046	3.18586	10	0.028091
80	22222.2	BCAM	98.1812	44.5192	93.6224	160.687	149.173	133.655	0	54.4499	70.9319	0	0	90.8941	No	0.00988068	113.317	36.0333	77.2833	24.3309	3.17634	10	0.0283694
200	55555.6	OPN	1104.5	352.4	0	1150.5	237.1	841.1	5348.3	4370.5	1376.9	696.1	2750.8	3012.4	No	0.0109874	614.267	2925.83	-2311.57	742.337	3.11391	10	0.0313498
0.354804	740.741	MCSF	3.81164	3.13436	0	0.693898	1.46472	2.92546	4.3747	3.43453	15.3724	17.2266	8.46736	7.74965	No	0.0112925	2	9.43333	-7.43333	2.39954	3.09782	10	0.0320202
80	40000	TROY	809.52	0	711.172	0	916.497	989.104	0	0	0	0	0	0	No	0.0113912	571.05	0	571.05	184.644	3.09271	10	0.0320526
2.44925	4000	IL-15	3.56729	3.26661	5.62568	10.068	4.28292	6.80751	2.9145	3.0332	2.38305	1.92574	2.09904	1.56672	No	0.0114444	5.61667	2.31667	3.3	1.06797	3.08998	10	0.0320526
80	40000	MFRP	8355.3	2455.95	7189.57	1340.42	2453.27	1462.81	0	0	0	0	0	0	No	0.0115265	3876.22	0	3876.22	1256.15	3.08578	10	0.0320858
0.1	246.9	NAP-2	0.1	0.1	0	0.3	0.3	0.2	0.4	0.3	0.4	0.5	0.2	0.4	No	0.0116817	0.166667	0.366667	-0.2	0.0649786	3.07794	10	0.0323208
20	5555.56	Artemin	842.879	317.28	1028.76	85.9746	341.967	210.097	0	0	0	0	0	0	No	0.0118113	471.183	0	471.183	153.407	3.07146	10	0.0324825
40	20000	hCGb	56.4787	11.3697	28.5622	28.9705	86.1009	137.868	0	0	0	0	0	0	No	0.012574	58.25	0	58.25	19.1941	3.03479	10	0.0342256
0.251545	185.185	IL-13	3.3898	2.07671	2.8117	3.34358	1.88464	2.55468	1.35463	1.98372	1.27962	2.41861	1.27152	1.97337	No	0.0125951	2.68333	1.73333	0.95	0.313138	3.0338	10	0.0342256
4	2000	IL-1ra	59.8416	0	56.3553	79.0878	0	0	44.1554	93.247	99.4554	83.1778	88.5598	90.7038	No	0.0136093	32.55	83.2333	-50.6833	16.9596	2.98847	10	0.0367628
6.20347	4000	IL-5	77.4443	44.7634	73.7889	95.3356	39.2517	49.0368	40.4941	37.1921	40.5961	28.4665	32.9819	35.1589	No	0.0141129	63.2667	35.8333	27.4333	9.24548	2.96722	10	0.0378988
80	40000	FCRL1	0	149.935	123.44	77.0872	0	144.642	0	0	0	0	0	0	No	0.0149286	82.5	0	82.5	28.115	2.93437	10	0.0398549
13.2479	18518.5	MMP-2	26.3514	0	0	32.1153	24.9477	14.4905	0	0	0	0	0	0	No	0.0162718	16.3167	0	16.3167	5.65753	2.88406	10	0.0431885
38.7617	100000	TFPI	102610	105909	120078	80633.3	74586.8	77486.5	44274.1	37113.1	76788	79644.9	71622.4	69765.6	No	0.0163785	93550.5	63201.3	30349.2	10537	2.88025	10	0.0432203
2.3	5555.6	IP-10	8.1	9.7	0	15.2	15.8	15.6	10.5	0	0	0	1.4	0	No	0.0170038	10.7333	1.98333	8.75	3.06116	2.85839	10	0.0446124
200	100000	TECK	582.8	949.8	0	0	0	836.9	2790.1	2237.7	3957.9	1771.8	3001.5	9922.1	No	0.017247	394.917	3946.85	-3551.93	1246.25	2.8501	10	0.0449921
4.12146	5555.56	EGF R	0	0.843176	0	0	0	0	20.1039	4.66774	0.890376	13.9222	7.02956	4.2336	No	0.0173648	0.133333	8.46667	-8.33333	2.92795	2.84613	10	0.045042
200	55555.6	AMIGO	20.3083	420.74	196.547	0	435.781	0	2948.62	1108.34	5472.83	445.066	1799.48	1719.7	No	0.0180721	178.883	2249	-2070.12	733.342	2.82285	10	0.0466117
80	40000	Olfactomedin-2	141.741	238.114	4.87647	203.695	0	89.2753	0	0	0	0	0	0	No	0.0196325	112.95	0	112.95	40.7089	2.77458	10	0.0503519
142.991	100000	HTRA2	1330.61	206.919	1244.45	169.245	826.671	405.884	305.796	0	0	34.3393	201.748	49.5845	No	0.0197693	697.3	98.5667	598.733	216.108	2.77053	10	0.0504194
2.93686	5000	IL-16	0	0	0	2.5908	0.938672	0	2.87081	2.9155	2.43892	3.65705	0	2.68845	No	0.0204242	0.583333	2.43333	-1.85	0.672351	2.75154	10	0.0518003
20	10000	Thrombospondin-2	469.484	1107.58	556.099	1186.8	474.646	865.55	0	242.996	321.312	681.527	293.416	464.84	No	0.0205988	776.7	334	442.7	161.182	2.74658	10	0.0519546
5.60328	740.741	Kallikrein 7	2.58625	3.77031	0	0.153331	2.18018	1.08161	0	0	0	0	0	0	No	0.0211761	1.65	0	1.65	0.60429	2.73048	10	0.0531171
0.1	617.3	GCP-2	1.6	0.7	2.4	2.6	3.1	1.8	15.7	14.5	14.2	6.7	1.6	2.4	No	0.0220243	2.03333	9.18333	-7.15	2.64072	2.7076	10	0.0549427
1.62649	2000	IL-6	70.8131	74.9638	68.3575	85.8285	75.4685	69.7931	77.8744	82.789	13.2314	14.019	12.2121	18.9395	No	0.0236915	74.2167	36.5	37.7167	14.1521	2.66509	10	0.0587614
4	2000	IL-7 R alpha	1.2398	49.5102	0	40.2384	10.6626	25.7144	64.3548	104.387	35.1394	78.8863	26.0855	50.6718	No	0.0238125	21.2167	59.9333	-38.7167	14.5435	2.66212	10	0.0587614
15.2542	5555.56	SCF	0	0.764454	0	5.71668	0	0	0	5.38336	21.859	17.2609	17.366	4.22443	No	0.0244707	1.08333	11.0333	-9.95	3.76006	2.64623	10	0.0600612
200	55555.6	PF4	635.7	414	295	54.5	854.8	407.1	1551.7	986.5	1328.1	1816.3	119.4	1044.7	No	0.0253647	443.517	1141.12	-697.6	265.719	2.62533	10	0.0619223
200	55555.6	IL-2 Rb	236.453	759.103	378.972	335.788	437.152	983.813	1120.92	814.682	702.056	608.094	1306.41	1493.31	No	0.0261883	521.9	1007.58	-485.683	186.321	2.60671	10	0.0635929
16.6361	10000	Notch-3	0	0	0	0	0	0	57.1525	87.7347	3.19891	44.8226	3.84797	12.2164	No	0.0320495	0	34.8167	-34.8167	13.9887	2.48892	10	0.07735
26	13000	LIF	21.7	0	0	20.5	80.1	3.8	186.6	628.9	246.6	56.9	92.2	813.1	No	0.0321924	21.0167	337.383	-316.367	127.243	2.48632	10	0.07735
2.79747	3703.7	Pepsinogen I	25.8184	31.11	27.6079	23.0572	26.8391	28.0313	15.7881	21.0095	8.58943	28.7851	7.57278	25.331	No	0.0326496	27.0667	17.85	9.21667	3.71927	2.47809	10	0.0780377
5.14974	18518.5	FOLR1	37.7216	28.9821	21.4755	19.9655	15.4169	32.4819	79.6482	40.5152	73.1597	42.7348	35.1907	26.0437	No	0.0328217	26.0167	49.5333	-23.5167	9.50162	2.47502	10	0.0780404
40	20000	CF VII	0	393.698	0	0	0	0	1241.37	337.752	0	3467.65	867.683	2460.87	No	0.0349246	65.6167	1395.92	-1330.3	545.488	2.43873	10	0.0826103
40	20000	SREC-II	663.661	189.453	742.198	39.9874	464.347	0	0	0	0	160.778	0	0	No	0.0355421	349.95	26.8	323.15	133.066	2.42849	10	0.0833166
13.3215	10000	Cathepsin B	6044.88	7092.76	6802.19	6318.37	6391.04	6578.2	4426.12	3868.34	5861.36	6061.93	6605.95	5769.88	No	0.0355882	6537.92	5432.25	1105.67	455.433	2.42773	10	0.0833166
200	100000	TGFb1	6109.85	11492	8337.07	17816.5	0	13561.2	0	4617.05	0	7390.53	3421.98	1214.58	No	0.0361453	9552.78	2774.03	6778.75	2802.71	2.41864	10	0.0839414
20	5555.6	LIGHT	0.2	16.5	21	13.5	19.4	0	159.4	73.4	49	108.2	26.9	0	No	0.0362229	11.7667	69.4833	-57.7167	23.8756	2.41739	10	0.0839414
187.454	200000	Troponin I	418.536	871.355	306.158	747.054	0	0	0	152.425	0	0	0	0	No	0.0369049	390.533	25.4	365.133	151.729	2.40648	10	0.08509
8	4000	IL-23 R	0	0	0	0	0	0	5.50504	3.30138	0	9.42251	0	2.76165	No	0.0373611	0	3.5	-3.5	1.45877	2.39929	10	0.085709
4.24159	2222.22	CD99	785.262	708.673	776.733	777.667	657.493	700.865	636.533	587.111	704.45	739.341	671.97	561.999	No	0.0379014	734.467	650.217	84.25	35.238	2.39088	10	0.0865137
120	33333.3	IL-18 BPa	372.9	703.6	363.3	1587.1	716	81.7	0	0	0	66.2	151	425.9	No	0.0395059	637.433	107.183	530.25	224.056	2.3666	10	0.0897275
4.91786	10000	Legumain	3219.19	3398.87	3400.5	3666.2	2965.54	2665.95	2875.41	2931.95	3006.72	2947.24	1819.85	1818.1	No	0.0408316	3219.37	2566.53	652.833	278.127	2.34725	10	0.0922794
0.751561	1234.57	G-CSF	0	0	9.32943	4.83875	0	1.57375	3.25641	5.79273	9.69571	7.99494	5.91076	8.17649	No	0.0415357	2.61667	6.81667	-4.2	1.797	2.33722	10	0.0934082
8	4000	Granulysin	20.3496	91.727	49.0713	56.7335	77.3734	166.077	14.1085	15.2742	21.925	38.8659	26.4134	50.5933	No	0.0439912	76.8833	27.8667	49.0167	21.2792	2.3035	10	0.0984454
39.7271	20000	IGF-1	70.4513	11.9441	63.4846	69.9291	3.04452	30.5047	50.4355	196.3	73.6229	113.666	83.0514	72.4664	No	0.044305	41.55	98.2667	-56.7167	24.6666	2.29933	10	0.098664
200	55555.6	IL-1 R6	279.911	150.712	290.282	35.9941	0	0	0	0	0	0	0	0	No	0.0451131	126.15	0	126.15	55.1186	2.2887	10	0.0999759
1.74911	5555.56	IL-6R	17.4616	14.6843	44.7786	31.948	15.077	13.4485	6.46702	4.08383	12.822	16.8339	9.91282	11.9501	No	0.0461342	22.9	10.35	12.55	5.51518	2.27554	10	0.101745
4	2000	IL-15 R	0	7.56422	19.6022	12.0605	52.6544	11.0916	0	0	0	0	0	0	No	0.0464763	17.1833	0	17.1833	7.56577	2.27119	10	0.102006
20	5555.6	MPIF-1	241.1	143	120.5	208.3	84	31.4	32.6	0	91.3	33.8	27.2	132.7	No	0.0467445	138.05	52.9333	85.1167	37.5326	2.26781	10	0.102104
4.58808	5555.56	Cathepsin L	142.72	106.418	134.295	106.075	63.3044	63.7757	95.3441	64.4747	72.9647	64.8852	47.5905	66.1307	No	0.0477572	102.767	68.5667	34.2	15.165	2.25519	10	0.10382
37.3565	18518.5	Cadherin-13	1183.52	1059.59	1159.49	1294.09	1004.97	1013.07	1875.17	1566	1158.78	1344.22	1294.12	1141.02	No	0.0483869	1119.13	1396.55	-277.417	123.435	2.24747	10	0.10469
8	4000	EphB6	31.3112	103.206	0	131.815	51.1083	90.8922	0	49.5276	0	40.1126	0	23.6378	No	0.0496927	68.05	18.8667	49.1833	22.0378	2.23178	10	0.106876
200	100000	proGRP	0	0	0	0	0	0	0	437.692	459.296	497.654	0	0	No	0.0498657	0	232.45	-232.45	104.251	2.22973	10	0.106876
8	740.741	TREM-2	0	0	0	0	0	0	0	0	40.3613	0	50.8994	42.0975	No	0.0513429	0	22.2333	-22.2333	10.049	2.2125	10	0.109528
2.29878	10000	Cripto-1	0	0	0	0	0	0	0.589135	0	0.776765	0	0.691703	0	No	0.0518889	0	0.35	-0.35	0.15864	2.20625	10	0.110178
0.88579	2222.22	IL-1 R4	1.30548	1.22057	0	0	1.64926	0	0	0	0	0	0	0	No	0.0522404	0.683333	0	0.683333	0.310287	2.20227	10	0.110411
0.205149	185.185	IL-1b	0	0	0	0.231073	0	0	0.423689	0.130255	0	0.133435	0.216837	0.290466	No	0.0539874	0.0333333	0.183333	-0.15	0.0687184	2.18282	10	0.113578
10.4743	10000	EDA-A2	0	0	0	0	0	0	0	0	43.2397	0	28.8279	40.1329	No	0.0545072	0	18.6833	-18.6833	8.58155	2.17715	10	0.114145
128.364	200000	HAPLN1	0	0	0	0	0	0	0	47.854	0	46.0357	0	31.779	No	0.0548816	0	20.95	-20.95	9.6406	2.1731	10	0.114404
171.381	100000	IL-22BP	0	0	0	0	0	0	0	118.29	0	134.558	0	85.3948	No	0.055555	0	56.3833	-56.3833	26.0325	2.16588	10	0.115282
40	20000	TNFb	1626.88	1219.97	617.125	1930.05	1057.63	1495.21	890.043	826.383	1071.71	716.497	580.381	1159.2	No	0.0560445	1324.48	874.033	450.45	208.475	2.16069	10	0.115771
40	20000	Insulin	20.7652	55.3134	27.6246	46.1933	18.5467	126.519	365.055	244.019	87.6959	119.053	139.936	19.6995	No	0.0580566	49.15	162.583	-113.433	53.0117	2.13978	10	0.119234
200	100000	FGF-5	1116.32	322.434	1608.72	171.174	44.5601	137.572	0	0	0	0	0	37.9507	No	0.0582432	566.8	6.33333	560.467	262.161	2.13788	10	0.119234
800	400000	FABP1	1220.45	0	5406.77	0	4098.12	1058.39	0	0	0	0	0	0	No	0.0589775	1963.97	0	1963.97	921.86	2.13044	10	0.120198
2.87659	2222.22	IL-32 alpha	0	0.308563	4.62772	0	2.82195	6.48546	0	0	0	0	0	0	No	0.0610159	2.36667	0	2.36667	1.12151	2.11026	10	0.1238
5.3	1851.9	HCC-4	1.3	1.9	0	7.4	3.7	0	0	0	0	0	0	0	No	0.0649956	2.38333	0	2.38333	1.1499	2.07264	10	0.131291
200	100000	Syndecan-3	0	382.986	0	736.321	0	838.402	0	0	0	0	0	0	No	0.0664412	326.283	0	326.283	158.427	2.05951	10	0.13362
20	10000	Semaphorin 6B	891.653	0	676.43	0	1397.43	0	0	0	0	0	0	0	No	0.0672316	494.25	0	494.25	240.809	2.05245	10	0.133967
8	4000	CTLA4	0	0	67.2555	0	60.653	0	52.6551	43.0898	126.643	122.06	42.9946	20.6674	No	0.0674469	21.3333	68.0333	-46.7	22.7744	2.05054	10	0.133967
26.0057	22222.2	MMP-3	27.1801	0	0	36.3999	34.9167	16.9522	112.535	92.279	1404.11	992.761	254.923	98.6122	No	0.0674943	19.25	492.533	-473.283	230.856	2.05012	10	0.133967
0.110481	500	IL-12p70	0.04372	0.0529696	0.425502	0.428525	0.0712153	0.120074	0.108529	0	0	0.122351	0	0	No	0.0682644	0.183333	0.0333333	0.15	0.0734091	2.04334	10	0.134909
20	10000	EphA1	0	0	0	0	0	2.85681	0	56.4552	0	83.1243	0	40.9711	No	0.0691413	0.483333	30.1	-29.6167	14.5485	2.03571	10	0.136053
20	10000	ErbB2	0	7.84924	0	14.5123	27.5639	3.25084	0	0	0	0	0	0	No	0.0697423	8.86667	0	8.86667	4.36667	2.03053	10	0.136246
200	100000	Cytokeratin-8	0	0	0	0	0	0	174.226	75.0803	0	0	122.183	0	No	0.0698362	0	61.9167	-61.9167	30.5049	2.02973	10	0.136246
8	4000	TrkC	0	2.71628	0	0	24.3553	29.5806	25.5782	15.7217	23.5094	26.9251	9.71233	35.5367	No	0.0744319	9.45	22.8167	-13.3667	6.71179	1.99152	10	0.144594
204.699	200000	L1CAM-2	2078.32	1246.73	750.713	1644.11	7142.3	158.795	295.548	0	475.766	0	0	0	No	0.0768105	2170.15	128.55	2041.6	1034.97	1.97261	10	0.148583
1.04362	4000	DR6	26.5418	23.7835	24.6667	19.8023	18.0458	23.6509	11.0457	14.8625	23.5421	27.288	9.90006	11.6896	No	0.0782588	22.75	16.3833	6.36667	3.24604	1.96136	10	0.150746
77.8836	22222.2	SOST	471.908	439.645	478.611	566.62	0	0	1.10006	259.189	172.631	26.5822	81.0789	105.708	No	0.0788629	326.117	107.717	218.4	111.615	1.95673	10	0.151271
8.67758	111111	GITR L	0	4.51084	0	0	13.772	13.125	0	0	0	0	0	0	No	0.0808798	5.23333	0	5.23333	2.69551	1.9415	10	0.154491
0.350582	555.556	Eotaxin-2	0	0	0.590842	1.33708	0	0	0.731674	0.973889	0.919733	1.18262	0.0814512	1.22696	No	0.0831494	0.316667	0.85	-0.533333	0.277088	1.92478	10	0.158164
64.7039	22222.2	Follistatin	5613.72	6766.89	7703.6	7145.1	4962.25	5600.05	1228.02	1472.81	6848.28	6565.04	4902.48	4337.52	No	0.0840727	6298.6	4225.68	2072.92	1080.71	1.9181	10	0.159257
400	111111	IGFBP-3	36168.3	33643.5	46472.3	27423.3	21775.3	38809.8	40045.7	5631.11	27223.4	17266.6	31210.8	5059.22	No	0.0853528	34048.8	21072.8	12976	6797.43	1.90895	10	0.161013
8	4000	Neuropilin-2	0	0	11.8344	0	7.81803	12.4135	3.20895	0	0	0	0	0	No	0.0867915	5.33333	0.533333	4.8	2.52789	1.89882	10	0.163054
20	5555.56	Flt-3	67.6066	24.5143	0	0	90.338	0	0	0	0	0	0	0	No	0.0883738	30.4	0	30.4	16.1029	1.88785	10	0.165346
200	100000	CNTF	2197.69	0	1323.54	0	657.368	0	0	0	0	0	0	0	No	0.089078	696.433	0	696.433	369.847	1.88303	10	0.165721
20	10000	CD27	152.147	13.4575	157.966	0	0	25.2346	0	0	0	0	0	0	No	0.0893003	58.1333	0	58.1333	30.897	1.88152	10	0.165721
8	4000	Mesothelin	0	0	15.9823	0	19.1149	4.70951	0	0	0	0	0	0	No	0.091529	6.63333	0	6.63333	3.55384	1.86653	10	0.169169
14.8461	22222.2	FCRL2	0	9.03572	0	2.91958	2.21208	12.2528	0	2.19895	0	0.785496	0	0	No	0.0940841	4.4	0.5	3.9	2.1084	1.84975	10	0.173191
9.26791	6172.84	MMP-7	0	23.2716	2.69108	13.8835	19.216	5.66663	0	0	0	0	6.93999	10.5085	No	0.0953542	10.8	2.9	7.9	4.28983	1.84156	10	0.174824
25.3813	20000	Nidogen-1	11875.2	10500.1	10971.8	10196.5	7752.37	12142.1	10901.8	7012.25	16369	14787.9	17124.7	16649.1	No	0.0970535	10573	13807.5	-3234.45	1766.72	1.83077	10	0.177227
20	10000	Cathepsin V	35.3543	0	54.8073	0	0	12.0814	0	0	0	0	0	0	No	0.1002	17.05	0	17.05	9.41346	1.81124	10	0.182244
8	2222.2	Axl	76.9	73.8	92.7	74.8	9.6	61.2	74.4	57	110.6	121.2	97	92.5	No	0.102745	64.8333	92.1167	-27.2833	15.1925	1.79584	10	0.185929
0.356692	1111.11	BDNF	0.444758	0.55946	0.4008	0.288441	0.0717761	0	2.85417	0.488195	0.916396	0.404138	3.75533	0.117434	No	0.103314	0.3	1.43333	-1.13333	0.63228	1.79246	10	0.185929
1.76951	1111.11	Fas	0.961498	0.185627	3.05231	0.44199	0	1.8736	2.80543	1.55039	1.04107	6.48951	1.20198	4.29548	No	0.103448	1.1	2.9	-1.8	1.00466	1.79166	10	0.185929
200	100000	Aminopeptidase P2	0	0	219.978	282.718	243.996	817.053	1147.65	1319.91	0	824.776	159.43	727.323	No	0.108153	260.633	696.5	-435.867	247.052	1.76427	10	0.193152
40	20000	FGF-17	0	0	117.832	0	108.927	0	103.655	73.5425	32.1625	94.6018	86.9068	121.391	No	0.108313	37.7833	85.3833	-47.6	26.9939	1.76336	10	0.193152
2.30157	617.284	CRP	0.0357295	0.0742997	0	1.98115	7.1229	2.57682	0	0	0	0	0	0	No	0.111032	1.96667	0	1.96667	1.12507	1.74804	10	0.197075
4.64094	5555.56	CD14	16.5122	7.8247	17.1492	5.13162	1.99282	10.8364	0	0	10.5513	9.00659	2.76866	4.53339	No	0.111376	9.88333	4.48333	5.4	3.09255	1.74613	10	0.197075
4.87914	3703.7	EpCAM	0	0	0	0	0	0	0	5.37732	0	6.75614	0	18.3992	No	0.11259	0	5.1	-5.1	2.93201	1.73942	10	0.198453
11.0488	8000	TRAIL R4	0	0	0	0	0	0	3.13949	0	18.9678	0	0	11.8023	No	0.113483	0	5.65	-5.65	3.25738	1.73452	10	0.199259
19.6744	1851.85	Cystatin E M	0	0	0	0	0	0	0	24.0904	0	48.6844	0	9.87986	No	0.114844	0	13.7833	-13.7833	7.98045	1.72714	10	0.200876
15.54	11111.1	IL-1 RII	10.6779	11.1686	2.60186	28.6941	31.3035	17.3831	0	4.16368	0	0	12.7463	23.1639	No	0.115511	16.9833	6.68333	10.3	5.97605	1.72355	10	0.201271
40	20000	Ephrin-A4	1857.81	1279.32	1311.09	0	1294.54	148.447	2266.08	0	2303.82	2662.4	1208.57	3101.09	No	0.118517	981.85	1923.67	-941.817	551.551	1.70758	10	0.205724
80	40000	BMP-8	0	0	0	0	0	97.0299	60.1649	243.103	0	149.499	0	69.2188	No	0.12061	16.1667	87	-70.8333	41.7482	1.69668	10	0.208565
0.251186	617.284	B2M	357.163	218.202	333.335	314.405	337.357	257.904	248.758	139.758	312.168	169.32	261.284	313.347	No	0.121095	303.067	240.783	62.2833	36.7631	1.69418	10	0.208613
80	40000	TGFb2	64.3138	446.677	3.13835	39.8151	0	261.619	399.658	122.075	223.51	177.859	373.361	438.913	No	0.123408	135.917	289.25	-153.333	91.1409	1.68238	10	0.21115
80	7407.41	TRANCE	0	1007.19	0	0	0	0	679.186	567.965	0	3436.72	0	4553.79	No	0.123493	167.867	1539.62	-1371.75	815.573	1.68195	10	0.21115
400	111111	MEPE	0	0	0	50.2943	154.473	315.477	0	0	0	0	0	0	No	0.125734	86.7167	0	86.7167	51.9044	1.6707	10	0.21418
3.02743	5555.56	Trappin-2	0	0	0	2.10596	2.57475	7.99863	0	0	0	0	0	0	No	0.126204	2.11667	0	2.11667	1.2687	1.66837	10	0.21418
2.35197	5555.56	4-1BB	0	0	3.22335	0	1.50137	2.91798	0	1.15496	0	0	0	0	No	0.129082	1.26667	0.2	1.06667	0.644808	1.65424	10	0.218253
5.22232	10000	Fcg RIIBC	1.22599	0	0	0	0	0	7.61697	0	6.64954	1.37834	0	0	No	0.131163	0.2	2.6	-2.4	1.45968	1.6442	10	0.220228
20	10000	GITR	22.7558	26.3985	60.2038	71.1004	24.6329	15.6173	0	67.4597	0	10.4967	0	0	No	0.131214	36.7833	13	23.7833	14.4672	1.64395	10	0.220228
8	4000	CRTAM	28.0355	19.3251	43.3011	11.0198	30.1529	0	136.003	38.2181	93.0107	8.46315	46.6772	15.5416	No	0.133041	21.9667	56.3167	-34.35	21.0059	1.63525	10	0.222476
200	55555.6	PDGF Rb	23.1635	0	0	0	124.722	227.448	0	0	0	0	0	0	No	0.134731	62.55	0	62.55	38.4379	1.6273	10	0.22448
0.5	1111.1	MCP-2	9.2	2.3	3.1	1.2	1.4	2.6	28.2	1	1.9	2.3	16.6	14.5	No	0.138358	3.3	10.75	-7.45	4.62578	1.61054	10	0.229092
68.6439	55555.6	Leptin R	0	67.1445	0	0	612.05	591.526	46.9635	27.0548	0	0	0	0	No	0.1391	211.783	12.35	199.433	124.091	1.60716	10	0.229092
11.9887	5555.56	CA9	3.76173	0	0	0	4.01404	9.85518	0	0	1.98407	0	0	0	No	0.139197	2.95	0.333333	2.61667	1.62858	1.60672	10	0.229092
6.73691	20000	PSA-free	0	4.27776	0	7.22948	21.6442	0	0	0	0	0	0	0	No	0.139506	5.51667	0	5.51667	3.43651	1.60531	10	0.229092
4.30081	5555.56	VEGF	0	0	0	0	0	0	0.933716	0	13.3177	20.1281	0	0	No	0.141913	0	5.71667	-5.71667	3.58529	1.59448	10	0.232208
1.40824	5555.56	MIP-1a	0.182335	0	0	0	0	0	0	1.97889	0	1.09772	0	0.341647	No	0.144575	0.0333333	0.566667	-0.533333	0.33698	1.58269	10	0.234856
0.6	246.9	PARC	0	0	0	0	0	0	0	0.1	0	0	0	0.1	No	0.144928	0	0.0333333	-0.0333333	0.0210819	1.58114	10	0.234856
20	10000	IL-31 RA	0	0	0	0	0	0	0	27.9673	0	25.9002	0	0	No	0.145338	0	8.98333	-8.98333	5.68802	1.57934	10	0.234856
4.33593	11111.1	BCMA	0.922726	0.796358	0	0	0	0	0	0	0	0	0	0	No	0.145863	0.283333	0	0.283333	0.17966	1.57705	10	0.234856
200	100000	MeprinA	2651.28	5930.42	0	0	7001.5	1162.26	12896.6	14035.9	3252.92	1179.13	6139.24	3215.21	No	0.146103	2790.92	6786.48	-3995.57	2535.25	1.576	10	0.234856
200	100000	Persephin	0	0	0	1562.6	0	1262.13	0	0	0	0	0	0	No	0.147978	470.783	0	470.783	300.266	1.56789	10	0.237035
4	2000	B7-2	0	0	0	0	0	0	0	19.5897	0	0	0	14.9167	No	0.149919	0	5.75	-5.75	3.68689	1.55958	10	0.238232
20	5555.56	FGF-7	0	0	0	0	0	0	0	20.2851	0	26.9322	0	0	No	0.150185	0	7.86667	-7.86667	5.04775	1.55845	10	0.238232
200	100000	CD97	0	0	0	0	0	101.468	0	91.0528	0	468.638	0	330.938	No	0.150291	16.9167	148.433	-131.517	84.4138	1.558	10	0.238232
20	10000	Tie-1	99.6439	0	132.141	0	0	372.211	0	6.50634	0	44.3612	0	0	No	0.153279	100.65	8.48333	92.1667	59.6385	1.54542	10	0.242128
8	4000	TLR1	0	0.735943	0	9.50836	0	17.5166	0	0	0	0	0	0	No	0.154237	4.61667	0	4.61667	2.99504	1.54144	10	0.242462
20	5555.56	ESAM	9.28444	0	0	0	6.29983	0	0	0	0	0	0	0	No	0.154818	2.6	0	2.6	1.68938	1.53903	10	0.242462
20	10000	LIF R alpha	0	19.9094	13.4416	0	0	0	0	0	0	0	0	0	No	0.155114	5.55	0	5.55	3.60904	1.53781	10	0.242462
23.5351	11111.1	CEA	0	0	0	1.62326	0	2.43764	0	0	0	0	0	0	No	0.155615	0.666667	0	0.666667	0.434102	1.53574	10	0.242462
16.2947	5555.56	Siglec-5	70.8876	53.1194	59.6661	79.5467	14.8508	77.0084	46.6907	48.8501	29.9661	27.9745	0	73.4126	No	0.159558	59.1833	37.8333	21.35	14.049	1.51968	10	0.24776
2.26992	2222.22	IL-1 RI	0	0	0.475965	0.349137	0	0	0	0	0	0	0	0	No	0.161509	0.133333	0	0.133333	0.0881917	1.51186	10	0.249939
3.46411	5555.56	RAGE	0	0	4.93369	0	5.03034	23.2459	0	0	0	0	0	0	No	0.163973	5.51667	0	5.51667	3.67264	1.5021	10	0.252895
9.97938	18518.5	Activin A	19.887	0	15.1142	21.4751	14.4374	17.3443	11.6757	21.4856	22.4061	9.62065	45.4993	35.9142	No	0.165022	14.7	24.4333	-9.73333	6.49762	1.49798	10	0.253084
200	100000	GM-CSF Ra	5847.68	7174.65	2155.41	1675.42	9145.72	0	5698.17	1563.34	658.318	264.464	1422.83	1422	No	0.165204	4333.15	1838.18	2494.97	1666.34	1.49727	10	0.253084
1.65881	5555.56	Serpin A4	0	0	0	0	0	0	0	0	0	4.32982	0	2.35221	No	0.166141	0	1.11667	-1.11667	0.747626	1.49362	10	0.253668
400	200000	APRIL	0	0	0	0	0	0	2834.08	0	0	0	0	1515.66	No	0.169072	0	724.967	-724.967	489.081	1.4823	10	0.257282
215.393	444444	Epiregulin	0	0	0	0	0	0	0	186.282	0	98.0256	0	0	No	0.170243	0	47.3833	-47.3833	32.0628	1.47783	10	0.258204
186.23	100000	CA125	0	0	0	47.3811	0	24.5389	0	0	0	0	0	0	No	0.171506	11.9833	0	11.9833	8.13513	1.47304	10	0.258636
400	200000	IL-10 Ra	0	0	0	0	7114.16	13793.2	0	0	0	0	0	0	No	0.171661	3484.57	0	3484.57	2366.51	1.47245	10	0.258636
4.8609	3703.7	SCF R	0	9.20349	3.50067	0	3.92829	0	0	0	0	1.62943	0	1.56296	No	0.173269	2.76667	0.533333	2.23333	1.52301	1.4664	10	0.25982
400	200000	IL-1 F10	0	250.635	0	0	488.552	838.129	0	0	0	188.969	120.806	0	No	0.173585	262.883	51.6333	211.25	144.177	1.46521	10	0.25982
1.1	617.3	TARC	1.5	0	0	0	0	0.8	0.6	2.7	2.4	1.4	0	0	No	0.174312	0.383333	1.18333	-0.8	0.547012	1.46249	10	0.260056
800	400000	ACE-2	0	0	0	0	0	0	2083.64	4227.6	0	0	0	0	No	0.175028	0	1051.87	-1051.87	720.543	1.45983	10	0.260273
80	40000	4-1BB Ligand	0	0	0	0	0	0	0	157.607	0	74.6676	0	0	No	0.178015	0	38.7167	-38.7167	26.7233	1.4488	10	0.263855
34.0766	12345.7	Chemerin	0	94.9951	62.5566	23.6383	9.27091	0	155.093	27.7262	276.074	146.467	0	0	No	0.179828	31.75	100.9	-69.15	47.9481	1.44218	10	0.265072
12.3771	5555.56	Layilin	0	0	0	0	46.1346	50.6159	24.8589	60.5875	47.0803	40.3175	17.7845	14.9401	No	0.179997	16.1167	34.2667	-18.15	12.5904	1.44157	10	0.265072
20	10000	p53	0	0	0	0	733.84	602.522	0	0	0	104.967	0	0	No	0.181652	222.717	17.5	205.217	142.95	1.43558	10	0.266649
39.4467	11111.1	ANG-4	179.351	0	0	0	37.7936	0	146.227	68.0657	114.059	18.6509	143.556	40.958	No	0.183248	36.2	88.6167	-52.4167	36.6586	1.42986	10	0.268129
20	10000	JAM-C	559.902	377.835	523.596	181.747	885.198	193.691	711.972	80.1606	133.306	75.7741	311.703	162.96	No	0.187808	453.65	246	207.65	146.881	1.41373	10	0.273924
40	20000	Neprilysin	0	0	0	0	0	0	0	0	0	17.2808	0	41.7964	No	0.188924	0	9.85	-9.85	6.98664	1.40983	10	0.274661
7.26389	2469.14	E-Selectin	0	0	0	3.95274	0	0	0	0	37.9795	23.0018	0	0	No	0.189517	0.666667	10.1667	-9.5	6.74825	1.40777	10	0.274661
1.42673	1851.85	CD40L	1.63492	0.0388909	0	0	0	3.68039	0	0.120192	0	0	0	0	No	0.19318	0.883333	0.0166667	0.866667	0.6212	1.39515	10	0.278266
2	1000	Lipocalin-1	0.180507	0	0	12.8387	32.5631	2.85227	2.6984	0	0	0	1.25382	0	No	0.193545	8.08333	0.666667	7.41667	5.32078	1.39391	10	0.278266
200	100000	Matriptase	0	0	0	0	0	0	0	0	516.306	0	201.487	0	No	0.193833	0	119.633	-119.633	85.8866	1.39292	10	0.278266
87.0953	55555.6	HAI-1	0	9.12235	72.093	9.617	0	3.7094	0	0	0	0	0	0	No	0.19718	15.75	0	15.75	11.3998	1.3816	10	0.282184
8	4000	Uromodulin	0	20.0286	0	0	59.2597	1.18615	0	0	0	0	0	0	No	0.197819	13.4167	0	13.4167	9.72606	1.37946	10	0.282214
123.573	100000	RGM-B	0.944708	0	72.8015	0	0	24.6702	0	0	0	0	0	0	No	0.200561	16.4	0	16.4	11.968	1.37032	10	0.285235
5.74421	4000	LIMPII	0	0	3.7053	0	0	10.4241	0	0	0	0	0	0	No	0.201699	2.35	0	2.35	1.71964	1.36656	10	0.285962
8	4000	Neurexin 3 beta	0	0	11.1174	3.94733	0	0	0	0	0	0	0	0	No	0.202768	2.5	0	2.5	1.83412	1.36305	10	0.286391
1.08602	6172.84	Transferrin	0	0.112301	0	0	0	0	1.25755	0	0	0	0.569142	0	No	0.203256	0.0166667	0.316667	-0.3	0.220353	1.36145	10	0.286391
3.60794	5555.56	Cadherin-4	3.6189	0	0	0	0	0	0	0	0.404826	1.48098	6.76478	12.6855	No	0.206113	0.6	3.56667	-2.96667	2.19403	1.35215	10	0.289522
3.08263	40000	IL-18	0	7.34762	0	0	28.3951	41.9637	15.3218	0	0	0	0	0	No	0.210551	12.95	2.55	10.4	7.77327	1.33792	10	0.294849
2.76751	2000	ROBO3	0	0	0	2.82406	0	8.86621	0	0	0	0	0	0	No	0.212221	1.95	0	1.95	1.46327	1.33263	10	0.296279
4	2000	IL-1a	0	0	5.03967	7.97241	0.842635	0	0.60081	1.22802	0	0	0.781257	0	No	0.213477	2.3	0.433333	1.86667	1.40491	1.32867	10	0.297124
20	5555.56	OSM	0	0	0	0	45.4105	13.7733	0	0	0	0	0	0	No	0.215153	9.86667	0	9.86667	7.45541	1.32342	10	0.298546
5.96607	10000	FGF-6	0	0	0	0	9.12093	0	51.2346	0	15.3907	0	0	8.22616	No	0.216037	1.51667	12.4667	-10.95	8.29124	1.32067	10	0.298629
1.98309	1234.57	bFGF	6.82596	3.83571	8.66971	0.0708232	0.0532129	0.726272	5.66134	0	0	0.421673	0	0	No	0.216782	3.36667	1.01667	2.35	1.78252	1.31836	10	0.298629
17.7	18518.5	IL-17F	0	0	0	0	4.4	13.2	0.4	0	0	0	0	0	No	0.217175	2.93333	0.0666667	2.86667	2.17644	1.31714	10	0.298629
20	5555.56	Pepsinogen II	19.2565	32.5405	9.62261	33.4135	9.10468	39.729	36.4315	23.9944	31.9293	45.1812	26.11	28.4761	No	0.223378	23.9333	32.0167	-8.08333	6.22683	1.29815	10	0.306235
80	40000	TACI	0	31.0297	5773.78	1531.93	0	0	0	0	0	0	0	0	No	0.224145	1222.78	0	1222.78	943.632	1.29583	10	0.306368
4	2000	B7-H2	0	0	0	0.26457	0	0	0	1.48167	0	0	4.37599	0	No	0.228529	0.05	0.983333	-0.933333	0.727629	1.2827	10	0.311427
80	40000	Langerin	0	0	0	0	0	0	594.892	141.949	0	0	0	0	No	0.235212	0	122.8	-122.8	97.2218	1.26309	10	0.31958
5.06531	4000	IL-10 Rb	0	0.564344	0.0279799	0	0	2.55736	0	0	0	0	0	0	No	0.23783	0.533333	0	0.533333	0.424788	1.25553	10	0.321844
64.3449	55555.6	BMP-4	776.13	551.435	873.653	752.751	671.45	478.71	1286.69	200.061	239.118	0	750.663	0	No	0.238288	684.017	412.767	271.25	216.271	1.25422	10	0.321844
400	111111	IGFBP-5	0	0	0	0	4246.68	965.029	0	0	0	0	0	0	No	0.239041	868.617	0	868.617	693.751	1.25206	10	0.321908
0.124665	246.914	Eotaxin	0	0	0.179986	0.191387	0	0	0.176002	0.105003	0.147415	0.0309322	0.170098	0.164871	No	0.24316	0.0666667	0.133333	-0.0666667	0.0537484	1.24035	10	0.326493
10.5	11111.1	MIP-3b	4.4	8.9	0	11.7	6.2	12.4	0.5	2.5	0	7.4	0	12.4	No	0.247687	7.26667	3.8	3.46667	2.82379	1.22767	10	0.331595
0.4	740.7	MIP-3a	38.5	68.7	35.4	71.3	61.1	57.4	43.8	19	85.5	9.8	61.5	9.5	No	0.250001	55.4	38.1833	17.2167	14.0976	1.22125	10	0.333715
15.34	10000	GPR56	0	6.34882	48.206	5.64599	0	11.5234	0	14.476	0	0	0	0	No	0.253094	11.9333	2.41667	9.51667	7.84713	1.21276	10	0.336858
20	10000	CD83	0	0	0	0	0	0	5.24273	28.0832	0	0	0	0	No	0.254343	0	5.55	-5.55	4.58924	1.20935	10	0.337537
13.9404	20000	DLL1	0	0	0	0	2.86125	10.0178	0	75.4449	15.2452	0	0	9.88155	No	0.256321	2.15	16.75	-14.6	12.1264	1.20398	10	0.339176
15.3712	1234.57	MMP-9	0	0	0	1.88764	21.4589	1.68381	0	0	0	0	0	0	No	0.257282	4.18333	0	4.18333	3.48209	1.20139	10	0.339464
1.82839	1000	MBL	5.48928	16.1583	6.78659	13.3352	4.95047	4.80538	4.07115	13.8263	0	7.12277	1.08937	5.24221	No	0.261739	8.6	5.21667	3.38333	2.84446	1.18945	10	0.343133
200	100000	Neprilysin-2	38956.3	8449.08	58053	19304	100758	659.311	39538.9	613.652	29219.6	8090.41	17432.3	15249.2	No	0.26244	37696.6	18357.3	19339.3	16284.6	1.18758	10	0.343133
8	4000	CD300c	0	27.4621	22.5395	77.6959	0	76.7428	0	54.1917	1.11406	5.48282	0	23.2763	No	0.26248	34.0667	14.0167	20.05	16.8846	1.18748	10	0.343133
80	22222.2	PDGF-CC	0	0	0	2.62132	0	0	30.1628	0	4.41357	0	202.658	0	No	0.263069	0.433333	39.55	-39.1167	32.9844	1.18591	10	0.343133
200	100000	N-Cadherin	0	0	0	0	0	0	0	0	0	26.9732	0	173.043	No	0.265794	0	33.3333	-33.3333	28.2792	1.17872	10	0.344874
63.3531	55555.6	Cystatin SN	0	47.7175	0	72.8423	0	0	0	23.7006	0	0	0	0	No	0.265916	20.0833	3.95	16.1333	13.6908	1.1784	10	0.344874
40	20000	IGF-2R	0	103.768	0	37.9753	0	0	0	348.389	28.7775	0	70.1447	93.0848	No	0.267422	23.6333	90.0667	-66.4333	56.5653	1.17445	10	0.345162
20	5555.6	IL-28A	31.8	8.8	0	75.9	0	0	58.8	50.1	20.1	0	31	72.9	No	0.26765	19.4167	38.8167	-19.4	16.5267	1.17386	10	0.345162
2.92124	6172.84	IL-20	0	0	0	0	34.942	77.2668	7.61921	0	0	0	6.66941	6.20094	No	0.271195	18.7	3.41667	15.2833	13.1228	1.16464	10	0.346603
0.45328	1234.57	Albumin	0	0	0	0	0	0	1.37659	0.208048	0	0	0	0	No	0.271271	0	0.266667	-0.266667	0.229008	1.16445	10	0.346603
0.343796	1111.11	LOX-1	0	0	0	0.021137	0	0	0	2.82733	0	0	0	0.381184	No	0.271271	0	0.533333	-0.533333	0.458015	1.16445	10	0.346603
20	10000	Renin	0	2.39646	29.5349	61.6325	0	0	0	0	0	12.9823	0	7.57584	No	0.278306	15.5833	3.43333	12.15	10.5981	1.14644	10	0.346603
1.43405	1111.11	Angiogenin	282.274	265.567	305.718	226.805	217.122	223.115	114.533	112.478	305.986	289.755	226.434	216.933	No	0.278947	253.433	211.017	42.4167	37.0511	1.14481	10	0.346603
200	100000	SOX2	0	1597.26	0	123.038	14412.8	0	0	0	0	0	0	0	No	0.280883	2688.85	0	2688.85	2358.78	1.13993	10	0.346603
2	1000	Galectin-4	14.3992	4.5088	5.67696	0	16.8872	3.30457	17.587	0	0	0	0	0	No	0.283621	7.46667	2.93333	4.53333	4.00094	1.13307	10	0.346603
80	40000	PYY	218.642	372.906	316.349	288.85	686.265	415.673	272.686	284.023	282.77	283.836	303.638	399.831	No	0.284216	383.1	304.45	78.65	69.5044	1.13158	10	0.346603
400	37037	DcR3	0	0	0	0	0	0	0	907.099	0	0	0	101.578	No	0.284696	0	168.117	-168.117	148.725	1.13039	10	0.346603
400	200000	Siglec-11	0	140.45	0	323.627	0	1122.07	0	1370.13	0	1848.98	0	916.257	No	0.285292	264.35	689.233	-424.883	376.368	1.12891	10	0.346603
6.73977	7407.41	Nectin-3	0	0	0	0	0	0	0	8.44962	0	0	0.929212	0	No	0.286893	0	1.55	-1.55	1.37786	1.12493	10	0.346603
40	20000	Semaphorin 7A	0	0	0	0	0	0	0	29.1246	0	279.73	0	0	No	0.288307	0	51.4667	-51.4667	45.8934	1.12144	10	0.346603
8	2222.22	ULBP-2	0	6.55768	0	0	0	0.595972	0	0	0	0	0	0	No	0.29439	1.2	0	1.2	1.08444	1.10657	10	0.346603
9.5055	12345.7	IL-1 F5	0	0	0	0	0.51961	0	12.4491	0	0	0	1.54776	0	No	0.297757	0.0833333	2.31667	-2.23333	2.0332	1.09843	10	0.346603
0.368779	555.556	MIP-1b	5.42153	6.59884	5.27312	6.72845	6.09761	5.69537	9.36186	9.53858	1.79812	1.48615	1.08755	1.27631	No	0.301151	5.96667	4.1	1.86667	1.71205	1.09031	10	0.346603
20	10000	Presenilin 1	0	11.6188	0	0	153.339	0	0	0	0	0	0	0	No	0.301653	27.4833	0	27.4833	25.2345	1.08912	10	0.346603
158.578	55555.6	TRACP	0	0	0	0	508.616	36.2539	0	0	0	0	0	0	No	0.303739	90.8167	0	90.8167	83.7667	1.08416	10	0.346603
61.9994	22222.2	LAMP	0	0	0	64.688	0	123.105	0	42.6178	0	0	0	0	No	0.304145	31.3	7.1	24.2	22.3412	1.0832	10	0.346603
59.5653	55555.6	Contactin-2	0	0	1.04243	0	0	16.4016	0	0	0	0	0	0	No	0.30886	2.9	0	2.9	2.70493	1.07211	10	0.346603
0.869632	123.457	IL-4	0	0	1.33777	1.2118	0	0	0.995377	0.845837	0.383773	0.557176	1.02548	0.487409	No	0.315379	0.416667	0.716667	-0.3	0.283823	1.057	10	0.346603
8	4000	B7-H3	0	0	0	0	0	0	43.7209	0	0	0	1.46924	0	No	0.322444	0	7.53333	-7.53333	7.23748	1.04088	10	0.346603
200	100000	Glypican 2	402.188	75.4879	1036.16	124.894	852.758	483.715	0	629.184	333.502	341.027	0	500.406	No	0.326523	495.883	300.683	195.2	189.204	1.03169	10	0.346603
50.9308	6172.84	Ck beta 8-1	0	0	0	0	0	0	64.65	0	0	1.47842	0	0	No	0.328315	0	11.0333	-11.0333	10.7361	1.02768	10	0.346603
20	5555.56	IL-4 Ra	0	29.2883	0	0	0	1.18941	0	0	0	0	0	0.735881	No	0.32982	5.08333	0.116667	4.96667	4.8487	1.02433	10	0.346603
35.2566	55555.6	ADAM9	107.103	89.8962	133.399	118.956	49.3735	28.7636	139.104	100.968	122.336	85.4431	105.59	88.3217	No	0.333446	87.9333	106.95	-19.0167	18.7117	1.0163	10	0.346603
2	1000	Brevican	5.4575	0	0	0	4.5423	17.0448	32.4936	0	11.2031	0	20.8115	0	No	0.33433	4.5	10.75	-6.25	6.16159	1.01435	10	0.346603
15.6817	10000	B7-1	0	0	7.65111	0	0	0	0	0	0	0	0	0	No	0.340893	1.28333	0	1.28333	1.28333	1	10	0.346603
17.9056	5555.56	CD30	0	0	0.780902	0	0	0	0	0	0	0	0	0	No	0.340893	0.133333	0	0.133333	0.133333	1	10	0.346603
0.926344	1111.11	Flt-3L	0	0	0	0	0	0.882679	0	0	0	0	0	0	No	0.340893	0.15	0	0.15	0.15	1	10	0.346603
16.1826	7407.41	HVEM	0	0	38.462	0	0	0	0	0	0	0	0	0	No	0.340893	6.41667	0	6.41667	6.41667	1	10	0.346603
0.283211	617.284	IL-2 Rg	0	0	0	0	0	0.247398	0	0	0	0	0	0	No	0.340893	0.0333333	0	0.0333333	0.0333333	1	10	0.346603
40	20000	IL-21R	0	0	0	0	0	28.6438	0	0	0	0	0	0	No	0.340893	4.76667	0	4.76667	4.76667	1	10	0.346603
5.96076	15000	NRG1-b1	0	0	0	0	0	6.26235	0	0	0	0	0	0	No	0.340893	1.05	0	1.05	1.05	1	10	0.346603
15.5931	5555.56	XEDAR	0	0	0	0	0	44.629	0	0	0	0	0	0	No	0.340893	7.43333	0	7.43333	7.43333	1	10	0.346603
8.22298	5555.56	NGF R	0	0	0	0	0	0	0	8.76453	0	0	0	0	No	0.340893	0	1.46667	-1.46667	1.46667	1	10	0.346603
20.7921	40000	NT-3	0	0	0	0	0	0	0	3.52679	0	0	0	0	No	0.340893	0	0.583333	-0.583333	0.583333	1	10	0.346603
63.3431	55555.6	CREG	0	0	12.2626	0	0	0	0	0	0	0	0	0	No	0.340893	2.05	0	2.05	2.05	1	10	0.346603
20	10000	Dectin-1	0	0	0	0	0	0	0	0	0	0	0	1.11256	No	0.340893	0	0.183333	-0.183333	0.183333	1	10	0.346603
16.1286	20000	Desmocollin-3	0	0	0	0	0	0	0	25.8886	0	0	0	0	No	0.340893	0	4.31667	-4.31667	4.31667	1	10	0.346603
169.621	55555.6	Jagged 1	0	0	0	0	0	0	0	0	0	42.2925	0	0	No	0.340893	0	7.05	-7.05	7.05	1	10	0.346603
80	22222.2	MEP1B	0	32.417	0	0	0	0	0	0	0	0	0	0	No	0.340893	5.4	0	5.4	5.4	1	10	0.346603
40	20000	Pappalysin-2	0	0	0	0	0	0	0	0	0	1.00362	0	0	No	0.340893	0	0.166667	-0.166667	0.166667	1	10	0.346603
8.15364	3703.7	BOC	0	0	0	0	0	2.13342	0	0	0	0	0	0	No	0.340893	0.35	0	0.35	0.35	1	10	0.346603
2	1000	CDNF	0	0	0	0	0	3.4324	0	0	0	0	0	0	No	0.340893	0.566667	0	0.566667	0.566667	1	10	0.346603
40	20000	DSPG3	0	0	0	0	0	0	0	3.62791	0	0	0	0	No	0.340893	0	0.6	-0.6	0.6	1	10	0.346603
2	1000	GPVI	1.57279	0	0	0	0	0	0	0	0	0	0	0	No	0.340893	0.266667	0	0.266667	0.266667	1	10	0.346603
80	40000	Jagged 2	0	0	0	51.6566	0	0	0	0	0	0	0	0	No	0.340893	8.61667	0	8.61667	8.61667	1	10	0.346603
37.6623	18518.5	LAIR1	0	0	0	0	0	0	0	0	0	35.3172	0	0	No	0.340893	0	5.88333	-5.88333	5.88333	1	10	0.346603
40	20000	Activin RIB	0	3.85797	0	0	0	0	0	0	0	0	0	0	No	0.340893	0.65	0	0.65	0.65	1	10	0.346603
200	100000	GDF-8	9.36265	0	0	0	0	0	0	0	0	0	0	0	No	0.340893	1.56667	0	1.56667	1.56667	1	10	0.346603
20	10000	IL-27 Ra	0	197.833	0	0	0	0	0	0	0	0	0	0	No	0.340893	32.9667	0	32.9667	32.9667	1	10	0.346603
80	22222.2	Insulin R	0	0	0	0	519.347	0	0	0	0	0	0	0	No	0.340893	86.55	0	86.55	86.55	1	10	0.346603
20	10000	Neurturin	0	0	0	0	33.4843	0	0	0	0	0	0	0	No	0.340893	5.58333	0	5.58333	5.58333	1	10	0.346603
20	10000	PD-ECGF	0	0	0	25.013	0	0	0	0	0	0	0	0	No	0.340893	4.16667	0	4.16667	4.16667	1	10	0.346603
20	10000	XIAP	0	0	0	21.8975	0	0	0	0	0	0	0	0	No	0.340893	3.65	0	3.65	3.65	1	10	0.346603
80	40000	Calsyntenin-1	0	0	0	0	0	0	0	0	0	0	0	11.118	No	0.340893	0	1.85	-1.85	1.85	1	10	0.346603
40	20000	EphA2	0	0	0	0	0	0	0	0	0	0	0	19.6029	No	0.340893	0	3.26667	-3.26667	3.26667	1	10	0.346603
200	100000	TFF3	0	0	0	0	300.639	0	0	0	0	0	0	0	No	0.340893	50.1	0	50.1	50.1	1	10	0.346603
8	4000	Contactin-1	0	0	0	5.01273	0	0	0	0	0	0	0	0	No	0.340893	0.833333	0	0.833333	0.833333	1	10	0.346603
20	10000	Desmoglein-3	0	0	0	0	0	0	0	0	0	0	0	14.9262	No	0.340893	0	2.48333	-2.48333	2.48333	1	10	0.346603
200	100000	Nectin-1	0	0	0	0	0	0	0	138.617	0	0	0	0	No	0.340893	0	23.1	-23.1	23.1	1	10	0.346603
11.5518	10000	NKp30	0	0	0	0	0	0	0	0	0	7.07197	0	0	No	0.340893	0	1.18333	-1.18333	1.18333	1	10	0.346603
80	40000	Nogo Receptor	0	0	0	0	0	0	0	0	0	60.2739	0	0	No	0.340893	0	10.05	-10.05	10.05	1	10	0.346603
200	100000	ADAM8	0	0	0	0	0	0	0	0	0	402.185	0	0	No	0.340893	0	67.0333	-67.0333	67.0333	1	10	0.346603
20	10000	CD229	0	0	0	0	0	0	127.8	0	0	0	0	0	No	0.340893	0	21.3	-21.3	21.3	1	10	0.346603
0.737364	246.914	Cystatin A	0	0	1.83679	0	0	0	0	0	0	0	0	0	No	0.340893	0.3	0	0.3	0.3	1	10	0.346603
200	100000	DR3	0	0	0	0	0	209.674	0	0	0	0	0	0	No	0.340893	34.95	0	34.95	34.95	1	10	0.346603
377.009	200000	Siglec-10	276.028	0	0	0	0	0	0	0	0	0	0	0	No	0.340893	46	0	46	46	1	10	0.346603
11.2531	12345.7	TLR4	0	0	21.7267	0	0	0	0	0	0	0	0	0	No	0.340893	3.61667	0	3.61667	3.61667	1	10	0.346603
17.2799	11111.1	Aggrecan	0	0	4.89224	0	0	0	0	0	0	0	0	0	No	0.340893	0.816667	0	0.816667	0.816667	1	10	0.346603
20	5555.56	B7-H1	0	0	0	24.4114	0	0	0	0	0	0	0	0	No	0.340893	4.06667	0	4.06667	4.06667	1	10	0.346603
800	400000	Cadherin-11	0	0	0	0	0	0	2217.55	0	0	0	0	0	No	0.340893	0	369.6	-369.6	369.6	1	10	0.346603
200	100000	Dkk-4	0	0	0	0	0	0	11568.2	0	0	0	0	0	No	0.340893	0	1928.03	-1928.03	1928.03	1	10	0.346603
40	11111.1	Marapsin	0	0	0	0	0	0	0	0	0	0	13.7127	0	No	0.340893	0	2.28333	-2.28333	2.28333	1	10	0.346603
49.4539	55555.6	IL-17B R	0	0	0	0	0	0	0	0	0	0	0	68.4855	No	0.340893	0	11.4167	-11.4167	11.4167	1	10	0.346603
8.22332	37037	WISP-1	0	0	0	0	0	0	0	0	0	3.49393	0	0	No	0.340893	0	0.583333	-0.583333	0.583333	1	10	0.346603
8	2222.22	BMP-9	0	0	0	6.45154	0	0	0	0	0	0	0	0	No	0.340893	1.08333	0	1.08333	1.08333	1	10	0.346603
122.427	55555.6	IFNab R2	0	0	0	23.678	0	0	0	0	0	0	0	0	No	0.340893	3.95	0	3.95	3.95	1	10	0.346603
79.9838	55555.6	IL-24	0	1.87802	0	0	0	0	0	0	0	0	0	0	No	0.340893	0.316667	0	0.316667	0.316667	1	10	0.346603
8	4000	PD-1	0	0	0	0	0	0	0	52.6442	0	0	0	0	No	0.340893	0	8.76667	-8.76667	8.76667	1	10	0.346603
2	1000	PGRP-S	0	2.07282	0	0	0	0	0	0	0	0	0	0	No	0.340893	0.35	0	0.35	0.35	1	10	0.346603
200	100000	IGF-1R	0	0	0	0	0	27.7286	0	0	0	0	0	0	No	0.340893	4.61667	0	4.61667	4.61667	1	10	0.346603
20	5555.56	MMP-8	0	0	0	1.52347	0	0	0	0	0	0	0	0	No	0.340893	0.25	0	0.25	0.25	1	10	0.346603
20	10000	MMP-13	0	0	0	2.01299	0	0	0	0	0	0	0	0	No	0.340893	0.333333	0	0.333333	0.333333	1	10	0.346603
20.7025	7407.41	Siglec-9	0	4.12043	0	0	0	0	0	0	0	0	0	0	No	0.340893	0.683333	0	0.683333	0.683333	1	10	0.346603
64.147	100000	TACE	3.09893	0	0	0	0	0	0	0	0	0	0	0	No	0.340893	0.516667	0	0.516667	0.516667	1	10	0.346603
40	11111.1	TSH	0	0	0	0	0	0	0	7.58971	0	0	0	0	No	0.340893	0	1.26667	-1.26667	1.26667	1	10	0.346603
5.20013	5555.56	CD40	0	0	0	0	0	0	0	0	0	0	1.73554	0	No	0.340893	0	0.283333	-0.283333	0.283333	1	10	0.346603
139.994	44444.4	E-Cadherin	0	0	0	0	0	0	0	0	0	133.934	0	0	No	0.340893	0	22.3167	-22.3167	22.3167	1	10	0.346603
2.08971	370.37	FAS L	0	8.32677	0	0	0	0	0	0	0	0	0	0	No	0.340893	1.38333	0	1.38333	1.38333	1	10	0.346603
31.4034	20000	IL-13 R2	0	37.8506	0	0	0	0	0	0	0	0	0	0	No	0.340893	6.31667	0	6.31667	6.31667	1	10	0.346603
40	11111.1	NrCAM	0	0	0	0	0	0	0	0	0	0	0	29.7864	No	0.340893	0	4.96667	-4.96667	4.96667	1	10	0.346603
2	1000	GRO	0	0	0	0	0	0	6.2	0	0	0	0	0	No	0.340893	0	1.03333	-1.03333	1.03333	1	10	0.346603
400	111111	IL-9	0	0	0	0	0	0	2340.9	0	0	0	0	0	No	0.340893	0	390.15	-390.15	390.15	1	10	0.346603
10.6	7407.4	IL-31	5.8	0	0	0	0	0	0	0	0	0	0	0	No	0.340893	0.966667	0	0.966667	0.966667	1	10	0.346603
1.1953	7407.41	TIMP-2	4078.74	3546.44	4147.68	3549.9	3696.82	3600.93	3738.76	3973.3	3411.15	3583.69	3503.69	3591.77	No	0.344955	3770.07	3633.75	136.317	137.524	0.991223	10	0.349953
20	10000	AgRP	87.9195	8.85399	83.1811	103.56	55.5948	120.381	0	102.98	146.92	75.8002	158.77	149.864	No	0.349112	76.6	105.733	-29.1333	29.6577	0.982318	10	0.353385
1.0866	5555.56	IL-33	0	0	0	0.242318	0	0	0	8.72301	0	0	0	0	No	0.351728	0.0333333	1.45	-1.41667	1.45038	0.976753	10	0.355245
16.4814	20000	VEGF-D	0	0	28.4083	0	0	0	0	0.934992	0	0	0	0	No	0.355956	4.73333	0.15	4.58333	4.73571	0.967824	10	0.358722
2	1000	CNTF R alpha	0	0	0	0	50.213	4.21579	0	1.72705	0	0	0	5.01605	No	0.360527	9.06667	1.11667	7.95	8.29631	0.958258	10	0.362528
3.37122	617.284	CHI3L1	0.287711	9.5157	0	0	5.26213	0	41.2547	0.506038	6.48679	3.22502	2.19358	0	No	0.362377	2.51667	8.95	-6.43333	6.74063	0.954411	10	0.363588
9.53656	1851.85	GH	0	0	0	6.08093	0	0	0	0.340255	0	0	0	0	No	0.364666	1.01667	0.05	0.966667	1.0179	0.949672	10	0.365081
2.22142	1234.57	IL-11	2.97183	0	3.90978	8.26755	0	1.73854	2.40658	1.04315	1.22485	2.22732	1.67973	1.07941	No	0.368957	2.81667	1.6	1.21667	1.29317	0.940844	10	0.368569
3.80863	3703.7	GLP-1	5.51857	11.7309	7.7621	11.9909	7.55067	9.19283	7.13539	15.04	7.46663	15.7436	6.10452	14.1498	No	0.372895	8.96667	10.9167	-1.95	2.09047	0.932806	10	0.37169
8	4000	uPA	504.375	907.392	498.423	1615.56	0	579.79	401.224	373.44	568.907	416.19	553.387	552.99	No	0.377833	684.267	477.683	206.583	223.863	0.922813	10	0.375791
6.4913	7407.41	TGFb3	0	3.08644	0	0	0	0	0	10.2235	0	2.50493	0	0	No	0.380939	0.516667	2.11667	-1.6	1.74563	0.916575	10	0.378057
200	100000	IL-1 F9	0	0	919.869	0	2499.34	3774.8	9102.07	1595.02	4562.74	476.633	0	210.676	No	0.383377	1199	2657.85	-1458.85	1600.14	0.911703	10	0.379651
0.292126	3703.7	RBP4	12.9213	16.2172	23.6231	15.3856	14.1007	10.7148	19.2352	12.1989	22.5831	30.78	15.8289	11.2291	No	0.388733	15.4833	18.6333	-3.15	3.49581	0.901077	10	0.384122
20	10000	Reg1B	547.585	17.1178	801.13	428.499	0	633.352	291.417	294.143	355.949	509.582	164.935	0	No	0.394663	404.617	269.317	135.3	152.119	0.889434	10	0.38832
15.593	11111.1	VEGF-C	0	0	0.842236	0	0	10.5041	0	0	67.9296	0	3.94321	0	No	0.394682	1.88333	11.9667	-10.0833	11.3373	0.889396	10	0.38832
200	100000	Spinesin	0	0	0	43.0487	0	658.345	0	0	0	0	0	114.584	No	0.395656	116.883	19.1	97.7833	110.179	0.887496	10	0.388441
1.52589	40000	Epo R	0	0	0	0	9.91916	0	26.498	0	0	0	7.8252	0	No	0.402336	1.65	5.71667	-4.06667	4.65003	0.874546	10	0.394151
28.3936	100000	TWEAK	0	0	0	0	503.335	531.969	0	178.879	2.80449	0	186.214	66.6679	No	0.404739	172.55	72.4333	100.117	115.086	0.869926	10	0.395577
114.723	222222	IL-5 Ra	0	115.508	0	0	1426.65	307.071	434.281	0	60.6366	0	110.067	0	No	0.406285	308.2	100.833	207.367	239.188	0.866962	10	0.395577
6.33891	1851.85	AR	0	6.25921	10.2099	0	0	0	0	2.41487	0	0.365931	3.74744	0	No	0.406391	2.75	1.08333	1.66667	1.92287	0.866758	10	0.395577
200	100000	IL-20 Ra	1252.07	7460.94	2239.64	1488.09	10898.2	1303.77	2350.14	2889.49	1854.77	2107.97	4230.36	2482.31	No	0.413839	4107.12	2652.52	1454.6	1706.09	0.852592	10	0.40197
200	100000	BMP-5	0	822.474	974.482	0	0	0	7188.46	0	669.643	0	0	0	No	0.418099	299.5	1309.68	-1010.18	1196.09	0.844568	10	0.405245
190.654	100000	SIGIRR	0	0	0	0	663.154	0	0	77.579	0	0	23.2006	0	No	0.419236	110.533	16.8	93.7333	111.265	0.842435	10	0.405487
0.607534	2222.22	TF	0	0	0	0	4.75389	0.425083	0	0.516395	0.50569	0	0	0.169992	No	0.421686	0.866667	0.2	0.666667	0.795683	0.837855	10	0.406994
40	20000	p27	0	0	0	463.125	0	0	75.1395	0	0	0	0	0	No	0.427515	77.1833	12.5167	64.6667	78.1916	0.827028	10	0.411749
8	4000	Carboxypeptidase A2	0	1.32355	0	0.384786	0	14.2579	3.36638	13.3533	0	4.77612	0	10.322	No	0.43204	2.66667	5.31667	-2.65	3.23688	0.81869	10	0.415232
0.983544	10000	IL-12p40	0.318262	0	0	0.142557	0	0	1.92502	0	0	0	0	0	No	0.453443	0.0666667	0.316667	-0.25	0.320503	0.780024	10	0.434887
62.9525	40000	BMP-7	0	68.832	20.411	0	0	0	408.367	0.117257	0	0	0	0	No	0.458349	14.8667	68.0833	-53.2167	68.9932	0.771332	10	0.4373
20	10000	GP73	2625.46	4027.31	2020.98	1375.21	1214.9	1113.84	1363.3	2379.12	2392.19	2902.25	2191.88	3733.48	No	0.458589	2062.95	2493.7	-430.75	558.757	0.770908	10	0.4373
20	10000	VEGF R2	0	40.5337	0	0	0	0	0	0	0	8.56351	0	0	No	0.458834	6.75	1.43333	5.31667	6.9005	0.770475	10	0.4373
200	100000	CD6	649.215	0	1287.28	0	1681.7	787.068	2261.71	0	0	0	0	0	No	0.462324	734.217	376.95	357.267	467.423	0.764332	10	0.439338
22.8237	20000	AMICA	666.785	418.092	564.461	365.662	480.515	345.152	638.223	503.109	494.174	123.493	487.689	127.485	No	0.462896	473.467	395.7	77.7667	101.879	0.763327	10	0.439338
3.19583	5555.56	C5a	8.81121	3.30853	10.0482	5.08165	1.48874	1.46196	0	2.13222	0	9.53251	0	8.19694	No	0.474736	5.03333	3.3	1.73333	2.33376	0.742721	10	0.44964
8	4000	CILP-1	0	28.7288	0	15.6692	0	34.4053	0	63.152	23.4027	49.9804	0	0	No	0.479099	13.1333	22.7667	-9.63333	13.1028	0.735211	10	0.452832
20	10000	MSP R	0	94.2582	117.531	0	872.977	182.977	28.854	151.092	13.4925	202.992	34.496	222.911	No	0.484213	211.3	108.983	102.317	140.843	0.726461	10	0.456721
10.3554	100000	P-Cadherin	0	0	0	0	0	44.3276	0	0	0	0	11.3348	0	No	0.486947	7.38333	1.88333	5.5	7.61975	0.721809	10	0.457757
80	40000	LAMP1	0	29.9516	0	0	0	14.8903	0	137.997	0	7.91953	0	0	No	0.487317	7.48333	24.3167	-16.8333	23.3414	0.72118	10	0.457757
3.25567	2222.22	TRAIL R2	5.54865	11.9445	1.89666	6.2201	0	0	11.2408	5.80983	5.0171	6.17166	5.53424	1.43089	No	0.497459	4.25	5.85	-1.6	2.27252	0.704065	10	0.466325
4.01224	4000	Kallikrein 14	0	1.74285	0	0	0	0	0	6.0719	0	0	0	0	No	0.502984	0.283333	1.01667	-0.733333	1.05541	0.694833	10	0.470538
80	40000	IL-17E	0	93.5559	6.98398	40.1654	43.0705	0	0	0	407.81	0	0	56.354	No	0.509916	30.65	77.3667	-46.7167	68.3655	0.683337	10	0.476047
19.8597	11111.1	PTH	3.12425	4.45653	1.67379	9.49229	11.679	11.8392	0	8.70706	6.29196	9.08695	0	7.90532	No	0.511565	7.05	5.33333	1.71667	2.52222	0.680616	10	0.476611
200	55555.6	DNAM-1	0	0	73.3032	0	222.601	0	127.27	0	0	0	0	0	No	0.522112	49.3167	21.2167	28.1	42.3616	0.663336	10	0.485448
13.8906	1851.85	BAFF R	0	0	8.22677	0	0	1.955	2.50507	0	1.26534	3.57805	4.53874	4.29675	No	0.526882	1.7	2.7	-1	1.52534	0.655591	10	0.488886
62.3695	55555.6	Galectin-7	0	8.68261	0	0	24.7858	25.0235	0	0	0	0	0	165.737	No	0.538643	9.75	27.6167	-17.8667	28.0629	0.636665	10	0.498785
153.966	222222	Follistatin-like 1	327.529	962.658	1322.23	333.66	984.086	350.767	192.249	17.1367	1837.6	1688.51	960.418	920.456	No	0.540937	713.5	936.05	-222.55	351.579	0.633002	10	0.499896
200	55555.6	Calcitonin	113.376	342.047	0	619.288	0	1243.27	0	0	0	380.453	500.312	588.962	No	0.547343	386.333	244.967	141.367	226.979	0.622819	10	0.504374
8	4000	EMR2	0	4.36076	0	0	0	10.2492	0	5.9293	0.54323	0.915904	0	0	No	0.547992	2.43333	1.21667	1.21667	1.95671	0.621791	10	0.504374
5.91126	10000	2B4	22.3658	0	23.2466	0	6.1861	0	27.9466	0	0	0	0	0	No	0.555569	8.63333	4.65	3.98333	6.53174	0.609843	10	0.510319
20	10000	Desmoglein-1	0	0	0	7.15669	0	44.3053	21.0686	56.1853	0	3.06279	0	12.4394	No	0.55968	8.58333	15.4667	-6.88333	11.4076	0.603399	10	0.513063
7.18309	4000	IL-22 R alpha 1	0.935507	0	0	3.73327	0	2.09959	0	3.4004	0	9.10727	0	0	No	0.566438	1.11667	2.08333	-0.966667	1.63051	0.592862	10	0.517881
33.959	7407.41	PAI-1	2865.41	2491.66	3731.29	2748.39	2763.39	3605.01	2810.67	3388.81	2893.26	2987.62	3232.44	3804.78	No	0.567205	3034.2	3186.27	-152.067	257.012	0.591672	10	0.517881
0.344268	740.741	I-309	0.684984	0	5.7899	2.32724	0	0	0.738231	1.08264	0.499759	0.780275	0.900971	1.53527	No	0.575756	1.46667	0.916667	0.55	0.950818	0.578449	10	0.524639
200	100000	Carbonic Anhydrase XII	0	265.747	0	103.847	0	170.518	0	304.803	0	0	0	0	No	0.57777	90	50.8	39.2	68.1323	0.575351	10	0.525425
13.3588	11111.1	Desmoglein 2	0	0	24.5921	0.0268627	0	0	32.8398	14.8413	0	0	0	0	No	0.589859	4.1	7.93333	-3.83333	6.88368	0.556872	10	0.535353
2	1000	IL-1 R5	0	0	0	0	22.5137	37.2124	17.0664	0	6.67187	0	7.57609	4.82185	No	0.5913	9.95	6.03333	3.91667	7.06109	0.554683	10	0.535596
40	20000	MDM2	95.1077	6.6921	26.8769	4.3214	0	0	55.4265	0	0	18.9507	0	0	No	0.593048	22.1667	12.4	9.76667	17.6922	0.552032	10	0.536116
0.14329	123.457	BLC	0	0	1.06722	0.254336	0	0	0.0879568	0.235272	0	0.0884319	0.128276	0.309182	No	0.600641	0.233333	0.133333	0.1	0.184992	0.540562	10	0.541907
36.9394	3703.7	FGF-19	33.0305	37.65	57.1625	26.8568	10.7121	4.71133	34.2057	5.95676	64.349	29.2221	22.7119	50.4906	No	0.605094	28.3667	34.4833	-6.11667	11.4572	0.533871	10	0.544847
200	100000	cMASP3	235.821	1279.96	518.243	34.1109	701.322	20.3283	1750.17	0	1918.74	33.8518	398.481	0	No	0.612997	464.95	683.55	-218.6	418.727	0.522058	10	0.550877
200	100000	PAPP-A	916.247	2881.57	2413.57	688.292	2765.91	3569.58	1115.97	2749.9	2872.32	4084.29	812.855	3803.41	No	0.623546	2205.87	2573.13	-367.267	725.236	0.50641	10	0.559256
6.01848	4000	IL-1 F8	0	0	0	0	43.1826	13.901	3.02391	0	5.31426	5.19344	11.4993	10.1138	No	0.627447	9.51667	5.85	3.66667	7.32371	0.500657	10	0.560758
20	10000	ANGPTL3	0	0	0	0	172.332	0	0	0	48.0542	0	34.047	0	No	0.627677	28.7167	13.6833	15.0333	30.0475	0.500318	10	0.560758
2.87842	2469.14	TIMP-1	1562.15	1651.3	1656.33	1533.45	1456.65	1457.9	1510.61	1720.17	1588.78	1605.07	1529.85	1509.21	No	0.62938	1552.95	1577.3	-24.35	48.9139	0.497813	10	0.561181
10.6785	24691.4	IL-17C	0	0	8.26796	0	79.5704	39.2893	213.166	11.3174	0	2.41966	6.67598	0	No	0.644902	21.2	38.9333	-17.7333	37.3232	0.475129	10	0.5739
11.205	7407.41	MCSF R	0	24.5303	0	0	2.90152	0	0	4.40055	0	9.01236	0	2.04203	No	0.64996	4.56667	2.56667	2	4.27538	0.467794	10	0.577276
4.27119	7407.41	Shh-N	30.0968	36.0166	26.2458	34.2231	16.6554	22.8522	4.29599	6.57393	42.0675	40.0731	23.4348	29.541	No	0.653303	27.6833	24.3333	3.35	7.23602	0.462961	10	0.579118
18.2672	5555.56	Osteoactivin	0	19.2313	0	0	0	0	6.57087	0	0	3.33775	0	0	No	0.657534	3.2	1.65	1.55	3.39271	0.456862	10	0.581739
40	20000	Activin RIIB	32.7567	37.4377	22.522	94.2075	8.99116	271.47	25.9543	159.217	8.71912	49.1141	63.3384	36.6357	No	0.661586	77.9	57.15	20.75	46.0051	0.451037	10	0.584192
20	10000	LH	181.317	532.569	0	155.933	765.706	115.241	118.537	259.897	138.097	230.226	329.018	345.185	No	0.67124	291.783	236.817	54.9667	125.717	0.437225	10	0.591572
40	20000	KLF4	0	316.365	214.404	581.52	0	385.094	0	527.739	0	393.056	0	249.757	No	0.689455	249.567	195.1	54.4667	132.392	0.411404	10	0.606454
200	100000	Arylsulfatase A	2547.74	2655.49	2380.98	931.896	1898.8	1797.92	4910.95	4096.35	2309.52	171.596	0	2709.71	No	0.707721	2035.47	2366.33	-330.867	857.6	0.385806	10	0.621325
6.61915	5555.56	MICA	0	0	6.36842	0.0719884	0	0	0	3.84485	0	0	0	0	No	0.723755	1.08333	0.633333	0.45	1.23776	0.363559	10	0.634182
2000	1000000	Angiostatin	4673.87	0	3284.8	2511.13	795.747	3404.58	4223.56	1172.9	0	3469.33	3093.25	4983.72	No	0.725931	2445.02	2823.8	-378.783	1050.55	0.360556	10	0.63487
7.40571	18518.5	Procalcitonin	0	5.53464	0	9.59852	0	7.2972	0	1.36435	14.9958	0	0	0	No	0.747647	3.73333	2.73333	1	3.02328	0.330767	10	0.652611
40	11111.1	Prostasin	0	0	108.698	0	304.454	0	0	143.906	0	41.8323	36.8186	83.6174	No	0.752882	68.8667	51.0167	17.85	55.1548	0.323634	10	0.655503
20	10000	IL-2 Ra	78.2935	50.2182	80.7901	81.4135	23.6332	80.7933	94.443	87.5336	56.3888	10.6795	10.1818	98.4789	No	0.753831	65.85	59.6167	6.23333	19.3376	0.322343	10	0.655503
1.95059	7407.41	TNF RII	80.7456	51.4664	72.1758	42.9743	38.4479	25.2558	79.0076	75.8048	41.8652	47.5276	44.8159	43.3459	No	0.756504	51.85	55.3833	-3.53333	11.0864	0.318709	10	0.656577
40	20000	CRTAC1	0	106.792	0	117.767	0	180.441	0	471.493	0	91.6905	0	0	No	0.758211	67.5	93.8667	-26.3667	83.3357	0.316391	10	0.65681
17.1743	10000	ALK-1	0	0	0	0	0	19.8389	0	8.28162	0	5.05082	0	0	No	0.773874	3.3	2.23333	1.06667	3.61328	0.295207	10	0.669026
11.0442	10000	ALCAM	272.584	248.09	293.952	204.529	157.371	170.59	137.343	153.884	158.549	187.653	286.314	349.86	No	0.775245	224.533	212.267	12.2667	41.8144	0.29336	10	0.669026
4	2000	CXADR	0	5.08439	6.63283	21.2736	0	1.34201	0	20.4079	0	5.88118	0	0	No	0.782732	5.71667	4.38333	1.33333	4.70658	0.283291	10	0.674212
4	2000	Siglec-7	35.7178	9.25732	41.7793	12.827	39.1246	52.7358	0	53.9087	24.132	36.0077	30.7889	30.1468	No	0.789284	31.9	29.15	2.75	10.018	0.274505	10	0.678576
200	100000	Fetuin A	49.3668	641.048	0	0	2845.97	0	106.686	455.686	801.958	1697.69	0	1348.39	No	0.792826	589.4	735.083	-145.683	540.038	0.269765	10	0.68034
0.9	1851.9	MDC	0.6	0.1	0	0	4.9	2.6	0	0.4	0	0.7	0	9.9	No	0.80191	1.36667	1.83333	-0.466667	1.81132	0.257639	10	0.686844
80	40000	VEGF R3	0	250.58	0	0	0	0	0	29.5506	0	289.846	0	26.6948	No	0.804754	41.7667	57.6833	-15.9167	62.701	0.25385	10	0.68799
40	20000	TGFb RIII	0	0	0	0	66.4948	156.901	114.872	60.4106	0	96.067	0	2.04246	No	0.810462	37.2333	45.5667	-8.33333	33.8395	0.24626	10	0.691574
20	10000	MDGA1	0.643286	26.998	0	75.7128	1.51801	70.09	26.6602	67.974	0	57.0259	14.3063	34.107	No	0.818719	29.15	33.35	-4.2	17.849	0.235307	10	0.695893
2.28626	3703.7	RGM-A	0.747325	3.63952	3.89771	0	0	2.8487	0.147202	1.46429	1.44831	2.02342	3.26949	1.49781	No	0.818777	1.83333	1.63333	0.2	0.850229	0.235231	10	0.695893
80	40000	FCAR	0	238.356	0	0	0	792.751	0	774.616	0	0	0	0	No	0.820239	171.867	129.1	42.7667	183.316	0.233295	10	0.695893
400	200000	Aminopeptidase LRAP	14501.8	9019.36	13463.3	15461.5	17161.3	19471.4	21411.9	17092	11141.7	18781.5	26220.7	0	No	0.822105	14846.5	15774.6	-928.183	4021.16	0.230825	10	0.695893
20	10000	CD320	0	24.3685	38.771	0	0	202.193	0	142.283	0	0	0	189.146	No	0.823145	44.2333	55.2333	-11	47.9409	0.229449	10	0.695893
400	200000	CLEC-1	11376	0	2837.62	0	0	0	4593.49	6560.68	0	201.23	0	0	No	0.833651	2368.93	1892.57	476.367	2209.73	0.215577	10	0.703472
8	4000	BAMBI	0	0	0	0	0	30.5855	0	41.2431	0	0	0	0	No	0.84051	5.1	6.86667	-1.76667	8.55343	0.206545	10	0.707951
22.1775	55555.6	TFPI-2	580.334	524.347	688.88	643.811	470.366	656.832	1121.93	985.725	245.521	318.717	501.428	571.901	No	0.844264	594.083	624.183	-30.1	149.298	0.20161	10	0.709804
1.27572	22222.2	IL-34	0	0	1.74456	0	13.0625	14.5823	17.6395	7.10049	0	0	0	0	No	0.851984	4.9	4.11667	0.783333	4.091	0.191477	10	0.713488
2.46313	6172.84	Gas 1	0	0	0	0	21.9111	0	12.0736	1.2133	0	1.21846	0	2.67191	No	0.852685	3.65	2.86667	0.783333	4.11075	0.190557	10	0.713488
45.6616	111111	Furin	607.511	640.088	559.508	304.958	633.51	515.746	467.663	189.963	1498	270.874	301.065	296.064	No	0.853334	543.55	503.967	39.5833	208.656	0.189707	10	0.713488
5.56893	4000	Notch-1	13.3494	35.631	19.9966	30.3466	3.10045	15.4931	0	53.554	3.80891	26.3822	0	23.0463	No	0.856093	19.6333	17.8	1.83333	9.85176	0.186092	10	0.714486
20	10000	MIS RII	0	46.5419	0	45.2299	0	83.2396	0	51.3927	0	0	153.528	0	No	0.866568	29.15	34.15	-5	29.0035	0.172393	10	0.721908
17.6788	11111.1	IGFBP-2	1033.46	1429.35	1240.93	1532.23	1054.51	1224.98	1563.66	1597.59	1521.7	1507.83	788.848	719.239	No	0.873166	1252.57	1283.13	-30.5667	186.631	0.163782	10	0.72608
0.8	400	LTbR	1.46713	1.89312	1.49406	0.487362	0.833241	0	2.39431	0.969809	0.80406	0.284699	0.327993	0.970216	No	0.880086	1.03333	0.966667	0.0666667	0.430762	0.154765	10	0.729635
4	1111.11	EMMPRIN	71.3069	51.1001	67.1424	34.1774	43.3328	57.7746	76.8159	51.0806	54.4028	44.5564	54.2396	36.2613	No	0.880638	54.1333	52.9	1.23333	8.00628	0.154046	10	0.729635
30.0043	11111.1	CHST1	16.8845	7.8716	0	19.1817	0	60.7646	0	76.7567	0	11.6083	0	4.09998	No	0.897395	17.4667	15.4167	2.05	15.4988	0.132269	10	0.742172
1.95853	5000	MIG	2.63164	0	0	10.4541	0	0	9.73329	0.128038	0	0	1.11057	0.357343	No	0.900021	2.18333	1.88333	0.3	2.32807	0.128862	10	0.742998
80	40000	CHST4	475.194	313.788	23.3147	50.5858	71.288	250.124	366.612	616.865	25.8503	83.0439	0	7.68299	No	0.914047	197.383	183.35	14.0333	126.773	0.110697	10	0.752358
6.18108	20000	WIF-1	23.3654	144.987	21.1731	26.043	8.87949	14.5177	35.8258	9.60769	66.9413	48.2527	28.6117	34.8769	No	0.914656	39.8333	37.35	2.48333	22.5946	0.109908	10	0.752358
4	2000	NKp44	0	130.506	31.8396	0	553.857	0.832867	129.876	112.889	20.0758	170.739	35.1809	189.132	No	0.918326	119.5	109.65	9.85	93.6639	0.105163	10	0.753099
2.6	1851.9	TSLP	0	1.5	0	3.5	0	0	0	5.7	0	0	0	0	No	0.918856	0.833333	0.95	-0.116667	1.11667	0.104478	10	0.753099
20	10000	TRAIL R1	0	1040.31	44.225	111.557	0	0	315.367	438.158	0	560.494	0	0	No	0.922839	199.35	219.017	-19.6667	197.993	0.0993301	10	0.753902
20	10000	Mer	0	0	84.5427	0	0	844.172	875.529	171.353	0	0	0	0	No	0.923139	154.783	174.483	-19.7	199.105	0.098943	10	0.753902
5.95635	18518.5	Cathepsin E	24.1036	27.1574	21.9834	24.8006	18.0686	31.9819	30.5545	15.6322	35.5669	27.7791	20.1821	20.5116	No	0.924965	24.7	25.05	-0.35	3.62379	0.096584	10	0.754045
44.9399	40000	DAN	0	483.264	0	0	0	0	0	0	29.8666	395.142	0	0	No	0.927078	80.55	70.8333	9.71667	103.528	0.0938552	10	0.75442
8.04617	5555.56	NT-4	0	2.45617	0	0	0	0	0	0	0	0	0	2.24311	No	0.929998	0.416667	0.366667	0.05	0.555028	0.0900856	10	0.75494
40	20000	TLR2	129.621	40.821	109.658	39.6551	74.6155	0	115.624	0	0	150.49	0	148.003	No	0.931024	65.7333	69.0167	-3.28333	36.9904	0.0887617	10	0.75494
1.14168	22222.2	Leptin	0	0	0	2.61194	0.179044	0	0	0	2.88816	0	0.247722	0	No	0.939402	0.466667	0.516667	-0.05	0.641396	0.077955	10	0.760382
8	4000	CDO	0	72.3433	32.2721	44.7375	0	71.2121	16.4618	100.568	30.9571	25.8881	5.43826	49.0229	No	0.946523	36.75	38.0667	-1.31667	19.1441	0.0687767	10	0.764562
74.9683	100000	CD200	0	0	0	45.1659	0	0	49.6509	0	0	0	0	0	No	0.947914	7.53333	8.28333	-0.75	11.1966	0.0669844	10	0.764562
613.127	400000	Prolactin	0	0	0	527.344	0	207.223	0	0	681.69	0	0	0	No	0.952331	122.417	113.617	8.8	143.565	0.0612964	10	0.766769
4	2000	Matrilin-3	354.58	534.344	335.148	307.394	328.171	310.826	118.962	156.942	429.544	520.985	468.796	502.122	No	0.957195	361.733	366.217	-4.48333	81.4637	0.0550347	10	0.769328
1.93711	1000	ILT2	0	1.95239	0	0	0	2.29768	0	2.43617	0	2.07792	0	0	No	0.960617	0.716667	0.75	-0.0333333	0.658365	0.0506305	10	0.769521
29.7985	55555.6	IL-1 F6	0	0.559104	1.84973	0	101.703	12.6861	21.8118	89.2875	0	0	0	12.2761	No	0.960805	19.4667	20.5667	-1.1	21.8305	0.0503881	10	0.769521
88.3817	55555.6	BMPR-II	0	26.7861	0	0	0	0	28.3214	0	0	0	0	0	No	0.970058	4.46667	4.71667	-0.25	6.496	0.0384852	10	0.775571
80	22222.2	Amnionless	654.165	610.004	809.22	111.889	415.639	191.025	894.315	639.917	340.727	317.518	333.031	250.542	No	0.986347	465.317	462.65	2.66667	151.985	0.0175455	10	0.787215
200	100000	PSMA	7249.41	11258.9	0	662.685	13435.5	3706.11	26334.9	7264.32	301.249	0	694.523	1304.98	No	0.988823	6052.1	5983.32	68.7833	4788.91	0.0143631	10	0.787814
0.792756	555.556	Dopa Decarboxylase	0	0	0	0.346861	0	0.539532	0	0.708137	0	0	0	0.0823021	No	>0.999999999999999	0.133333	0.133333	0	0.14453	0	10	0.793948
0.583982	2222.22	IL-17	0.863143	0	0	2.30844	0	0	0.360406	0.770355	0.689227	1.05886	0.237468	0	No	>0.999999999999999	0.533333	0.533333	0	0.417399	0	10	0.793948
1.44951	3703.7	Resistin	0	0.00893583	0	0	0	0	0	0	0	0	0	0			0	0	0	0
10.4547	11111.1	Dtk	0	0	0	0	0	0	0	0	0	0	0	0			0	0	0	0
4.6602	20000	ErbB3	0	0	0	0	0	0	0	0	0	0	0	0			0	0	0	0
24.9345	55555.6	ICAM-3	0	0	0	0	0	0	0	0	0	0	0	0			0	0	0	0
20	10000	IL-17R	0	0	0	0	0	0	0	0	0	0	0	0			0	0	0	0
1.12328	1000	Lipocalin-2	0	0	0	0	0	0	0	0	0	0	0	0			0	0	0	0
84.3074	18518.5	L-Selectin	0	0	0	0	0	0	0	0	0	0	0	0			0	0	0	0
30	15000	MICB	0	0	0	0	0	0	0	0	0	0	0	0			0	0	0	0
3.51593	10000	TIM-1	0	0	0	0	0	0	0	0	0	0	0	0			0	0	0	0
1.18833	1851.85	b-NGF	0	0	0	0	0	0	0	0	0	0	0	0			0	0	0	0
1.69994	5555.56	EG-VEGF	0	0	0	0	0	0	0	0	0	0	0	0			0	0	0	0
117.583	55555.6	FGF-4	0	0	0	0	0	0	0	0	0	0	0	0			0	0	0	0
8	4000	GDNF	0	0	0	0	0	0	0	0	0	0	0	0			0	0	0	0
2	1000	Bcl-w	0	0	0	0	0	0	0	0	0	0	0	0			0	0	0	0
400	200000	Endoglycan	0	0	0	0	0	0	0	0	0	0	0	0			0	0	0	0
40	11111.1	OX40	0	0	0	0	0	0	0	0	0	0	0	0			0	0	0	0
26.6855	11111.1	Plexin B3	0	0	0	0	0	0	0	0	0	0	0	0			0	0	0	0
0.97854	3703.7	PSA-total	0	0	0	0	0	0	0	0	0	0	0	0			0	0	0	0
20	10000	ROBO2	0	0	0	0	0	0	0	0	0	0	0	0			0	0	0	0
8	4000	Gas6	0	0	0	0	0	0	0	0	0	0	0	0			0	0	0	0
7.09695	5555.56	Hepsin	0	0	0	0	0	0	0	0	0	0	0	0			0	0	0	0
80	40000	Cardiotrophin-1	0	0	0	0	0	0	0	0	0	0	0	0			0	0	0	0
80	40000	Ret	0	0	0	0	0	0	0	0	0	0	0	0			0	0	0	0
20	10000	Serpin F1	0	0	0	0	0	0	0	0	0	0	0	0			0	0	0	0
2	1000	TLR3	0	0	0	0	0	0	0	0	0	0	0	0			0	0	0	0
9.96247	12345.7	cIAP-2	0	0	0	0	0	0	0	0	0	0	0	0			0	0	0	0
71.6008	100000	Ubiquitin+1	0	0	0	0	0	0	0	0	0	0	0	0			0	0	0	0
200	100000	Semaphorin 6D	0	0	0	0	0	0	0	0	0	0	0	0			0	0	0	0
20.5572	20000	ADAM12	0	0	0	0	0	0	0	0	0	0	0	0			0	0	0	0
13.9561	5555.56	BMPR-IB	0	0	0	0	0	0	0	0	0	0	0	0			0	0	0	0
308.381	200000	CD48	0	0	0	0	0	0	0	0	0	0	0	0			0	0	0	0
200	100000	CD84	0	0	0	0	0	0	0	0	0	0	0	0			0	0	0	0
200	100000	CEACAM-5	0	0	0	0	0	0	0	0	0	0	0	0			0	0	0	0
40	20000	CF XIV	0	0	0	0	0	0	0	0	0	0	0	0			0	0	0	0
20	10000	ErbB4	0	0	0	0	0	0	0	0	0	0	0	0			0	0	0	0
7.53187	4000	FGF-21	0	0	0	0	0	0	0	0	0	0	0	0			0	0	0	0
17.8036	20000	Galectin-2	0	0	0	0	0	0	0	0	0	0	0	0			0	0	0	0
107.819	100000	ICOS	0	0	0	0	0	0	0	0	0	0	0	0			0	0	0	0
4.82834	4000	JAM-A	0	0	0	0	0	0	0	0	0	0	0	0			0	0	0	0
16.5919	5555.56	JAM-B	0	0	0	0	0	0	0	0	0	0	0	0			0	0	0	0
152.051	55555.6	Pref-1	0	0	0	0	0	0	0	0	0	0	0	0			0	0	0	0
9.88371	18518.5	SLAM	0	0	0	0	0	0	0	0	0	0	0	0			0	0	0	0
35.4707	20000	SP-D	0	0	0	0	0	0	0	0	0	0	0	0			0	0	0	0
80	40000	Testican 2	0	0	0	0	0	0	0	0	0	0	0	0			0	0	0	0
9.68371	5555.56	TIM-3	0	0	0	0	0	0	0	0	0	0	0	0			0	0	0	0
2.50988	1111.11	TRAIL	0	0	0	0	0	0	0	0	0	0	0	0			0	0	0	0
40	20000	ULBP-1	0	0	0	0	0	0	0	0	0	0	0	0			0	0	0	0
200	100000	ADAMTS13	0	0	0	0	0	0	0	0	0	0	0	0			0	0	0	0
200	100000	Angiotensinogen	0	0	0	0	0	0	0	0	0	0	0	0			0	0	0	0
394.464	200000	LRIG3	0	0	0	0	0	0	0	0	0	0	0	0			0	0	0	0
375.361	111111	LRP-6	0	0	0	0	0	0	0	0	0	0	0	0			0	0	0	0
40	11111.1	Nectin-4	0	0	0	0	0	0	0	0	0	0	0	0			0	0	0	0
20	1851.85	S100A8	0	0	0	0	0	0	0	0	0	0	0	0			0	0	0	0
12.1416	10000	Thrombospondin-5	0	0	0	0	0	0	0	0	0	0	0	0			0	0	0	0
8.83545	10000	CD23	0	0	0	0	0	0	0	0	0	0	0	0			0	0	0	0
8	4000	FGF-9	0	0	0	0	0	0	0	0	0	0	0	0			0	0	0	0
400	200000	VE-Cadherin	0	0	0	0	0	0	0	0	0	0	0	0			0	0	0	0
33.9249	55555.6	FABP2	0	0	0	0	0	0	0	0	0	0	0	0			0	0	0	0
8	4000	NOV	0	0	0	0	0	0	0	0	0	0	0	0			0	0	0	0
1.09558	6172.84	Thrombomodulin	0	0	0	0	0	0	0	0	0	0	0	0			0	0	0	0
48.6033	100000	Adiponectin	0	0	0	0	0	0	0	0	0	0	0	0			0	0	0	0
20	5555.56	AFP	0	0	0	0	0	0	0	0	0	0	0	0			0	0	0	0
53.7173	5555.56	CA15-3	0	0	0	0	0	0	0	0	0	0	0	0			0	0	0	0
20	10000	FSH	0	0	0	0	0	0	0	0	0	0	0	0			0	0	0	0
16.0787	11111.1	IL-18 Rb	0	0	0	0	0	0	0	0	0	0	0	0			0	0	0	0
