# Supplementary material for: Loss of PPARγ activity characterizes early protumorigenic stromal reprogramming and dictates the therapeutic window of opportunity
Source: Proc Natl Acad Sci U S A. 2023 Oct 10;120(42):e2303774120. doi: 10.1073/pnas.2303774120 (PMC10589683; doi:10.1073/pnas.2303774120)
Supplement: Supplementary file 9 — Dataset S08 (XLSX) [file pnas.2303774120.sd08.xlsx]

## Sheet: Dataset_S8
LOD	MAX	Target	RM244 PC	RM245 PC	RM279 PC	RM300 PC	RM301 PC	RM303 PC	RM244 Fib	RM245 Fib	RM279 Fib	RM300 Fib	RM301 Fib	RM303 Fib	Discovery?	P value	Mean of PCs	Mean of Fibs.	Difference	SE of difference	t ratio	df	q value
1.08602	6172.84	Transferrin	1.25755	0	0	0	0.569142	0	2093.73	1812.08	1776.14	1878.17	1800.56	2104.01	Yes	2.6151e-11	0.316667	1910.78	-1910.47	61.0663	31.2851	10	9.90244e-09
40	20000	Insulin	365.055	244.019	87.6959	119.053	139.936	19.6995	36277.9	32775.5	37196.4	30821.7	37745.2	37513	Yes	4.2169e-11	162.583	35388.3	-35225.7	1181.62	29.8114	10	9.90244e-09
0.124665	246.914	Eotaxin	0.176002	0.105003	0.147415	0.0309322	0.170098	0.164871	15.7305	12.9811	16.4872	13.2386	15.902	14.2179	Yes	3.52531e-10	0.133333	14.75	-14.6167	0.607957	24.0423	10	5.51887e-08
26.0057	22222.2	MMP-3	112.535	92.279	1404.11	992.761	254.923	98.6122	11954.6	10821.7	11881.8	11129.8	9696.26	8958.9	Yes	3.6803e-09	492.533	10740.5	-10248	541.501	18.9252	10	4.32113e-07
5.30255	7407.41	TNF RI	368.55	401.984	414.333	406.111	419.368	440.972	643.139	646.279	658.596	681.397	691.476	718.63	Yes	9.69709e-09	408.55	673.25	-264.7	15.4518	17.1307	10	9.10848e-07
1.34436	11111.1	Midkine	165.784	107.153	278.265	393.685	256.826	268.72	895.788	948.954	1011.37	1007.89	1108.16	1050.57	Yes	3.55297e-08	245.083	1003.82	-758.733	50.6669	14.9749	10	2.78108e-06
200	100000	GROa	17982.4	17155.4	24389.3	23146.4	18697.8	15878.6	54870.2	54432.8	55397	45986.9	52385.8	46829.2	Yes	4.78563e-08	19541.7	51650.3	-32108.7	2211.75	14.5173	10	3.21081e-06
8	2222.2	Axl	74.4	57	110.6	121.2	97	92.5	220.7	209.2	204.9	220.9	219.1	239.2	Yes	3.41756e-07	92.1167	219	-126.883	10.7516	11.8013	10	2.00632e-05
20	10000	DPPII	146.846	206.649	190.593	273.776	143.718	233.779	470.559	502.328	473.277	563.132	528.196	442.746	Yes	7.10008e-07	199.217	496.7	-297.483	27.2607	10.9125	10	3.70506e-05
3.37122	617.284	CHI3L1	41.2547	0.506038	6.48679	3.22502	2.19358	0	1281.52	1002.07	1090.02	1160.91	883.951	636.746	Yes	8.12069e-07	8.95	1009.2	-1000.25	92.997	10.7557	10	3.81388e-05
1.62649	2000	IL-6	77.8744	82.789	13.2314	14.019	12.2121	18.9395	186.767	160.013	160.086	183.737	181.747	171.901	Yes	2.98797e-06	36.5	174.033	-137.533	14.7398	9.33073	10	0.000123913
0.368779	555.556	MIP-1b	9.36186	9.53858	1.79812	1.48615	1.08755	1.27631	25.1147	21.8982	21.6454	23.3505	27.1483	19.093	Yes	3.25634e-06	4.1	23.0333	-18.9333	2.04852	9.24243	10	0.000123913
7.9	3703.7	CXCL16	9	8.2	72.1	75.4	14.8	17.8	142.4	204.9	183.8	214.6	182.5	180.4	Yes	3.42993e-06	32.8833	184.767	-151.883	16.528	9.18945	10	0.000123913
1.09558	6172.84	Thrombomodulin	0	0	0	0	0	0	1845.23	1240.82	1657.04	1355.51	2103.69	931.88	Yes	5.5391e-06	0	1522.35	-1522.35	174.745	8.71185	10	0.000185817
1.76951	1111.11	Fas	2.80543	1.55039	1.04107	6.48951	1.20198	4.29548	10.6256	17.8395	14.0057	16.2269	16.6187	18.804	Yes	6.63698e-06	2.9	15.6667	-12.7667	1.49547	8.53687	10	0.000207804
0.477359	3703.7	RANTES	73.6802	77.6057	55.3542	61.2223	55.8394	53.8969	104.863	103.194	99.7102	97.4156	97.2921	94.8651	Yes	9.32582e-06	62.9333	99.5667	-36.6333	4.45925	8.21514	10	0.000273742
13.2479	18518.5	MMP-2	0	0	0	0	0	0	27.2998	25.8956	22.689	51.2458	34.071	38.0593	Yes	1.5057e-05	0	33.2167	-33.2167	4.27071	7.77779	10	0.000415973
8	4000	MIF	71.8	133.2	82.4	76.9	31.7	109.5	214.6	358.7	325.3	397.2	294.8	280.5	Yes	1.69481e-05	84.25	311.85	-227.6	29.6643	7.67252	10	0.000442204
0.574493	740.741	HGF R	22.1003	20.2869	26.2421	26.8348	17.3177	26.029	58.8109	68.3628	51.1656	84.1628	85.2455	97.5568	Yes	4.15272e-05	23.1167	74.2333	-51.1167	7.39942	6.9082	10	0.00102649
0.8	400	LTbR	2.39431	0.969809	0.80406	0.284699	0.327993	0.970216	3.86619	3.44334	3.36943	5.43635	3.59985	3.92694	Yes	5.08478e-05	0.966667	3.93333	-2.96667	0.439949	6.7432	10	0.00119403
11.6403	24691.4	ANGPTL4	364.573	264.968	409.948	374.544	383.346	271.071	1099.15	820.205	1147.89	854.731	800.447	645.377	Yes	5.45371e-05	344.733	894.617	-549.883	82.2348	6.68675	10	0.00121968
34.9423	22222.2	uPAR	387.979	378.954	494.863	703.55	585.934	725.409	939.754	1138.54	896.38	1281.3	1144.9	1199.31	Yes	8.22688e-05	546.133	1100.03	-553.9	87.0677	6.36171	10	0.00175625
118.721	100000	TSP-1	90439.3	93066.1	80067.2	93942.2	78671.2	88447.7	101392	112177	105591	116241	108748	115280	Yes	8.93818e-05	87438.9	109905	-22465.8	3567.47	6.29742	10	0.00182514
188.163	200000	DPPIV	545.159	0	0	0	111.79	0	4142.89	2429.01	2699.58	1818.9	2362.99	1526.14	Yes	9.83294e-05	109.5	2496.58	-2387.08	383.531	6.22397	10	0.001886
0.751561	1234.57	G-CSF	3.25641	5.79273	9.69571	7.99494	5.91076	8.17649	13.6415	12.9098	13.7559	13.5259	11.6351	12.3723	Yes	0.000100394	6.81667	12.9667	-6.15	0.990651	6.20804	10	0.001886
3.02743	5555.56	Trappin-2	0	0	0	0	0	0	36.2062	23.3005	24.009	24.7902	9.04261	16.7437	Yes	0.000127023	0	22.3333	-22.3333	3.70402	6.02948	10	0.00229448
34.0766	12345.7	Chemerin	155.093	27.7262	276.074	146.467	0	0	1509.74	1869.78	1781.85	1175.24	916.708	644.536	Yes	0.000141716	100.9	1316.28	-1215.38	204.352	5.9475	10	0.00243576
2.92794	6172.84	ICAM-1	22.013	26.9156	1.62943	3.29288	11.697	19.1533	44.3437	38.9579	41.3655	61.6747	66.0062	60.6313	Yes	0.000145217	14.1167	52.1667	-38.05	6.41727	5.92931	10	0.00243576
0.228287	277.778	IL-8	48.7465	42.0762	48.8548	41.8786	44.107	48.2576	76.8228	80.9121	57.9927	65.5723	74.8283	60.3566	Yes	0.000165598	45.6667	69.4167	-23.75	4.07235	5.83201	10	0.00268183
0.793458	1111.11	LDL R	29.2599	29.4647	45.6687	48.3988	63.6059	51.7175	100.292	104.882	141.172	81.7401	85.9181	131.546	Yes	0.000229736	44.7	107.583	-62.8833	11.2421	5.59355	10	0.00359652
4.2971	11111.1	TIMP-4	46.6527	36.0371	257.658	247.376	129.043	148.506	334.086	408.45	345.547	583.994	440.008	563.726	Yes	0.000415726	144.217	445.95	-301.733	58.2993	5.17559	10	0.00629825
17.1333	11111.1	FAP	29.7581	13.7948	126.014	80.0525	71.6656	93.0647	216.076	127.152	205.727	228.747	333.119	268.969	Yes	0.000602749	69.0833	229.967	-160.883	32.6842	4.92235	10	0.00873706
4.28557	5555.56	Cathepsin S	21.1862	9.07051	18.2413	19.5441	22.1676	12.8795	28.8933	32.3417	26.0056	25.0897	32.7116	30.8858	Yes	0.00061391	17.1833	29.3167	-12.1333	2.47114	4.91001	10	0.00873706
1.40824	5555.56	MIP-1a	0	1.97889	0	1.09772	0	0.341647	5.84599	3.28778	6.03093	4.6437	9.08248	2.96006	Yes	0.000651066	0.566667	5.3	-4.73333	0.971825	4.87056	10	0.00898454
13.3215	10000	Cathepsin B	4426.12	3868.34	5861.36	6061.93	6605.95	5769.88	7821.03	7255.11	7864.33	7477.47	7646.18	7367.4	Yes	0.00066956	5432.25	7571.92	-2139.67	441.004	4.85181	10	0.00898454
1600	800000	Ferritin	1302.27	2588.1	4755.75	13752.5	0	3756.74	8580.39	21559.6	16440.2	16549	19612.6	20272.5	No	0.000938477	4359.23	17169	-12809.8	2767.66	4.62839	10	0.0122432
16.4428	55555.6	NSE	8.16348	9.03847	0	0	0	0	207.749	140.079	14.4379	175.608	183.258	98.0891	No	0.000973644	2.86667	136.533	-133.667	29.0306	4.60433	10	0.0123587
4.64094	5555.56	CD14	0	0	10.5513	9.00659	2.76866	4.53339	31.4084	43.6201	55.2856	16.5553	15.9746	37.5974	No	0.00131371	4.48333	33.4167	-28.9333	6.56033	4.41035	10	0.0162364
4.58808	5555.56	Cathepsin L	95.3441	64.4747	72.9647	64.8852	47.5905	66.1307	162.869	149.205	129.398	112.303	104.037	91.3198	No	0.00141144	68.5667	124.85	-56.2833	12.8961	4.36438	10	0.016997
0.1	617.3	GCP-2	15.7	14.5	14.2	6.7	1.6	2.4	71.8	100.5	108.3	45.1	71.7	19.3	No	0.0014773	9.18333	69.45	-60.2667	13.9015	4.33527	10	0.0173453
0.354804	740.741	MCSF	4.3747	3.43453	15.3724	17.2266	8.46736	7.74965	21.3597	21.1177	17.5458	36.5952	32.4327	37.5285	No	0.00157896	9.43333	27.75	-18.3167	4.26673	4.29291	10	0.0180868
0.447184	617.284	MMP-10	0	0	0	0	0	0	1.07537	0.811571	0.0567919	1.54406	1.11867	0.521452	No	0.00185989	0	0.85	-0.85	0.202896	4.18934	10	0.0207976
4.30081	5555.56	VEGF	0.933716	0	13.3177	20.1281	0	0	23.1316	25.6263	18.8633	23.1232	22.0053	16.9217	No	0.00192418	5.71667	21.6	-15.8833	3.81081	4.16797	10	0.0210161
12.3771	5555.56	Layilin	24.8589	60.5875	47.0803	40.3175	17.7845	14.9401	42.8716	109.782	74.7498	98.2765	87.7673	90.8174	No	0.00200724	34.2667	84.05	-49.7833	12.0208	4.14143	10	0.021425
4	370.37	MCP-1	65.3465	53.9919	73.5838	66.8025	21.3379	27.8802	114.148	85.2302	98.0859	120.296	192.896	141.138	No	0.00213437	51.4833	125.283	-73.8	17.9869	4.10298	10	0.0222757
11.0442	10000	ALCAM	137.343	153.884	158.549	187.653	286.314	349.86	296.276	399.554	321.065	460.511	410.339	450.124	No	0.00259628	212.267	389.65	-177.383	44.5562	3.98112	10	0.0263545
8.22332	37037	WISP-1	0	0	0	3.49393	0	0	16.2387	18.2856	18.9923	35.8925	5.79868	9.98822	No	0.00263741	0.583333	17.5333	-16.95	4.26803	3.97139	10	0.0263545
400	111111	IGFBP-4	31210.3	30307	37347.6	37135.4	24500.7	27377.9	37260.4	42594.2	41882.7	42079.6	48249.6	38059.1	No	0.002864	31313.2	41687.6	-10374.5	2646.2	3.92051	10	0.0280225
6.20347	4000	IL-5	40.4941	37.1921	40.5961	28.4665	32.9819	35.1589	22.1282	33.7534	28.1319	21.1464	21.9686	22.3184	No	0.00294902	35.8333	24.9	10.9333	2.80163	3.90249	10	0.0282655
200	55555.6	PF4	1551.7	986.5	1328.1	1816.3	119.4	1044.7	1400.6	2657.2	2187.3	2601.4	2742.4	2450.5	No	0.00348496	1141.12	2339.9	-1198.78	315.457	3.80015	10	0.0325053
20	10000	Glypican 1	139.398	166.393	205.039	338.136	206.741	191.924	310.117	451.66	427.006	313.554	321.256	307.705	No	0.0035298	207.917	355.233	-147.317	38.8458	3.79234	10	0.0325053
40	20000	Galectin-1	1565.33	1824.81	910.265	1600.26	579.408	1049.07	2100.29	2137.5	1522.27	2264.71	2392.97	2133.2	No	0.00471577	1254.87	2091.83	-836.967	231.42	3.61665	10	0.0425915
20	10000	TPP1	98.3627	69.7101	488.272	576.744	188.501	250.795	541.324	779.848	679.756	584.264	577.937	480.492	No	0.00640168	278.733	607.267	-328.533	95.687	3.43342	10	0.0567273
20	10000	Thrombospondin-2	0	242.996	321.312	681.527	293.416	464.84	454.862	783.784	686.051	791.178	681.187	742.064	No	0.00724682	334	689.883	-355.883	105.929	3.35963	10	0.0623386
101.888	55555.6	ACE	0	0	294.438	387.46	6.60101	11.8399	776.971	767.748	706.842	381.554	321.057	233.096	No	0.00730038	116.717	531.217	-414.5	123.537	3.35526	10	0.0623386
159.201	111111	VCAM-1	201.215	224.944	22.4791	109.61	74.8342	218.434	35.9038	75.4601	0	0	0	0	No	0.00752886	141.9	18.5667	123.333	36.9597	3.33697	10	0.0631416
1.48312	22222.2	HAI-2	0.303768	1.31725	6.61372	0	3.77504	0	12.3201	0	12.0035	10.4623	9.25651	14.0824	No	0.00784304	2	9.7	-7.7	2.32436	3.31273	10	0.0646225
20	10000	Reg1B	291.417	294.143	355.949	509.582	164.935	0	0	141.934	0	0	0	0	No	0.00805241	269.317	23.65	245.667	74.5092	3.29713	10	0.0652037
18.2438	5555.56	RELT	40.962	45.2366	51.7935	86.5084	86.209	63.0277	64.4974	108.916	86.5706	122.261	152.038	125.264	No	0.0100021	62.2833	109.933	-47.65	15.0356	3.16915	10	0.0794548
200	18518.5	CD109	3727.73	4374.64	1386.7	3858.91	3856.64	0	1736.13	0	0	0	793.983	0	No	0.0101507	2867.42	421.683	2445.73	773.852	3.16047	10	0.0794548
42.2863	100000	Dkk-3	10823.1	7503.06	6871.97	8119.24	8102.4	11403	19905.8	11593.3	20280.6	10586.9	12955.1	12755.9	No	0.0115483	8803.8	14679.6	-5875.8	1904.84	3.08467	10	0.0889124
17.6788	11111.1	IGFBP-2	1563.66	1597.59	1521.7	1507.83	788.848	719.239	437.93	614.343	550.798	1048.43	842.784	738.45	No	0.0126236	1283.13	705.433	577.7	190.504	3.03248	10	0.0956238
51.6214	18518.5	IGFBP-6	8599.62	8972.37	10066.9	9826.31	9500.43	9346.48	10316.5	10687.4	10292.6	10831.5	9823.42	9599.95	No	0.0141602	9385.35	10258.5	-873.2	294.477	2.96526	10	0.105561
5.7864	2222.22	LAP(TGFb1)	35.3053	67.0553	102.08	93.5043	142.174	125.097	106.176	159.13	162.035	235.554	152.75	156.639	No	0.015296	94.2167	162.033	-67.8167	23.2235	2.92017	10	0.111275
27.5211	20000	TWEAK R	166.607	270.274	228.259	227.118	191.609	182.306	267.658	405.189	210.169	295.624	291.292	376.074	No	0.0154005	211.033	307.683	-96.65	33.1425	2.91619	10	0.111275
3.25567	2222.22	TRAIL R2	11.2408	5.80983	5.0171	6.17166	5.53424	1.43089	3.1945	0	0.0568657	0.855738	3.61088	2.3765	No	0.01609	5.85	1.7	4.15	1.43568	2.89062	10	0.114495
200	55555.6	OPN	5348.3	4370.5	1376.9	696.1	2750.8	3012.4	4185	4396.3	5670	15907.1	14537.9	12697.2	No	0.0167682	2925.83	9565.58	-6639.75	2316.3	2.86653	10	0.11754
51.0574	100000	sFRP-3	1546.89	1478.06	2513.02	2572.73	360.013	364.161	368.606	441.246	206.458	394.796	217.583	368.342	No	0.0173815	1472.48	332.833	1139.65	400.499	2.84557	10	0.120048
0.292126	3703.7	RBP4	19.2352	12.1989	22.5831	30.78	15.8289	11.2291	48.438	74.7945	65.7301	39.4684	18.3193	25.9988	No	0.0179487	18.6333	45.45	-26.8167	9.48643	2.82685	10	0.122168
0.4	617.3	MCP-4	1.1	1.2	0.6	0.7	2.2	2	2.9	2.6	2.7	13.9	11.9	9.1	No	0.0188758	1.3	7.18333	-5.88333	2.10308	2.79748	10	0.126094
80	22222.2	Amnionless	894.315	639.917	340.727	317.518	333.031	250.542	306.417	0	79.6597	0	145.708	289.689	No	0.0190625	462.65	136.917	325.733	116.677	2.79175	10	0.126094
400	111111	aFGF	7052.38	6717.16	2626.27	2648.02	6274.82	2383.19	8531.68	7373.11	5230.9	10352.6	7393.84	7779.51	No	0.0208514	4616.98	7776.93	-3159.95	1153.49	2.73948	10	0.136012
20	10000	FLRG	1111.98	1012.87	2092.85	2089.62	1941.27	1612.25	1979.69	2205.68	2057.91	2366.65	3070.42	2278.15	No	0.0227428	1643.48	2326.4	-682.917	253.977	2.68889	10	0.146317
4	2000	Matrilin-3	118.962	156.942	429.544	520.985	468.796	502.122	549.465	544.218	475.908	616.323	579.312	682.208	No	0.0246325	366.217	574.567	-208.35	78.8489	2.6424	10	0.155555
3.61556	2222.22	Cystatin B	227.03	194.548	140.401	132.01	110.35	87.0967	195.671	179.301	190.254	229.098	282.184	234.062	No	0.0249513	148.567	218.45	-69.8833	26.5222	2.6349	10	0.155555
80	40000	6Ckine	2333.9	2048.4	2202.3	1566.7	1976.2	2115.9	1840.3	2856.9	2444.6	2703.1	2727.9	2560.2	No	0.0251724	2040.57	2522.17	-481.6	183.134	2.62976	10	0.155555
153.966	222222	Follistatin-like 1	192.249	17.1367	1837.6	1688.51	960.418	920.456	4359.93	2439.01	1872.23	1696.13	1640.4	1830.04	No	0.025866	936.05	2306.27	-1370.22	524.199	2.61392	10	0.157766
20	10000	ANGPTL3	0	0	48.0542	0	34.047	0	307.189	164.853	115.332	486.206	116.988	0	No	0.0263173	13.6833	198.433	-184.75	70.9528	2.60384	10	0.158461
10.9061	100000	CXCL14	496.097	465.21	276.877	312.742	294.9	267.534	468.128	387.793	450.269	589.147	490.52	484.028	No	0.0283128	352.217	478.3	-126.083	49.2274	2.56124	10	0.168318
18.2672	5555.56	Osteoactivin	6.57087	0	0	3.33775	0	0	0	7.59662	6.49992	41.1449	27.1299	27.5519	No	0.0302999	1.65	18.3167	-16.6667	6.60935	2.52168	10	0.17569
40	20000	FGF-17	103.655	73.5425	32.1625	94.6018	86.9068	121.391	0	28.6634	29.7474	97.4917	15.5494	55.8085	No	0.0303011	85.3833	37.8667	47.5167	18.8434	2.52166	10	0.17569
200	100000	Aminopeptidase P2	1147.65	1319.91	0	824.776	159.43	727.323	227.582	296.724	0	319.462	0	0	No	0.0325063	696.5	140.633	555.867	224.081	2.48066	10	0.185626
20.4844	111111	CD163	319.137	113.633	250.561	85.1796	271.838	108.093	295.359	173.044	343.747	373.266	350.106	387.668	No	0.0328085	191.4	320.533	-129.133	52.1698	2.47525	10	0.185626
22.1775	55555.6	TFPI-2	1121.93	985.725	245.521	318.717	501.428	571.901	415.395	314.191	235.039	194.464	180.573	180.005	No	0.0332005	624.183	253.283	370.9	150.264	2.46831	10	0.185626
0.7	740.7	MCP-3	116.1	58.9	38.9	29.3	44.4	74	115.4	121.3	137.2	100.6	78.5	62	No	0.0342924	60.2667	102.5	-42.2333	17.2422	2.44941	10	0.189476
8	4000	uPA	401.224	373.44	568.907	416.19	553.387	552.99	592.62	562.184	549.54	1212.42	823.572	1422.28	No	0.0348808	477.683	860.433	-382.75	156.899	2.43947	10	0.189789
4	2000	IL-1ra	44.1554	93.247	99.4554	83.1778	88.5598	90.7038	111.204	124.258	90.9131	89.542	124.519	108.531	No	0.0354701	83.2333	108.15	-24.9167	10.2552	2.42967	10	0.189789
86.7	3086.4	CTACK	744.2	605.7	727.2	720.8	834.9	665.6	1300.2	1210.7	821.1	740.7	721.8	1055.5	No	0.0355615	716.4	975	-258.6	106.5	2.42817	10	0.189789
2.28626	3703.7	RGM-A	0.147202	1.46429	1.44831	2.02342	3.26949	1.49781	0	1.99903	0	0	0	0	No	0.0363158	1.63333	0.333333	1.3	0.538104	2.41589	10	0.191637
79.8	40000	CCL28	2830.7	3232.5	1383.3	3117	2386.8	4482.4	4145.4	6634.6	4003.4	4914.8	3753.2	3157.9	No	0.0403674	2905.45	4434.88	-1529.43	649.729	2.35395	10	0.210651
20	10000	Kallikrein 5	19.622	14.7416	32.4458	83.7151	12.775	54.8046	64.811	156.907	222.098	5337.84	5372.83	4893.75	No	0.0420504	36.3333	2674.68	-2638.35	1132.34	2.33	10	0.216325
2.97132	2222.22	OPG	13.9656	4.05638	14.8713	1.92946	8.33843	0	12.1613	7.33847	25.3247	34.8782	54.8773	15.4115	No	0.042376	7.2	25	-17.8	7.65437	2.32547	10	0.216325
9.26791	6172.84	MMP-7	0	0	0	0	6.93999	10.5085	0	10.7613	8.28345	238.595	257.396	219.227	No	0.0450027	2.9	122.383	-119.483	52.1729	2.29014	10	0.227264
2.2	5555.6	ENA-78	2037.6	1495.6	2426.9	2509.5	2480.5	2316.9	2419.1	2676.7	2474.5	2565.2	2623.7	2820.4	No	0.0466909	2211.17	2596.6	-385.433	169.908	2.26848	10	0.23328
0.251186	617.284	B2M	248.758	139.758	312.168	169.32	261.284	313.347	360.505	266.589	292.983	292.401	346.922	330.273	No	0.0487851	240.783	314.95	-74.1667	33.0711	2.24264	10	0.241178
1.95059	7407.41	TNF RII	79.0076	75.8048	41.8652	47.5276	44.8159	43.3459	21.3482	18.3169	15.2319	41.4614	45.8311	58.6237	No	0.0542387	55.3833	33.45	21.9333	10.0608	2.18007	10	0.263251
20	5555.56	Lumican	1253.91	1165.34	1623.31	1557.87	1569.26	1299.2	1657.69	1550.7	1760.8	1520.09	1521.58	1609.52	No	0.0546406	1411.48	1603.4	-191.917	88.2089	2.17571	10	0.263251
5.60328	740.741	Kallikrein 7	0	0	0	0	0	0	0	0	0	33.5833	39.6778	25.8271	No	0.0549315	0	16.5167	-16.5167	7.60239	2.17256	10	0.263251
1.43405	1111.11	Angiogenin	114.533	112.478	305.986	289.755	226.434	216.933	311.829	331.739	315.277	255.882	252.162	272.794	No	0.0566216	211.017	289.95	-78.9333	36.6345	2.15462	10	0.26861
1.12328	1000	Lipocalin-2	0	0	0	0	0	0	0	0	0	25.2747	18.1967	31.4158	No	0.0581842	0	12.4833	-12.4833	5.83749	2.13848	10	0.272754
80	40000	BMP-8	60.1649	243.103	0	149.499	0	69.2188	0	0	0	26.0656	0	0	No	0.0586568	87	4.35	82.65	38.736	2.13368	10	0.272754
128.364	200000	HAPLN1	0	47.854	0	46.0357	0	31.779	0	3.27522	0	0	0	0	No	0.0607742	20.95	0.55	20.4	9.65628	2.11262	10	0.278336
120	33333.3	IL-18 BPa	0	0	0	66.2	151	425.9	0	489	873	367.9	412.4	231.6	No	0.0610425	107.183	395.65	-288.467	136.714	2.11	10	0.278336
20	5555.6	MPIF-1	32.6	0	91.3	33.8	27.2	132.7	0	149.8	102.6	138.3	175.3	164.9	No	0.0647304	52.9333	121.817	-68.8833	33.1956	2.07508	10	0.292314
3.59413	246.914	Galectin-3	106.325	114.443	33.7318	31.7371	24.1816	37.8071	9.58948	19.4828	15.1316	38.7368	32.5924	18.5637	No	0.0659167	58.0167	22.35	35.6667	17.2783	2.06424	10	0.294836
17.7	20000	Eotaxin-3	217.9	180.8	505.5	163.7	309.3	29	1615.7	727.3	1753.2	172.7	661.9	101.4	No	0.0672044	234.367	838.7	-604.333	294.41	2.05269	10	0.296572
10.3554	100000	P-Cadherin	0	0	0	0	11.3348	0	0	0	0	109.069	159.457	92.217	No	0.0676635	1.88333	60.1333	-58.25	28.4337	2.04863	10	0.296572
2.90163	5555.56	Galectin-9	0	0	0	0	0	0	0	0	0.85216	1.36546	2.03409	0	No	0.0681993	0	0.716667	-0.716667	0.350634	2.04391	10	0.296572
0.607534	2222.22	TF	0	0.516395	0.50569	0	0	0.169992	0	0	0	0	0	0	No	0.073388	0.2	0	0.2	0.1	2	10	0.303815
20	10000	JAM-C	711.972	80.1606	133.306	75.7741	311.703	162.96	2.63055	142.197	0	27.6722	9.41093	71.2304	No	0.0739523	246	42.1833	203.817	102.143	1.9954	10	0.303815
28.3936	100000	TWEAK	0	178.879	2.80449	0	186.214	66.6679	0	0	0	0	0	0	No	0.0743313	72.4333	0	72.4333	36.356	1.99233	10	0.303815
200	100000	Arylsulfatase A	4910.95	4096.35	2309.52	171.596	0	2709.71	0	1852.4	0	0	0	1644.79	No	0.0746589	2366.33	582.867	1783.47	896.353	1.98969	10	0.303815
4.01224	4000	Kallikrein 14	0	6.0719	0	0	0	0	0	0	0	31.9386	25.6188	43.4698	No	0.0746797	1.01667	16.8333	-15.8167	7.94997	1.98952	10	0.303815
8	4000	NOV	0	0	0	0	0	0	0	0	0	45.0434	30.5298	74.1138	No	0.0747918	0	24.9333	-24.9333	12.538	1.98862	10	0.303815
40	20000	TGFb RIII	114.872	60.4106	0	96.067	0	2.04246	10.6609	4.86574	2.92434	0	0	0	No	0.0750608	45.5667	3.08333	42.4833	21.3864	1.98647	10	0.303815
305.246	37037	Periostin	3088.17	1793.05	572.265	2314.26	2215.22	1744.23	2531.56	3587.62	2154.09	2425.64	2479.23	3756	No	0.0750939	1954.53	2822.35	-867.817	436.923	1.9862	10	0.303815
2.22142	1234.57	IL-11	2.40658	1.04315	1.22485	2.22732	1.67973	1.07941	2.18476	1.37406	2.93192	2.83119	4.35398	1.76617	No	0.075687	1.6	2.58333	-0.983333	0.496264	1.98147	10	0.303815
25.3813	20000	Nidogen-1	10901.8	7012.25	16369	14787.9	17124.7	16649.1	17050.4	20348	14978.2	17826.1	17973.6	15952.7	No	0.0787216	13807.5	17354.8	-3547.37	1811.9	1.95781	10	0.313319
2.49116	18518.5	Syndecan-1	58.4413	15.0423	29.463	29.2768	38.7034	32.2489	43.9026	49.4874	34.9433	107.042	45.7454	63.4029	No	0.0806999	33.85	57.4	-23.55	12.1214	1.94284	10	0.315783
8	4000	Carboxypeptidase A2	3.36638	13.3533	0	4.77612	0	10.322	6.39776	9.80065	24.7005	15.8169	8.47583	8.50647	No	0.0809881	5.31667	12.2833	-6.96667	3.58978	1.94069	10	0.315783
18	1851.9	I-TAC	851.3	686.7	453.4	1003	1184.4	1760.8	1395.6	1659.2	1020.9	1630.4	1160.7	1566.8	No	0.081358	989.933	1405.6	-415.667	214.489	1.93794	10	0.315783
4	2000	IL-1a	0.60081	1.22802	0	0	0.781257	0	0	4.21812	0	1.23598	2.76229	2.82928	No	0.0834433	0.433333	1.83333	-1.4	0.728164	1.92264	10	0.317702
80	22222.2	BCAM	0	54.4499	70.9319	0	0	90.8941	123.714	40.7886	122.796	38.8303	95.9507	60.4529	No	0.0840273	36.0333	80.4333	-44.4	23.144	1.91843	10	0.317702
6.33891	1851.85	AR	0	2.41487	0	0.365931	3.74744	0	0	0	0	21.7609	17.3277	16.148	No	0.0843876	1.08333	9.2	-8.11667	4.23662	1.91584	10	0.317702
200	100000	Ephrin-B3	0	98.3222	0	247.48	0	118.668	0	0	0	0	0	0	No	0.0845583	77.4167	0	77.4167	40.4346	1.91461	10	0.317702
17.7	18518.5	IL-17F	0.4	0	0	0	0	0	0	2.6	0	4	6.8	0	No	0.0872995	0.0666667	2.23333	-2.16667	1.14319	1.89528	10	0.325399
400	200000	Plexin D1	6718.98	1748.3	5954.18	7184.84	477.712	484.394	0	2673.35	322.043	1740.62	1416.29	976.71	No	0.0880839	3761.4	1188.17	2573.23	1361.61	1.88985	10	0.325737
36.9394	3703.7	FGF-19	34.2057	5.95676	64.349	29.2221	22.7119	50.4906	0	5.5876	7.85953	12.8236	51.4189	0	No	0.092382	34.4833	12.95	21.5333	11.5716	1.86088	10	0.337909
9.28641	18518.5	CD58	0	0	0	0	0	0	0	0	17.939	55.496	0	73.5534	No	0.0928145	0	24.5	-24.5	13.186	1.85803	10	0.337909
20	10000	GP73	1363.3	2379.12	2392.19	2902.25	2191.88	3733.48	2759.37	6180.89	3041.13	2717.82	4517.37	2979.64	No	0.0938216	2493.7	3699.37	-1205.67	651.201	1.85145	10	0.338949
1.38141	2000	IL-2	2.7496	2.95581	3.00272	2.0836	3.3269	3.25817	2.52878	4.12607	3.91085	3.22623	4.25817	3.05844	No	0.0981034	2.9	3.51667	-0.616667	0.33805	1.82419	10	0.351712
33.959	7407.41	PAI-1	2810.67	3388.81	2893.26	2987.62	3232.44	3804.78	3406.29	3602.08	3494.24	3088.93	4230.11	3651.14	No	0.0991524	3186.27	3578.78	-392.517	215.944	1.81768	10	0.35278
3.80863	3703.7	GLP-1	7.13539	15.04	7.46663	15.7436	6.10452	14.1498	9.82399	0	5.84287	9.31931	6.56811	8.6997	No	0.102576	10.9167	6.7	4.21667	2.34669	1.79686	10	0.362215
39.4467	11111.1	ANG-4	146.227	68.0657	114.059	18.6509	143.556	40.958	152.176	53.9442	273.075	173.922	131.658	137.534	No	0.104707	88.6167	153.717	-65.1	36.4866	1.78422	10	0.365479
11.8703	111111	TPO	82.2991	36.152	67.2715	44.2305	24.2486	74.6175	26.2604	0	0	49.3632	51.9384	51.9176	No	0.105056	54.8	29.9167	24.8833	13.9624	1.78217	10	0.365479
19.5327	5555.56	ULBP-3	43.0825	64.1053	29.2381	56.9928	67.5261	40.6871	49.2112	57.1273	36.3602	18.3894	27.5608	18.8381	No	0.110332	50.2667	34.5833	15.6833	8.95191	1.75195	10	0.381009
20	5555.56	Pepsinogen II	36.4315	23.9944	31.9293	45.1812	26.11	28.4761	34.6058	38.5831	38.7297	38.9267	53.5054	32.8699	No	0.115356	32.0167	39.5333	-7.51667	4.35906	1.72438	10	0.395451
3.83604	2777.78	IGFBP-1	0	1.62487	0	0	0	0	0	20.0892	0	42.9143	0.22907	9.89185	No	0.117731	0.266667	12.1833	-11.9167	6.9618	1.71172	10	0.399841
10.6	7407.4	IL-31	0	0	0	0	0	0	0	6.1	0	0	2.1	11.8	No	0.118339	0	3.33333	-3.33333	1.95101	1.70852	10	0.399841
8	4000	CTLA4	52.6551	43.0898	126.643	122.06	42.9946	20.6674	81.4174	109.616	45.6111	211.46	110.147	156.749	No	0.119364	68.0333	119.15	-51.1167	30.013	1.70315	10	0.400424
4	2000	GASP-1	10.4838	16.7138	9.43686	0	8.35537	3.26465	15.898	27.6133	36.4819	12.436	0	14.0739	No	0.120378	8.05	17.75	-9.7	5.713	1.69788	10	0.400565
0.256676	740.741	IL-10	1.60212	1.19693	1.63859	0.689961	1.01525	1.17071	1.04486	0.851997	0.730981	0.935307	1.15083	1.02352	No	0.121112	1.21667	0.95	0.266667	0.15741	1.69409	10	0.400565
67.3596	18518.5	ICAM-2	442.201	34.9424	301.79	277.567	93.0489	200.922	195.644	0	165.517	0	233.578	0	No	0.126481	225.067	99.1167	125.95	75.5552	1.66699	10	0.413624
12.5462	14814.8	DKK-1	1945.35	1946.3	1891.33	1729	2808.32	2975.86	1105.09	1530.11	1076.18	2665.9	1419.44	2142.91	No	0.126822	2216.02	1656.6	559.417	335.924	1.66531	10	0.413624
11.205	7407.41	MCSF R	0	4.40055	0	9.01236	0	2.04203	0	12.8659	0	24.9024	12.9795	66.609	No	0.128566	2.56667	19.5667	-17	10.2611	1.65675	10	0.416422
2.92124	6172.84	IL-20	7.61921	0	0	0	6.66941	6.20094	0	0	0	0	4.02567	0	No	0.1321	3.41667	0.666667	2.75	1.67712	1.63972	10	0.424938
80	22222.2	IL-17B	1017.11	716.504	672.59	698.209	1033.85	671.494	498.875	397.134	426.189	675.237	967.251	730.44	No	0.134093	801.617	615.85	185.767	113.947	1.6303	10	0.425405
16.4814	20000	VEGF-D	0	0.934992	0	0	0	0	0.866068	4.39968	0	5.30211	0	0	No	0.138239	0.15	1.76667	-1.61667	1.00347	1.61108	10	0.425405
2	1000	CRIM1	1289.75	1561.36	1291.07	1286.66	1539.17	1680.99	867.373	956.336	802.318	1655.98	1511.66	1289.01	No	0.138669	1441.53	1180.45	261.083	162.252	1.60912	10	0.425405
0.6	246.9	PARC	0	0.1	0	0	0	0.1	0	0.5	0	0.3	0.1	0.1	No	0.139258	0.0333333	0.166667	-0.133333	0.0829993	1.60644	10	0.425405
2.44925	4000	IL-15	2.9145	3.0332	2.38305	1.92574	2.09904	1.56672	1.40344	3.21349	0	2.20215	0.667337	1.46785	No	0.140968	2.31667	1.5	0.816667	0.510827	1.59871	10	0.425405
20	10000	FGF-23	249.861	693.605	268.019	412.648	52.1338	767.61	309.24	290.625	0	153.616	0	415.168	No	0.141101	407.3	194.767	212.533	132.99	1.59811	10	0.425405
400	200000	Aminopeptidase LRAP	21411.9	17092	11141.7	18781.5	26220.7	0	9362.28	0	1319.25	9674.33	17344.8	12666.4	No	0.142117	15774.6	8394.52	7380.12	4631.19	1.59357	10	0.425405
400	200000	CLEC-1	4593.49	6560.68	0	201.23	0	0	0	0	0	0	0	0	No	0.143713	1892.57	0	1892.57	1192.93	1.58648	10	0.425405
400	111111	IGFBP-3	40045.7	5631.11	27223.4	17266.6	31210.8	5059.22	24347.9	41686.9	29303	15121.7	47262.9	41808.9	No	0.144246	21072.8	33255.2	-12182.4	7690.27	1.58413	10	0.425405
4.8609	3703.7	SCF R	0	0	0	1.62943	0	1.56296	0	0	0	0	0	0.0238368	No	0.144928	0.533333	0	0.533333	0.33731	1.58114	10	0.425405
20	5555.6	LIGHT	159.4	73.4	49	108.2	26.9	0	204.1	96.8	119.7	125.8	107.5	55.6	No	0.145256	69.4833	118.25	-48.7667	30.8708	1.5797	10	0.425405
20	10000	IL-31 RA	0	27.9673	0	25.9002	0	0	0	0	0	0	0	0	No	0.145338	8.98333	0	8.98333	5.68802	1.57934	10	0.425405
80	40000	Testican 2	0	0	0	0	0	0	0	0	0	122.249	132.697	0	No	0.145386	0	42.4833	-42.4833	26.903	1.57913	10	0.425405
3.60794	5555.56	Cadherin-4	0	0	0.404826	1.48098	6.76478	12.6855	0	5.45733	27.0348	15.137	0	23.6932	No	0.146073	3.56667	11.8833	-8.31667	5.27662	1.57614	10	0.425405
5.3	1851.9	HCC-4	0	0	0	0	0	0	0	1.4	1.5	0	0	5.9	No	0.147018	0	1.46667	-1.46667	0.932976	1.57203	10	0.425405
20	10000	Desmoglein-1	21.0686	56.1853	0	3.06279	0	12.4394	0	0	0	0	0	8.58927	No	0.147221	15.4667	1.43333	14.0333	8.93187	1.57115	10	0.425405
12.8229	22222.2	SDF-1b	7.58974	23.1707	218.705	215.481	271.815	229.846	284.992	430.394	430.334	193.26	125.84	173.729	No	0.148376	161.1	273.083	-111.983	71.5011	1.56618	10	0.425405
1.95853	5000	MIG	9.73329	0.128038	0	0	1.11057	0.357343	0.575012	6.6172	6.31722	3.10702	8.52654	4.46247	No	0.14855	1.88333	4.93333	-3.05	1.94835	1.56543	10	0.425405
20	5555.56	FGF-7	0	20.2851	0	26.9322	0	0	0	0	0	0	0	0	No	0.150185	7.86667	0	7.86667	5.04775	1.55845	10	0.427481
5.74421	4000	LIMPII	0	0	0	0	0	0	0	3.14507	0	0	0	2.15699	No	0.152659	0	0.883333	-0.883333	0.570623	1.54801	10	0.431905
8.83545	10000	CD23	0	0	0	0	0	0	0	5.31998	8.55065	0	0.0711266	0	No	0.155992	0	2.33333	-2.33333	1.52089	1.53419	10	0.438692
11.9887	5555.56	CA9	0	0	1.98407	0	0	0	0	26.6542	0	0.749221	20.3533	0	No	0.158348	0.333333	7.96667	-7.63333	5.00688	1.52457	10	0.441556
39.7271	20000	IGF-1	50.4355	196.3	73.6229	113.666	83.0514	72.4664	79.8036	89.6035	38.7176	105.359	19.514	14.1344	No	0.158891	98.2667	57.85	40.4167	26.5485	1.52237	10	0.441556
17.1743	10000	ALK-1	0	8.28162	0	5.05082	0	0	0	0	0	0	0	0	No	0.160083	2.23333	0	2.23333	1.47166	1.51756	10	0.442214
4.91786	10000	Legumain	2875.41	2931.95	3006.72	2947.24	1819.85	1818.1	2739.73	2772.21	2584.46	3343.96	3178.07	3226.22	No	0.16101	2566.53	2974.12	-407.583	269.237	1.51385	10	0.442214
20	10000	Progranulin	1948.11	1776.73	3185.18	3605.72	1325.19	1663.23	2652.93	4130.77	2995.48	2861.14	2407.41	2547.77	No	0.163715	2250.68	2932.58	-681.9	453.658	1.50312	10	0.442668
20	5555.56	IL-4 Ra	0	0	0	0	0	0.735881	0	0	0	7.91153	0	9.80583	No	0.163804	0.116667	2.95	-2.83333	1.88541	1.50277	10	0.442668
68.6439	55555.6	Leptin R	46.9635	27.0548	0	0	0	0	0	0	0	0	0	0	No	0.164003	12.35	0	12.35	8.22248	1.50198	10	0.442668
122.427	55555.6	IFNab R2	0	0	0	0	0	0	0	0	0	0	24.8807	49.0003	No	0.172748	0	12.3167	-12.3167	8.3881	1.46835	10	0.459557
23.6611	22222.2	ANG-1	2372.9	2091.38	1893.6	1901.67	1610.96	1768.54	784.306	1008.99	991.48	1975.72	2031.69	2304.97	No	0.174432	1939.85	1516.2	423.65	289.766	1.46204	10	0.459557
200	100000	MeprinA	12896.6	14035.9	3252.92	1179.13	6139.24	3215.21	1786.01	4633.21	920.912	3436.19	3895.95	5662.58	No	0.175206	6786.48	3389.13	3397.35	2328.28	1.45916	10	0.459557
20	10000	IL-13 R1	277.161	92.9032	518.351	251.45	221.177	142.224	25.2468	32.1087	81.8571	0	294.59	328.513	No	0.176327	250.55	127.05	123.5	84.879	1.45501	10	0.459557
200	100000	Fetuin A	106.686	455.686	801.958	1697.69	0	1348.39	0	515.457	0	1031.48	0	0	No	0.177775	735.083	257.833	477.25	329.211	1.44968	10	0.459557
80	40000	4-1BB Ligand	0	157.607	0	74.6676	0	0	0	0	0	0	0	0	No	0.178015	38.7167	0	38.7167	26.7233	1.4488	10	0.459557
1.42673	1851.85	CD40L	0	0.120192	0	0	0	0	0	0	0.593851	0.656782	0	0	No	0.17973	0.0166667	0.216667	-0.2	0.138644	1.44254	10	0.459557
200	100000	FGF-5	0	0	0	0	0	37.9507	0	393.185	0	0	263.577	0	No	0.1798	6.33333	109.467	-103.133	71.5068	1.44229	10	0.459557
1.58999	1234.57	Adipsin	459.659	387.34	697.587	633.961	660.171	631.699	642.015	632.238	666.493	678.446	603.519	705.815	No	0.17991	578.417	654.733	-76.3167	52.9283	1.44189	10	0.459557
8	4000	Granulysin	14.1085	15.2742	21.925	38.8659	26.4134	50.5933	29.3963	46.7634	15.2528	56.1407	37.0198	62.3986	No	0.180046	27.8667	41.1667	-13.3	9.22718	1.44139	10	0.459557
80	40000	FCRL1	0	0	0	0	0	0	0	0	0	0	13.0859	29.1841	No	0.182349	0	7.05	-7.05	4.91947	1.43308	10	0.462586
14.8964	11111.1	EphB4	6.40516	0	22.9347	4.12348	0	21.4268	30.8071	18.4537	30.3286	12.3474	16.3511	0.616877	No	0.183202	9.13333	18.15	-9.01667	6.30526	1.43002	10	0.462586
35.2566	55555.6	ADAM9	139.104	100.968	122.336	85.4431	105.59	88.3217	101.656	90.2819	98.9242	159.863	167.03	183.611	No	0.185685	106.95	133.567	-26.6167	18.7283	1.4212	10	0.465301
10.4743	10000	EDA-A2	0	0	43.2397	0	28.8279	40.1329	3.97034	26.5217	0	0	0	0	No	0.187531	18.6833	5.08333	13.6	9.61335	1.4147	10	0.465301
800	400000	ACE-2	2083.64	4227.6	0	0	0	0	0	193.809	0	0	0	0	No	0.187851	1051.87	32.3	1019.57	721.266	1.41358	10	0.465301
204.699	200000	L1CAM-2	295.548	0	475.766	0	0	0	51.0969	0	0	0	0	0	No	0.18824	128.55	8.51667	120.033	84.9963	1.41222	10	0.465301
8	4000	TrkC	25.5782	15.7217	23.5094	26.9251	9.71233	35.5367	5.59719	45.316	7.74554	12.0737	0.473644	0	No	0.193723	22.8167	11.8667	10.95	7.85905	1.3933	10	0.470993
5.27626	10000	BAFF	23.9438	12.531	8.64578	3.23152	16.3404	5.40084	6.91414	15.9043	19.2129	33.7407	9.72917	28.8264	No	0.194791	11.65	19.0333	-7.38333	5.31303	1.38967	10	0.470993
2	1000	IL-1 R5	17.0664	0	6.67187	0	7.57609	4.82185	0	0	7.55401	0	4.42833	0	No	0.194871	6.03333	2	4.03333	2.90295	1.38939	10	0.470993
200	100000	PSMA	26334.9	7264.32	301.249	0	694.523	1304.98	659.241	126.457	0	0	0	0	No	0.195581	5983.32	130.95	5852.37	4219.48	1.38699	10	0.470993
2	1000	PGRP-S	0	0	0	0	0	0	0	11.443	0	1.18049	0	2.53902	No	0.197398	0	2.51667	-2.51667	1.82253	1.38087	10	0.470993
400	200000	APRIL	2834.08	0	0	0	0	1515.66	0	0	0	0	0	281.273	No	0.197622	724.967	46.8833	678.083	491.323	1.38012	10	0.470993
80	40000	IL-23	1331.88	1329.25	824.666	1850.1	1397.31	1637.41	960.121	617.597	171.334	1079.11	2058.87	1063.81	No	0.197894	1395.1	991.8	403.3	292.415	1.37921	10	0.470993
2	1000	Lipocalin-1	2.6984	0	0	0	1.25382	0	0	0.237521	0	0	0	0	No	0.198566	0.666667	0.0333333	0.633333	0.459952	1.37696	10	0.470993
79.9838	55555.6	IL-24	0	0	0	0	0	0	0	0	38.4057	106.172	0	0	No	0.200315	0	24.1	-24.1	17.5766	1.37114	10	0.472754
40	20000	MDM2	55.4265	0	0	18.9507	0	0	0	0	0	0	0	0	No	0.204837	12.4	0	12.4	9.14257	1.35629	10	0.476365
2	1000	CNTF R alpha	0	1.72705	0	0	0	5.01605	0	0	0	0	0	0	No	0.205579	1.11667	0	1.11667	0.82479	1.35388	10	0.476365
0.5	1111.1	MCP-2	28.2	1	1.9	2.3	16.6	14.5	67.2	5.1	21.6	9.3	55.2	4	No	0.205701	10.75	27.0667	-16.3167	12.0553	1.35349	10	0.476365
200	100000	IL-29	682.9	362.8	369.8	520.4	989.4	602.4	1118.8	287.8	613.5	2494	1487.2	396.6	No	0.205902	587.95	1066.32	-478.367	353.603	1.35283	10	0.476365
40	20000	CF VII	1241.37	337.752	0	3467.65	867.683	2460.87	0	1754.53	0	1497.67	0	0	No	0.212893	1395.92	542.033	853.883	641.772	1.33051	10	0.490124
20	10000	LH	118.537	259.897	138.097	230.226	329.018	345.185	180.871	301.127	262.38	575.432	217.415	470.4	No	0.216327	236.817	334.6	-97.7833	74.0914	1.31977	10	0.493726
190.654	100000	SIGIRR	0	77.579	0	0	23.2006	0	0	0	0	0	0	0	No	0.21656	16.8	0	16.8	12.7365	1.31904	10	0.493726
1.52589	40000	Epo R	26.498	0	0	0	7.8252	0	0	0	0	0	0	0	No	0.217882	5.71667	0	5.71667	4.34744	1.31495	10	0.494134
4	2000	CXADR	0	20.4079	0	5.88118	0	0	0	0	0	0	0	0	No	0.219365	4.38333	0	4.38333	3.34509	1.31038	10	0.494134
5.96607	10000	FGF-6	51.2346	0	15.3907	0	0	8.22616	0	0	0.0576903	9.54755	0	0	No	0.219896	12.4667	1.6	10.8667	8.30308	1.30875	10	0.494134
40	20000	TREM-1	433.133	311.044	315.035	298.5	468.146	588.891	229.784	103.605	175.769	211.052	549.303	476.179	No	0.228357	402.433	290.967	111.467	86.8651	1.28322	10	0.510703
2	1000	CD157	1.86135	1.81138	10.297	2.82262	2.82291	2.94986	3.5739	4.12601	3.69192	6.88327	8.62659	7.97492	No	0.230757	3.75	5.81667	-2.06667	1.6195	1.27611	10	0.513625
6.4913	7407.41	TGFb3	0	10.2235	0	2.50493	0	0	0	0	0	0	0	0	No	0.233035	2.11667	0	2.11667	1.66742	1.26943	10	0.516249
80	40000	Langerin	594.892	141.949	0	0	0	0	0	0	0	0	0	0	No	0.235212	122.8	0	122.8	97.2218	1.26309	10	0.518626
2.30157	617.284	CRP	0	0	0	0	0	0	0	0	0.82362	3.50865	0	0	No	0.238582	0	0.716667	-0.716667	0.571791	1.25337	10	0.523598
21.9762	222222	BLAME	0	18.4583	0	6.4048	0	0	0	0	0	0	0	1.93837	No	0.240342	4.15	0.316667	3.83333	3.07074	1.24834	10	0.523698
2.93686	5000	IL-16	2.87081	2.9155	2.43892	3.65705	0	2.68845	0.575075	0.936254	3.35555	2.15769	1.65764	0.746416	No	0.240858	2.43333	1.58333	0.85	0.681705	1.24687	10	0.523698
2.46313	6172.84	Gas 1	12.0736	1.2133	0	1.21846	0	2.67191	0.487553	5.01993	7.75758	4.37937	5.71794	11.7693	No	0.246207	2.86667	5.86667	-3	2.43548	1.23179	10	0.526646
2	1000	GM-CSF	37.4898	26.2968	45.2518	31.4366	24.0235	27.7873	20.3125	25.6285	30.4876	33.353	25.9533	28.9283	No	0.249713	32.05	27.45	4.6	3.76417	1.22205	10	0.526646
6.18108	20000	WIF-1	35.8258	9.60769	66.9413	48.2527	28.6117	34.8769	101.486	31.0818	29.9083	24.4453	72.3549	72.8148	No	0.258351	37.35	55.35	-18	15.0187	1.19851	10	0.526646
0.146274	111.111	EGF	0.133316	0.10055	0	0.0228162	0.00295348	0.0692212	0	0	0	0.0373779	0.0733207	0	No	0.259573	0.05	0.0166667	0.0333333	0.0278887	1.19523	10	0.526646
2.3	5555.6	IP-10	10.5	0	0	0	1.4	0	7.8	3	0	4	7.6	4.4	No	0.263602	1.98333	4.46667	-2.48333	2.09652	1.1845	10	0.526646
138.697	100000	IL-1 F7	3022.29	1587.22	3277.21	3135.92	3622.14	2767.71	3250.43	3482.57	3598.08	3637.64	2346.1	3583.03	No	0.265631	2902.07	3316.3	-414.233	351.297	1.17915	10	0.526646
200	100000	proGRP	0	437.692	459.296	497.654	0	0	0	11.9454	0	0	273.843	276.806	No	0.270955	232.45	93.75	138.7	119.029	1.16526	10	0.526646
200	55555.6	RANK	490.693	736.787	497.414	679.36	437.961	798.918	722.259	577.068	178.551	754.566	318.981	267.885	No	0.272751	606.867	469.917	136.95	117.997	1.16063	10	0.526646
400	37037	DcR3	0	907.099	0	0	0	101.578	84.2021	158.159	0	1374.47	310.54	969.268	No	0.27451	168.117	482.783	-314.667	272.177	1.15611	10	0.526646
7.18309	4000	IL-22 R alpha 1	0	3.4004	0	9.10727	0	0	0	0	0	1.92186	0	0	No	0.278609	2.08333	0.316667	1.76667	1.54204	1.14567	10	0.526646
20	10000	MIS RII	0	51.3927	0	0	153.528	0	0	17.4875	0	12.4199	0	0	No	0.279472	34.15	4.98333	29.1667	25.5068	1.14349	10	0.526646
9.5055	12345.7	IL-1 F5	12.4491	0	0	0	1.54776	0	0	0	0	0	0	0	No	0.280704	2.31667	0	2.31667	2.03149	1.14038	10	0.526646
40	20000	Neprilysin	0	0	0	17.2808	0	41.7964	0	115.594	48.8739	30.1163	0	0	No	0.281632	9.85	32.4333	-22.5833	19.8439	1.13805	10	0.526646
4.1	1851.9	SDF-1a	288.6	323.3	405.7	366.8	421.4	458.1	549	571.7	508.3	431.1	244.4	352.8	No	0.282492	377.317	442.883	-65.5667	57.7227	1.13589	10	0.526646
37.3565	18518.5	Cadherin-13	1875.17	1566	1158.78	1344.22	1294.12	1141.02	1305.45	1153.26	1331.75	1324.42	819.348	1450.59	No	0.283247	1396.55	1230.78	165.767	146.178	1.134	10	0.526646
8	4000	CRTAM	136.003	38.2181	93.0107	8.46315	46.6772	15.5416	40.7484	22.7074	44.815	28.7364	18.3164	42.8781	No	0.28397	56.3167	33.0167	23.3	20.5795	1.1322	10	0.526646
8	4000	HGF	457.827	318.021	592.968	579.238	439.739	471.343	650.43	556.236	524.632	127.605	129.43	122.947	No	0.284135	476.5	351.85	124.65	110.136	1.13179	10	0.526646
8	4000	EMR2	0	5.9293	0.54323	0.915904	0	0	0	0	0	0	0.755875	0	No	0.284426	1.21667	0.133333	1.08333	0.957804	1.13106	10	0.526646
6.73977	7407.41	Nectin-3	0	8.44962	0	0	0.929212	0	0	0	0	0	0	0	No	0.286893	1.55	0	1.55	1.37786	1.12493	10	0.526646
80	40000	TACI	0	0	0	0	0	0	0	0	167.595	0	15.969	0	No	0.292261	0	30.6	-30.6	27.5243	1.11175	10	0.526646
7.40571	18518.5	Procalcitonin	0	1.36435	14.9958	0	0	0	0	0	0	0	0	0	No	0.293255	2.73333	0	2.73333	2.46396	1.10932	10	0.526646
4.24159	2222.22	CD99	636.533	587.111	704.45	739.341	671.97	561.999	647.721	687.011	703.906	630.391	696.914	755.757	No	0.295124	650.217	686.95	-36.7333	33.2492	1.10479	10	0.526646
200	100000	BMP-5	7188.46	0	669.643	0	0	0	0	123.746	0	0	0	0	No	0.300657	1309.68	20.6167	1289.07	1181.02	1.09149	10	0.526646
1.98309	1234.57	bFGF	5.66134	0	0	0.421673	0	0	0	0	0	0	0	0	No	0.304324	1.01667	0	1.01667	0.938941	1.08278	10	0.526646
20	10000	IL-1 R3	0	0	0	1.55296	0	0	0	3.58128	0	31.984	0	0	No	0.306045	0.266667	5.93333	-5.66667	5.25315	1.07872	10	0.526646
1.04362	4000	DR6	11.0457	14.8625	23.5421	27.288	9.90006	11.6896	19.6951	28.8735	25.9426	18.0133	13.3265	17.1231	No	0.306886	16.3833	20.4833	-4.1	3.80778	1.07674	10	0.526646
20	10000	Mer	875.529	171.353	0	0	0	0	0	57.1989	0	0	0	66.5219	No	0.309024	174.483	20.6167	153.867	143.568	1.07173	10	0.526646
0.344268	740.741	I-309	0.738231	1.08264	0.499759	0.780275	0.900971	1.53527	0.517966	1.4367	0.953348	1.66356	1.12619	1.22502	No	0.309237	0.916667	1.15	-0.233333	0.217817	1.07123	10	0.526646
0.0826793	185.185	Syndecan-4	7.74263	7.512	7.55431	8.89104	10.2503	11.5555	7.72876	8.91778	8.27853	7.57785	7.99566	8.47338	No	0.312211	8.93333	8.16667	0.766667	0.720339	1.06431	10	0.526646
16.6361	10000	Notch-3	57.1525	87.7347	3.19891	44.8226	3.84797	12.2164	0	15.179	0	27.8214	11.187	51.8127	No	0.312825	34.8167	17.6667	17.15	16.1352	1.06289	10	0.526646
215.393	444444	Epiregulin	0	186.282	0	98.0256	0	0	0	0	0	0	0	69.0937	No	0.317213	47.3833	11.5167	35.8667	34.0684	1.05278	10	0.526646
13.9404	20000	DLL1	0	75.4449	15.2452	0	0	9.88155	0	21.8005	0	0	0	0	No	0.320646	16.75	3.63333	13.1167	12.5524	1.04495	10	0.526646
8	4000	B7-H3	43.7209	0	0	0	1.46924	0	0	0	0	0	0	0	No	0.322444	7.53333	0	7.53333	7.23748	1.04088	10	0.526646
200	55555.6	Calcitonin	0	0	0	380.453	500.312	588.962	267.409	334.507	426.294	1956.96	0	393.689	No	0.324547	244.967	563.15	-318.183	307.088	1.03613	10	0.526646
1.1	617.3	TARC	0.6	2.7	2.4	1.4	0	0	1.8	1.7	3.9	1.6	0	2.5	No	0.325294	1.18333	1.91667	-0.733333	0.708912	1.03445	10	0.526646
1.27572	22222.2	IL-34	17.6395	7.10049	0	0	0	0	0	0	1.45808	2.40502	0	2.40459	No	0.327023	4.11667	1.05	3.06667	2.9757	1.03057	10	0.526646
50.9308	6172.84	Ck beta 8-1	64.65	0	0	1.47842	0	0	0	0	0	0	0	0	No	0.328315	11.0333	0	11.0333	10.7361	1.02768	10	0.526646
20	10000	EphA1	0	56.4552	0	83.1243	0	40.9711	0	44.5512	0	17.1527	0	19.0997	No	0.33003	30.1	13.4833	16.6167	16.2294	1.02386	10	0.526646
17.6247	5555.56	Clusterin	23.7322	17.3782	25.1905	24.4844	19.773	27.3859	34.8016	38.4274	35.3255	17.7937	20.7538	17.0769	No	0.331223	23	27.3667	-4.36667	4.27595	1.02121	10	0.526646
0.792756	555.556	Dopa Decarboxylase	0	0.708137	0	0	0	0.0823021	0	0	0	0.0777463	0	0	No	0.337101	0.133333	0.0166667	0.116667	0.11571	1.00826	10	0.526646
20	10000	ADAM23	132.728	194.784	67.3905	100.4	97.1564	111.91	241.87	183.952	143.579	63.0447	162.386	98.4237	No	0.338843	117.4	148.883	-31.4833	31.3436	1.00446	10	0.526646
0.4	740.7	MIP-3a	43.8	19	85.5	9.8	61.5	9.5	37.5	16.2	24.1	32	18	22.6	No	0.340324	38.1833	25.0667	13.1167	13.1005	1.00124	10	0.526646
3.78834	1851.85	HB-EGF	0	1.92211	0	0	0	0	0	0	0	0	0	0	No	0.340893	0.316667	0	0.316667	0.316667	1	10	0.526646
2	555.556	Galectin-8	0	2.92406	0	0	0	0	0	0	0	0	0	0	No	0.340893	0.483333	0	0.483333	0.483333	1	10	0.526646
3.4	2222.2	HCC-1	0	0	0	2.3	0	0	0	0	0	0	0	0	No	0.340893	0.383333	0	0.383333	0.383333	1	10	0.526646
40	20000	hCGb	0	0	0	0	0	0	0	0	0	3.90208	0	0	No	0.340893	0	0.65	-0.65	0.65	1	10	0.526646
200	55555.6	IL-1 R6	0	0	0	0	0	0	0	0	0	81.8486	0	0	No	0.340893	0	13.6333	-13.6333	13.6333	1	10	0.526646
40	20000	SREC-II	0	0	0	160.778	0	0	0	0	0	0	0	0	No	0.340893	26.8	0	26.8	26.8	1	10	0.526646
20	5555.56	Flt-3	0	0	0	0	0	0	20.7322	0	0	0	0	0	No	0.340893	0	3.45	-3.45	3.45	1	10	0.526646
8	4000	Neuropilin-2	3.20895	0	0	0	0	0	0	0	0	0	0	0	No	0.340893	0.533333	0	0.533333	0.533333	1	10	0.526646
2	1000	Galectin-4	17.587	0	0	0	0	0	0	0	0	0	0	0	No	0.340893	2.93333	0	2.93333	2.93333	1	10	0.526646
2.76751	2000	ROBO3	0	0	0	0	0	0	0	0	0	3.02164	0	0	No	0.340893	0	0.5	-0.5	0.5	1	10	0.526646
15.3712	1234.57	MMP-9	0	0	0	0	0	0	0	0	0	1.71981	0	0	No	0.340893	0	0.283333	-0.283333	0.283333	1	10	0.526646
200	100000	Carbonic Anhydrase XII	0	304.803	0	0	0	0	0	0	0	0	0	0	No	0.340893	50.8	0	50.8	50.8	1	10	0.526646
200	100000	SOX2	0	0	0	0	0	0	0	0	0	0	0	2685.74	No	0.340893	0	447.617	-447.617	447.617	1	10	0.526646
8	2222.22	ULBP-2	0	0	0	0	0	0	0	0	0	0	0	1.29322	No	0.340893	0	0.216667	-0.216667	0.216667	1	10	0.526646
20	10000	Presenilin 1	0	0	0	0	0	0	0	0	0	0	0	5.16245	No	0.340893	0	0.866667	-0.866667	0.866667	1	10	0.526646
16.1286	20000	Desmocollin-3	0	25.8886	0	0	0	0	0	0	0	0	0	0	No	0.340893	4.31667	0	4.31667	4.31667	1	10	0.526646
169.621	55555.6	Jagged 1	0	0	0	42.2925	0	0	0	0	0	0	0	0	No	0.340893	7.05	0	7.05	7.05	1	10	0.526646
40	20000	DSPG3	0	3.62791	0	0	0	0	0	0	0	0	0	0	No	0.340893	0.6	0	0.6	0.6	1	10	0.526646
37.6623	18518.5	LAIR1	0	0	0	35.3172	0	0	0	0	0	0	0	0	No	0.340893	5.88333	0	5.88333	5.88333	1	10	0.526646
20	10000	XIAP	0	0	0	0	0	0	0	56.3977	0	0	0	0	No	0.340893	0	9.4	-9.4	9.4	1	10	0.526646
80	40000	Calsyntenin-1	0	0	0	0	0	11.118	0	0	0	0	0	0	No	0.340893	1.85	0	1.85	1.85	1	10	0.526646
40	20000	EphA2	0	0	0	0	0	19.6029	0	0	0	0	0	0	No	0.340893	3.26667	0	3.26667	3.26667	1	10	0.526646
80	40000	Nogo Receptor	0	0	0	60.2739	0	0	0	0	0	0	0	0	No	0.340893	10.05	0	10.05	10.05	1	10	0.526646
20	10000	CD229	127.8	0	0	0	0	0	0	0	0	0	0	0	No	0.340893	21.3	0	21.3	21.3	1	10	0.526646
377.009	200000	Siglec-10	0	0	0	0	0	0	224.663	0	0	0	0	0	No	0.340893	0	37.45	-37.45	37.45	1	10	0.526646
11.2531	12345.7	TLR4	0	0	0	0	0	0	0	0	0	0	10.0666	0	No	0.340893	0	1.68333	-1.68333	1.68333	1	10	0.526646
800	400000	Cadherin-11	2217.55	0	0	0	0	0	0	0	0	0	0	0	No	0.340893	369.6	0	369.6	369.6	1	10	0.526646
40	11111.1	TSH	0	7.58971	0	0	0	0	0	0	0	0	0	0	No	0.340893	1.26667	0	1.26667	1.26667	1	10	0.526646
5.20013	5555.56	CD40	0	0	0	0	1.73554	0	0	0	0	0	0	0	No	0.340893	0.283333	0	0.283333	0.283333	1	10	0.526646
2.08971	370.37	FAS L	0	0	0	0	0	0	0	0	0	0	0	2.90704	No	0.340893	0	0.483333	-0.483333	0.483333	1	10	0.526646
2	1000	GRO	6.2	0	0	0	0	0	0	0	0	0	0	0	No	0.340893	1.03333	0	1.03333	1.03333	1	10	0.526646
9.53656	1851.85	GH	0	0.340255	0	0	0	0	0	0	0	0	0	0	No	0.340893	0.05	0	0.05	0.05	1	10	0.526646
40	20000	p27	75.1395	0	0	0	0	0	0	0	0	0	0	0	No	0.340893	12.5167	0	12.5167	12.5167	1	10	0.526646
200	100000	CD6	2261.71	0	0	0	0	0	0	0	0	0	0	0	No	0.340893	376.95	0	376.95	376.95	1	10	0.526646
20	10000	VEGF R2	0	0	0	8.56351	0	0	0	0	0	0	0	0	No	0.340893	1.43333	0	1.43333	1.43333	1	10	0.526646
6.61915	5555.56	MICA	0	3.84485	0	0	0	0	0	0	0	0	0	0	No	0.340893	0.633333	0	0.633333	0.633333	1	10	0.526646
80	40000	FCAR	0	774.616	0	0	0	0	0	0	0	0	0	0	No	0.340893	129.1	0	129.1	129.1	1	10	0.526646
8	4000	BAMBI	0	41.2431	0	0	0	0	0	0	0	0	0	0	No	0.340893	6.86667	0	6.86667	6.86667	1	10	0.526646
88.3817	55555.6	BMPR-II	28.3214	0	0	0	0	0	0	0	0	0	0	0	No	0.340893	4.71667	0	4.71667	4.71667	1	10	0.526646
24.9345	55555.6	ICAM-3	0	0	0	0	0	0	0	0.123545	0	0	0	0	No	0.340893	0	0.0166667	-0.0166667	0.0166667	1	10	0.526646
1.69994	5555.56	EG-VEGF	0	0	0	0	0	0	0	0	0	0	0.729359	0	No	0.340893	0	0.116667	-0.116667	0.116667	1	10	0.526646
20	10000	Serpin F1	0	0	0	0	0	0	0	90.81	0	0	0	0	No	0.340893	0	15.1333	-15.1333	15.1333	1	10	0.526646
9.96247	12345.7	cIAP-2	0	0	0	0	0	0	0	0	0	4.05267	0	0	No	0.340893	0	0.683333	-0.683333	0.683333	1	10	0.526646
71.6008	100000	Ubiquitin+1	0	0	0	0	0	0	0	0	0	0	0	12.4889	No	0.340893	0	2.08333	-2.08333	2.08333	1	10	0.526646
8	4000	FGF-9	0	0	0	0	0	0	0	0	14.1715	0	0	0	No	0.340893	0	2.36667	-2.36667	2.36667	1	10	0.526646
33.9249	55555.6	FABP2	0	0	0	0	0	0	0	0	0	0	0	4.97801	No	0.340893	0	0.833333	-0.833333	0.833333	1	10	0.526646
30.0043	11111.1	CHST1	0	76.7567	0	11.6083	0	4.09998	0	0	0	0	13.2177	3.86245	No	0.342185	15.4167	2.85	12.5667	12.602	0.997199	10	0.526909
64.7039	22222.2	Follistatin	1228.02	1472.81	6848.28	6565.04	4902.48	4337.52	4055.68	3792.27	4722.5	1629.07	2072.49	2494.45	No	0.34611	4225.68	3127.75	1097.93	1110.44	0.988739	10	0.531212
200	100000	Dkk-4	11568.2	0	0	0	0	0	0	18.5635	0	146.212	0	0	No	0.347539	1928.03	27.4667	1900.57	1928.18	0.985678	10	0.531481
40	20000	CRTAC1	0	471.493	0	91.6905	0	0	0	0	0	98.6343	0	0	No	0.34855	93.8667	16.4333	77.4333	78.731	0.983518	10	0.531481
8.22298	5555.56	NGF R	0	8.76453	0	0	0	0	0	0	0	5.25752	8.30845	8.37919	No	0.350534	1.46667	3.66667	-2.2	2.24653	0.979289	10	0.532778
7.26389	2469.14	E-Selectin	0	0	37.9795	23.0018	0	0	18.2679	0	0	0	0	0	No	0.357341	10.1667	3.05	7.11667	7.37543	0.964916	10	0.539906
49.4539	55555.6	IL-17B R	0	0	0	0	0	68.4855	0	0	0	0	0	2.38402	No	0.357601	11.4167	0.4	11.0167	11.4237	0.964372	10	0.539906
20	10000	IL-2 Ra	94.443	87.5336	56.3888	10.6795	10.1818	98.4789	18.1487	16.7946	12.0929	0	100.038	75.323	No	0.359098	59.6167	37.05	22.5667	23.4767	0.961238	10	0.539906
6.17732	20000	FOLR2	0.736625	4.73862	0	7.12035	0	0	0	0	0	0.837312	0	3.664	No	0.359822	2.08333	0.75	1.33333	1.38928	0.959727	10	0.539906
5.72004	617.284	PDGF-AA	28.1221	40.0188	0	7.56421	6.75561	8.88252	15.7491	7.87354	1.1482	10.9683	7.95932	10.0268	No	0.361443	15.2333	8.95	6.28333	6.5701	0.956352	10	0.54061
20	10000	Common beta Chain	0	160.824	0	191.458	0	0	0	0	0	0	0	115.72	No	0.370251	58.7167	19.2833	39.4333	42.0311	0.938194	10	0.552027
40	20000	Pappalysin-2	0	0	0	1.00362	0	0	0	12.0621	0	0	0	0	No	0.382107	0.166667	2.01667	-1.85	2.02354	0.914238	10	0.566941
200	18518.5	Thyroglobulin	7175.61	6781.57	4556.77	3215.63	352.126	401.263	3317.95	4180.22	2848.24	2319.47	1397.63	1279.55	No	0.382669	3747.17	2557.17	1190	1303.23	0.913116	10	0.566941
20	10000	MSP R	28.854	151.092	13.4925	202.992	34.496	222.911	0	4.52424	0	246.346	0	98.3554	No	0.387346	108.983	58.2	50.7833	56.1875	0.903818	10	0.570432
62.9525	40000	BMP-7	408.367	0.117257	0	0	0	0	0	0	0	0	37.8728	0	No	0.387454	68.0833	6.31667	61.7667	68.3558	0.903605	10	0.570432
80	40000	CD34	173.334	0	77.2671	0	0	46.2608	21.1938	0	0	68.2071	44.0247	0	No	0.389517	49.4833	22.2333	27.25	30.2936	0.899531	10	0.570976
38.7617	100000	TFPI	44274.1	37113.1	76788	79644.9	71622.4	69765.6	32870.7	54517.8	54252.7	66041.1	53853.3	69235.3	No	0.390255	63201.3	55128.5	8072.87	8989.05	0.898078	10	0.570976
10.6785	24691.4	IL-17C	213.166	11.3174	0	2.41966	6.67598	0	10.5008	21.2441	0	14.5922	0	0	No	0.394656	38.9333	7.71667	31.2167	35.0967	0.889448	10	0.571786
67.6016	200000	NCAM-1	1519.02	2361.26	2974.93	2822.8	4480.9	2716.04	2310.47	4822.86	3345.78	4762.65	1432.94	3803.1	No	0.396722	2812.48	3412.97	-600.483	678.191	0.885419	10	0.571786
1.73448	740.741	PIGF	0	1.22602	0	4.25176	0	0.360314	1.5969	4.33871	0.834297	1.51487	0.894781	1.39989	No	0.398042	0.983333	1.75	-0.766667	0.868396	0.882854	10	0.571786
139.994	44444.4	E-Cadherin	0	0	0	133.934	0	0	0	15.0043	0	0	0	0	No	0.398246	22.3167	2.5	19.8167	22.4563	0.882456	10	0.571786
20.7921	40000	NT-3	0	3.52679	0	0	0	0	0	0	30.8379	0	0	0	No	0.399154	0.583333	5.13333	-4.55	5.16637	0.880696	10	0.571786
1.82839	1000	MBL	4.07115	13.8263	0	7.12277	1.08937	5.24221	0	3.39113	7.98313	11.1649	9.38542	15.2317	No	0.399239	5.21667	7.86667	-2.65	3.00955	0.88053	10	0.571786
2.80598	55555.6	Cystatin C	8157.98	5836.42	12417.1	10947.9	7942.56	7766.36	8084.65	11717.6	10436.9	10486.9	8585.47	9675.48	No	0.399331	8844.73	9831.17	-986.433	1120.5	0.880354	10	0.571786
2.29878	10000	Cripto-1	0.589135	0	0.776765	0	0.691703	0	0	4.63469	0.850235	0	0	0.472922	No	0.407776	0.35	1	-0.65	0.752219	0.86411	10	0.582104
200	100000	CD97	0	91.0528	0	468.638	0	330.938	0	163.356	0	782.793	0	949.163	No	0.411774	148.433	315.9	-167.467	195.524	0.856504	10	0.586029
200	100000	Spinesin	0	0	0	0	0	114.584	0	16.4591	0	0	0	0	No	0.416654	19.1	2.75	16.35	19.297	0.847284	10	0.587409
7.86377	55555.6	GASP-2	171.521	132.922	154.629	124.575	164.483	148.07	116.764	150.913	126.709	254.963	147.538	219.877	No	0.41717	149.367	169.467	-20.1	23.75	0.846314	10	0.587409
40	20000	Semaphorin 7A	0	29.1246	0	279.73	0	0	0	0	0	0	0	68.6981	No	0.417328	51.4667	11.45	40.0167	47.3001	0.846016	10	0.587409
8.04617	5555.56	NT-4	0	0	0	0	0	2.24311	0	0	0	12.3176	0	0.413834	No	0.417746	0.366667	2.11667	-1.75	2.07044	0.845231	10	0.587409
200	100000	N-Cadherin	0	0	0	26.9732	0	173.043	27.4934	43.0911	0	175.448	0	178.286	No	0.419545	33.3333	70.7167	-37.3833	44.4058	0.841858	10	0.588177
200	100000	ADAM8	0	0	0	402.185	0	0	0	521.991	0	386.399	0	74.5139	No	0.42215	67.0333	163.817	-96.7833	115.633	0.836989	10	0.588815
20	10000	p53	0	0	0	104.967	0	0	668.109	0	0	0	0	0	No	0.424499	17.5	111.35	-93.85	112.717	0.832618	10	0.588815
26	13000	LIF	186.6	628.9	246.6	56.9	92.2	813.1	1133.3	217.1	321.7	362.5	515.2	397.1	No	0.424502	337.383	491.15	-153.767	184.68	0.832612	10	0.588815
160	80000	gp130	531.403	1037.99	1494.49	865.401	1885.28	1549.4	484.071	1163.68	2109.13	1218.79	1497.75	2853.08	No	0.426301	1227.33	1554.43	-327.1	394.442	0.829274	10	0.588815
11.5518	10000	NKp30	0	0	0	7.07197	0	0	0	0	0	0	43.9068	0	No	0.427251	1.18333	7.31667	-6.13333	7.41174	0.827516	10	0.588815
5.14974	18518.5	FOLR1	79.6482	40.5152	73.1597	42.7348	35.1907	26.0437	34.8395	68.6077	38.6001	88.8818	47.8813	82.515	No	0.427523	49.5333	60.2167	-10.6833	12.918	0.827013	10	0.588815
200	100000	TGFb1	0	4617.05	0	7390.53	3421.98	1214.58	0	0	0	6319.29	2469.89	0	No	0.430278	2774.03	1464.87	1309.17	1592.79	0.821931	10	0.590877
22.8237	20000	AMICA	638.223	503.109	494.174	123.493	487.689	127.485	459.9	349.576	613.486	337.093	455.503	667.451	No	0.434753	395.7	480.517	-84.8167	104.233	0.81372	10	0.595282
4.87914	3703.7	EpCAM	0	5.37732	0	6.75614	0	18.3992	0	0	0	6.78666	0	7.84111	No	0.439707	5.1	2.43333	2.66667	3.31388	0.804697	10	0.600315
20	10000	Glypican 5	63.2717	0	0	6.37224	0	0	0	0	0	0	212.398	31.1414	No	0.442895	11.6167	40.5833	-28.9667	36.257	0.798926	10	0.602915
4	1111.11	EMMPRIN	76.8159	51.0806	54.4028	44.5564	54.2396	36.2613	99.3334	37.5526	52.2632	58.469	69.2498	49.627	No	0.447674	52.9	61.0833	-8.18333	10.3544	0.790327	10	0.60563
200	100000	Glypican 2	0	629.184	333.502	341.027	0	500.406	73.8979	347.102	98.2489	473.727	705.752	925.521	No	0.447912	300.683	437.367	-136.683	173.039	0.789899	10	0.60563
400	200000	IL-1 F10	0	0	0	188.969	120.806	0	0	0	122.8	0	0	0	No	0.448758	51.6333	20.4667	31.1667	39.5323	0.788384	10	0.60563
1.74911	5555.56	IL-6R	6.46702	4.08383	12.822	16.8339	9.91282	11.9501	11.839	15.5272	16.2106	9.12009	10.291	9.723	No	0.453259	10.35	12.1	-1.75	2.24258	0.780351	10	0.609952
400	200000	Siglec-11	0	1370.13	0	1848.98	0	916.257	0	662.729	0	58.5731	0	1489.5	No	0.455964	689.233	368.467	320.767	413.599	0.775549	10	0.611839
1.68263	2000	GDF-15	66.2696	62.8056	36.327	26.9505	45.0468	45.5045	22.1255	26.5363	25.2724	101.777	97.863	89.0381	No	0.459128	47.15	60.4333	-13.2833	17.2521	0.769956	10	0.614329
29.7985	55555.6	IL-1 F6	21.8118	89.2875	0	0	0	12.2761	0	48.5022	0	0	0	0	No	0.462892	20.5667	8.08333	12.4833	16.3537	0.763334	10	0.61551
1.15205	123.457	IFNg	5.96398	7.39999	5.94684	4.49766	3.22008	4.01279	4.93537	2.81676	5.38054	4.97017	5.60929	3.83085	No	0.464647	5.16667	4.58333	0.583333	0.767282	0.760259	10	0.61551
63.3531	55555.6	Cystatin SN	0	23.7006	0	0	0	0	0	1.97941	0	97.7963	0	0	No	0.465356	3.95	16.6333	-12.6833	16.7102	0.759018	10	0.61551
45.6616	111111	Furin	467.663	189.963	1498	270.874	301.065	296.064	112.295	247.046	438.493	431.187	396.25	447.214	No	0.467113	503.967	345.417	158.55	209.736	0.75595	10	0.61551
40	11111.1	Prostasin	0	143.906	0	41.8323	36.8186	83.6174	0	45.9624	0	114.714	0	12.97	No	0.467377	51.0167	28.95	22.0667	29.2084	0.75549	10	0.61551
80	22222.2	CMG-2	16.2406	124.497	29.0609	87.6415	119.933	74.4134	172.574	0	83.1509	40.4733	0	4.06914	No	0.468002	75.2833	50.0667	25.2167	33.4261	0.7544	10	0.61551
1.93711	1000	ILT2	0	2.43617	0	2.07792	0	0	0	0.419056	0	0.797996	0	1.0082	No	0.469185	0.75	0.366667	0.383333	0.50952	0.752341	10	0.61551
0.869632	123.457	IL-4	0.995377	0.845837	0.383773	0.557176	1.02548	0.487409	0	0.268806	0.00552687	8.55902	0.699393	0.885254	No	0.471874	0.716667	1.75	-1.03333	1.38207	0.747672	10	0.617314
8	740.741	TREM-2	0	0	40.3613	0	50.8994	42.0975	24.8587	261.331	0	0	0	38.4374	No	0.477115	22.2333	54.1	-31.8667	43.1435	0.73862	10	0.622437
4	2000	B7-2	0	19.5897	0	0	0	14.9167	0	12.0746	0	0	0	4.06087	No	0.483596	5.75	2.7	3.05	4.19235	0.727515	10	0.629143
17.6929	5555.56	Pentraxin 3	1301.88	1366.36	1432.75	1532.31	1503.35	1453.7	1255.87	1263.43	1337.31	1632.62	1840.63	1744.72	No	0.485001	1431.73	1512.42	-80.6833	111.269	0.725119	10	0.629228
20	10000	Tie-1	0	6.50634	0	44.3612	0	0	17.3209	0.0488698	0	0	0	0	No	0.489919	8.48333	2.88333	5.6	7.81285	0.716768	10	0.631476
15.34	10000	GPR56	0	14.476	0	0	0	0	0	0	0	0	0	3.82936	No	0.49166	2.41667	0.633333	1.78333	2.49828	0.713825	10	0.631476
80	40000	LAMP1	0	137.997	0	7.91953	0	0	0	0	0	19.5463	0	26.5607	No	0.491701	24.3167	7.68333	16.6333	23.3039	0.713756	10	0.631476
13.3588	11111.1	Desmoglein 2	32.8398	14.8413	0	0	0	0	0	0	0	0	7.32656	14.4269	No	0.492112	7.93333	3.61667	4.31667	6.05371	0.713062	10	0.631476
4	2000	B7-H2	0	1.48167	0	0	4.37599	0	7.95308	0	0	0	0	4.45562	No	0.499704	0.983333	2.08333	-1.1	1.57074	0.700307	10	0.638147
0.482012	370.37	PDGF-BB	0	1.58925	0	0.163312	0	0.688639	0.304765	0.299727	0.204598	0.808284	0.532327	1.97851	No	0.500028	0.416667	0.683333	-0.266667	0.38108	0.699765	10	0.638147
200	100000	GM-CSF Ra	5698.17	1563.34	658.318	264.464	1422.83	1422	2669.17	2005.71	1724.01	4064.86	1084	3275.3	No	0.505226	1838.18	2470.52	-632.333	914.961	0.691104	10	0.643034
80	40000	OX40 Ligand	170.879	0	0	76.4206	0	286.894	873.624	281.031	0	0	0	0	No	0.510772	89.0333	192.433	-103.4	151.63	0.681924	10	0.645971
6.79142	5555.56	IL-3	23.0082	12.5857	95.6012	76.6206	87.2487	97.8481	92.4089	78.8936	81.5022	80.6791	61.8797	63.3586	No	0.511509	65.4667	76.4667	-11	16.1596	0.680708	10	0.645971
5.91126	10000	2B4	27.9466	0	0	0	0	0	0	0	0.353078	0	0	7.83207	No	0.51166	4.65	1.36667	3.28333	4.82517	0.680459	10	0.645971
10.5	11111.1	MIP-3b	0.5	2.5	0	7.4	0	12.4	0.5	10.8	5.6	7	5.3	3.7	No	0.515455	3.8	5.48333	-1.68333	2.49672	0.674218	10	0.647381
40	20000	CD28	11.1532	41.4821	0	3.73401	0	22.1228	0	0	0	0	0	40.3363	No	0.515534	13.0833	6.71667	6.36667	9.44485	0.674089	10	0.647381
80	40000	TGFb2	399.658	122.075	223.51	177.859	373.361	438.913	8.21422	168.117	0	219.011	439.215	494.307	No	0.517033	289.25	221.467	67.7833	100.924	0.671631	10	0.647533
80	40000	IL-17E	0	0	407.81	0	0	56.354	0	0	0	28.9282	0	150.391	No	0.519364	77.3667	29.8833	47.4833	71.1022	0.667819	10	0.648722
0.45328	1234.57	Albumin	1.37659	0.208048	0	0	0	0	0.400813	0.157074	1.55154	0.585896	0.127748	0	No	0.528415	0.266667	0.483333	-0.216667	0.331746	0.65311	10	0.658276
187.454	200000	Troponin I	0	152.425	0	0	0	0	48.5974	0	0	0	0	0	No	0.531019	25.4	8.1	17.3	26.6603	0.648906	10	0.65977
0.251545	185.185	IL-13	1.35463	1.98372	1.27962	2.41861	1.27152	1.97337	1.08656	1.67004	1.13548	1.57191	1.64895	2.2983	No	0.539685	1.73333	1.56667	0.166667	0.262467	0.635001	10	0.668284
15.593	11111.1	VEGF-C	0	0	67.9296	0	3.94321	0	0	0.274078	0	0	0	26.0424	No	0.541931	11.9667	4.38333	7.58333	12.01	0.631417	10	0.668284
142.991	100000	HTRA2	305.796	0	0	34.3393	201.748	49.5845	10.9938	0	0.789655	0	306.108	0	No	0.54214	98.5667	52.9833	45.5833	72.2303	0.631084	10	0.668284
200	100000	Cytokeratin-8	174.226	75.0803	0	0	122.183	0	165.627	0	0	0	120.569	301.126	No	0.55315	61.9167	97.8833	-35.9667	58.6113	0.613647	10	0.680071
40	20000	Ephrin-A4	2266.08	0	2303.82	2662.4	1208.57	3101.09	2195.63	1577.24	1775	1871.8	1114.28	1224.6	No	0.558554	1923.67	1626.42	297.25	491.191	0.605162	10	0.684921
3.08263	40000	IL-18	15.3218	0	0	0	0	0	5.48954	0.101012	0	0	0	0	No	0.563877	2.55	0.933333	1.61667	2.70868	0.596847	10	0.688235
20	10000	CD320	0	142.283	0	0	0	189.146	0	44.7705	0	0	0	136.571	No	0.564788	55.2333	30.2333	25	41.9865	0.595429	10	0.688235
6.01848	4000	IL-1 F8	3.02391	0	5.31426	5.19344	11.4993	10.1138	8.60618	4.93142	5.89353	9.83411	11.793	2.23247	No	0.565653	5.85	7.2	-1.35	2.27241	0.594084	10	0.688235
0.350582	555.556	Eotaxin-2	0.731674	0.973889	0.919733	1.18262	0.0814512	1.22696	0.526785	1.46764	1.06806	0.748618	0.598469	1.56798	No	0.571761	0.85	1	-0.15	0.25658	0.584613	10	0.69387
32.7	55555.6	MSP	139.7	145.1	71	96.3	117.6	152.6	107	118.8	77.4	208.1	43.2	75.9	No	0.578115	120.383	105.067	15.3167	26.646	0.574821	10	0.698024
0.356692	1111.11	BDNF	2.85417	0.488195	0.916396	0.404138	3.75533	0.117434	0	0.030846	0.450691	3.02935	5.34875	3.61012	No	0.578157	1.43333	2.06667	-0.633333	1.10192	0.574756	10	0.698024
40	20000	IGF-2R	0	348.389	28.7775	0	70.1447	93.0848	0	0	0	0	9.42412	285.838	No	0.581448	90.0667	49.2	40.8667	71.7328	0.569707	10	0.700197
4.31542	1851.85	TGFa	6.99541	0	0.418076	0	0	0	0	1.53261	0	8.45027	2.99012	0.424801	No	0.584109	1.23333	2.23333	-1	1.76792	0.565635	10	0.701374
114.723	222222	IL-5 Ra	434.281	0	60.6366	0	110.067	0	216.921	0	121.705	0	0	0	No	0.585412	100.833	56.4333	44.4	78.7729	0.563646	10	0.701374
15.2542	5555.56	SCF	0	5.38336	21.859	17.2609	17.366	4.22443	23.6888	5.7233	27.3281	17.5449	10.7746	0	No	0.591101	11.0333	14.1667	-3.13333	5.64579	0.554986	10	0.706388
62.3695	55555.6	Galectin-7	0	0	0	0	0	165.737	0	0	0	61.2277	0	8.34998	No	0.597178	27.6167	11.5833	16.0333	29.3767	0.545784	10	0.706677
0.641641	2222.22	IL-7	2.27277	3.63335	3.28453	4.99778	2.22913	6.0968	2.12217	2.27714	4.06382	4.01101	3.40076	4.24779	No	0.598029	3.75	3.35	0.4	0.73462	0.544499	10	0.706677
0.583982	2222.22	IL-17	0.360406	0.770355	0.689227	1.05886	0.237468	0	0	0.579303	0.0402021	0.474595	0.748643	0.714528	No	0.598604	0.533333	0.416667	0.116667	0.214606	0.543633	10	0.706677
0.110481	500	IL-12p70	0.108529	0	0	0.122351	0	0	0.031884	0.0452394	0.0622376	0	0.0753111	0.094966	No	0.59947	0.0333333	0.05	-0.0166667	0.0307318	0.542326	10	0.706677
3.19583	5555.56	C5a	0	2.13222	0	9.53251	0	8.19694	0	7.48006	0	11.6772	1.63353	7.56037	No	0.604558	3.3	4.73333	-1.43333	2.68075	0.534675	10	0.706677
8	4000	EDAR	3.35872	0	0	2.62957	0	8.6574	0	0	0	4.42271	3.01666	2.18289	No	0.604595	2.45	1.6	0.85	1.58992	0.534619	10	0.706677
4	2000	FGF-12	40.4901	27.186	0	24.6497	14.3054	8.72758	6.13386	12.6489	20.1089	0	15.8861	35.725	No	0.605312	19.2167	15.0667	4.15	7.77818	0.533544	10	0.706677
2.87842	2469.14	TIMP-1	1510.61	1720.17	1588.78	1605.07	1529.85	1509.21	1471.39	1588.39	1503.81	1508.49	1536.66	1703.06	No	0.605879	1577.3	1551.98	25.3167	47.5257	0.532694	10	0.706677
64.3449	55555.6	BMP-4	1286.69	200.061	239.118	0	750.663	0	408.931	0	404.565	27.0675	706.057	179.526	No	0.606547	412.767	287.7	125.067	235.223	0.531693	10	0.706677
4.27119	7407.41	Shh-N	4.29599	6.57393	42.0675	40.0731	23.4348	29.541	26.4857	27.0923	25.0286	15.0721	12.4167	17.2765	No	0.607346	24.3333	20.5667	3.76667	7.10025	0.530498	10	0.706677
20	10000	CLEC10A	99.7008	187.957	80.8317	149.281	109.318	134.143	120.122	233.879	0	171.984	52.291	60.4483	No	0.607894	126.867	106.45	20.4167	38.5455	0.529677	10	0.706677
200	55555.6	IL-2 Rb	1120.92	814.682	702.056	608.094	1306.41	1493.31	488.805	722.963	583.476	1283.65	995.694	1321.82	No	0.609511	1007.58	899.4	108.183	205.18	0.527259	10	0.706807
4	2000	NKp44	129.876	112.889	20.0758	170.739	35.1809	189.132	28.5068	131.435	0	38.5912	118.932	208.158	No	0.617861	109.65	87.6	22.05	42.8299	0.514827	10	0.713659
20	10000	AgRP	0	102.98	146.92	75.8002	158.77	149.864	149.639	91.1663	97.8385	123.636	155.908	100.575	No	0.618459	105.733	119.783	-14.05	27.3379	0.513939	10	0.713659
40	20000	Activin RIIB	25.9543	159.217	8.71912	49.1141	63.3384	36.6357	0	0	0	1.62676	0	213.358	No	0.620075	57.15	35.8333	21.3167	41.6713	0.511544	10	0.713771
40	11111.1	Marapsin	0	0	0	0	13.7127	0	0	0	6.07407	0	0	0	No	0.623296	2.28333	1.01667	1.26667	2.49944	0.506779	10	0.715724
20	10000	Dectin-1	0	0	0	0	0	1.11256	0	2.37764	0	0	0	0	No	0.633061	0.183333	0.4	-0.216667	0.440013	0.49241	10	0.722015
20	10000	CD83	5.24273	28.0832	0	0	0	0	0	0	0	70.4838	0	0	No	0.633681	5.55	11.75	-6.2	12.6144	0.491501	10	0.722015
8	4000	PD-1	0	52.6442	0	0	0	0	0	0	0	4.68363	0	20.3445	No	0.634182	8.76667	4.16667	4.6	9.37309	0.490766	10	0.722015
5.22232	10000	Fcg RIIBC	7.61697	0	6.64954	1.37834	0	0	7.08148	0	3.03417	0	0	0	No	0.634924	2.6	1.68333	0.916667	1.87197	0.48968	10	0.722015
8	4000	EphB6	0	49.5276	0	40.1126	0	23.6378	0	23.1373	0	11.1433	0	45.5642	No	0.646336	18.8667	13.3	5.56667	11.7677	0.473047	10	0.733217
20	10000	Renin	0	0	0	12.9823	0	7.57584	0	7.11281	0	6.00335	0	0	No	0.649685	3.43333	2.18333	1.25	2.66984	0.468193	10	0.73524
77.8836	22222.2	SOST	1.10006	259.189	172.631	26.5822	81.0789	105.708	4.14841	8.8276	9.11209	136.078	83.6611	249.205	No	0.65274	107.717	81.8333	25.8833	55.8101	0.463775	10	0.736921
15.54	11111.1	IL-1 RII	0	4.16368	0	0	12.7463	23.1639	8.52287	12.4426	0.756412	4.57525	1.80432	0	No	0.655779	6.68333	4.68333	2	4.35361	0.459389	10	0.738577
200	100000	Nectin-1	0	138.617	0	0	0	0	0	0	0	0	0	276.549	No	0.6652	23.1	46.0833	-22.9833	51.5488	0.445855	10	0.747395
13.8906	1851.85	BAFF R	2.50507	0	1.26534	3.57805	4.53874	4.29675	25.0508	1.60177	0.618519	0	0	0	No	0.667617	2.7	4.55	-1.85	4.18177	0.442397	10	0.748312
4.12146	5555.56	EGF R	20.1039	4.66774	0.890376	13.9222	7.02956	4.2336	11.8346	4.82481	9.03478	11.9079	14.6999	7.24864	No	0.670765	8.46667	9.9	-1.43333	3.27319	0.437901	10	0.748312
6.55138	1851.85	IL-27	111.092	28.069	40.6126	43.6347	26.4686	28.4647	13.7181	61.4699	27.56	42.7485	30.4495	61.8758	No	0.670796	46.4	39.6333	6.76667	15.4541	0.437857	10	0.748312
4	2000	Siglec-7	0	53.9087	24.132	36.0077	30.7889	30.1468	34.3043	36.5082	5.31135	57.242	0	12.8893	No	0.685624	29.15	24.3667	4.78333	11.4761	0.416809	10	0.763041
200	100000	IL-1 F9	9102.07	1595.02	4562.74	476.633	0	210.676	2773.69	0	4940.83	0	4044.74	0	No	0.694667	2657.85	1959.87	697.983	1727.38	0.404071	10	0.770022
20	10000	Desmoglein-3	0	0	0	0	0	14.9262	1.99233	0.612479	0	0	0	23.2318	No	0.697074	2.48333	4.3	-1.81667	4.53383	0.400691	10	0.770022
80	40000	CHST4	366.612	616.865	25.8503	83.0439	0	7.68299	371.967	240.253	241.646	256.003	0	266	No	0.697559	183.35	229.317	-45.9667	114.913	0.400012	10	0.770022
1.14168	22222.2	Leptin	0	0	2.88816	0	0.247722	0	0	0.299111	0	0.42052	0.960466	3.04124	No	0.698455	0.516667	0.783333	-0.266667	0.668747	0.398756	10	0.770022
2.6473	2777.78	TRAIL R3	0.0890322	0.983648	0	0.893511	0	0.870182	0	0	0	0	0	2.00298	No	0.708535	0.483333	0.333333	0.15	0.389943	0.384672	10	0.777973
200	55555.6	AMIGO	2948.62	1108.34	5472.83	445.066	1799.48	1719.7	884.765	3251.59	756.433	2991.26	1375.26	2275.29	No	0.70898	2249	1922.45	326.55	850.277	0.384051	10	0.777973
171.381	100000	IL-22BP	0	118.29	0	134.558	0	85.3948	0	266.198	0	58.2381	0	126.748	No	0.717824	56.3833	75.1833	-18.8	50.5695	0.371766	10	0.785841
4	1111.11	TNFa	34.8437	46.2173	56.4365	32.5041	34.388	40.6468	30.6551	28.7118	35.0758	55.0212	41.751	41.9834	No	0.728735	40.8167	38.8833	1.93333	5.4202	0.35669	10	0.79499
20	10000	GITR	0	67.4597	0	10.4967	0	0	0	0	0	28.6912	0	23.0369	No	0.729566	13	8.61667	4.38333	12.3284	0.355547	10	0.79499
200	100000	TECK	2790.1	2237.7	3957.9	1771.8	3001.5	9922.1	1753.2	6698.9	2236.2	5348	834.2	3568.2	No	0.732568	3946.85	3406.45	540.4	1537.78	0.351416	10	0.796413
40	11111.1	NrCAM	0	0	0	0	0	29.7864	0	0	0	49.2271	0	0	No	0.742887	4.96667	8.2	-3.23333	9.58685	0.337267	10	0.805767
5.95635	18518.5	Cathepsin E	30.5545	15.6322	35.5669	27.7791	20.1821	20.5116	40.9146	19.0936	35.3407	24.4892	16.5891	23.5794	No	0.750366	25.05	26.6667	-1.61667	4.94304	0.327059	10	0.812003
2	1000	Brevican	32.4936	0	11.2031	0	20.8115	0	31.6677	0	16.6904	1.06932	0	0	No	0.753372	10.75	8.25	2.5	7.74074	0.322967	10	0.813382
0.983544	10000	IL-12p40	1.92502	0	0	0	0	0	0	0	1.07704	0.0963182	0	0	No	0.755575	0.316667	0.2	0.116667	0.364615	0.319972	10	0.813889
4	2000	IL-7 R alpha	64.3548	104.387	35.1394	78.8863	26.0855	50.6718	49.7855	111.345	16.1395	65.5066	56.8103	94.6294	No	0.758233	59.9333	65.6833	-5.75	18.1754	0.316361	10	0.814382
400	111111	IL-9	2340.9	0	0	0	0	0	0	0	0	0	220	1287.9	No	0.760561	390.15	251.317	138.833	443.27	0.313203	10	0.814382
200	100000	OSM R beta	0	270.892	77.2248	475.852	405.96	198.947	0	311.636	99.6853	0	1073.61	281.869	No	0.762775	238.15	294.467	-56.3167	181.548	0.310203	10	0.814382
200	100000	PAPP-A	1115.97	2749.9	2872.32	4084.29	812.855	3803.41	2031.34	2213.8	741.565	3333.36	3122.37	5609.85	No	0.762969	2573.13	2842.05	-268.917	867.64	0.309941	10	0.814382
6.17409	4000	GHR	2.44383	0.767835	0	0.385711	0	0.660485	0	0	0	0.762036	0	5.15594	No	0.765564	0.716667	1	-0.283333	0.924632	0.306428	10	0.815299
16.2947	5555.56	Siglec-5	46.6907	48.8501	29.9661	27.9745	0	73.4126	48.1866	46.978	0	22.957	22.3087	62.2974	No	0.774663	37.8333	33.8	4.03333	13.7121	0.294144	10	0.823123
8	4000	CD300c	0	54.1917	1.11406	5.48282	0	23.2763	0	0	0	41.5636	0	23.2344	No	0.783662	14.0167	10.8	3.21667	11.4049	0.282043	10	0.830805
2.35197	5555.56	4-1BB	0	1.15496	0	0	0	0	0	0	0	0	0	0.77285	No	0.78716	0.2	0.133333	0.0666667	0.24037	0.27735	10	0.832635
11.0488	8000	TRAIL R4	3.13949	0	18.9678	0	0	11.8023	0	2.011	0	0	18.8561	6.01198	No	0.79865	5.65	4.48333	1.16667	4.45318	0.261985	10	0.841692
80	22222.2	PDGF-CC	30.1628	0	4.41357	0	202.658	0	0	0	0	0	0	169.319	No	0.799307	39.55	28.2167	11.3333	43.4046	0.261109	10	0.841692
40	20000	TNFb	890.043	826.383	1071.71	716.497	580.381	1159.2	752.934	938.869	654.401	1473.69	643.653	1021.36	No	0.801619	874.033	914.167	-40.1333	155.54	0.258026	10	0.842006
200	100000	Neprilysin-2	39538.9	613.652	29219.6	8090.41	17432.3	15249.2	18880.9	9477.75	12887.1	6612.05	73018.5	7499.2	No	0.804673	18357.3	21395.9	-3038.58	11964.9	0.253959	10	0.842006
19.8597	11111.1	PTH	0	8.70706	6.29196	9.08695	0	7.90532	3.38534	12.0432	5.45935	13.3633	0	1.98133	No	0.804984	5.33333	6.05	-0.716667	2.82659	0.253545	10	0.842006
74.9683	100000	CD200	49.6509	0	0	0	0	0	0	0	0	0	70.944	0	No	0.811526	8.28333	11.8167	-3.53333	14.4308	0.244847	10	0.844811
12.6	1234.6	BTC	324.2	364.7	138.5	326.4	327.5	289.4	215.9	251.6	304.8	391	231.9	313.9	No	0.812744	295.117	284.85	10.2667	42.2096	0.24323	10	0.844811
0.71797	2000	Decorin	2162.63	1754.99	2965.33	2281.38	2428.37	1744.57	2504.6	2208.39	2566.78	2452.61	1729.71	2203.62	No	0.813062	2222.88	2277.62	-54.7333	225.418	0.242808	10	0.844811
80	40000	PYY	272.686	284.023	282.77	283.836	303.638	399.831	160.823	331.086	260.126	337.303	309.827	375.599	No	0.818169	304.45	295.783	8.66667	36.7177	0.236035	10	0.848241
0.9	1851.9	MDC	0	0.4	0	0.7	0	9.9	0.4	1.2	2	1.3	2.2	1.7	No	0.827502	1.83333	1.46667	0.366667	1.63917	0.22369	10	0.855428
400	200000	Integrin alpha 5	1302.52	739.112	184.974	1075.69	0	0	0	0	0	0	1687.06	1105.78	No	0.828744	550.383	465.483	84.9	382.346	0.22205	10	0.855428
10.0901	20000	ANG-2	122.998	66.3164	324.376	239.306	231.172	200.194	242.442	213.939	227.585	144.536	154.877	146.763	No	0.831715	197.4	188.35	9.05	41.4891	0.21813	10	0.856612
0.1	246.9	NAP-2	0.4	0.3	0.4	0.5	0.2	0.4	0.1	0.6	0.4	0.5	0.4	0.3	No	0.842994	0.366667	0.383333	-0.0166667	0.0819892	0.203279	10	0.863226
0.205149	185.185	IL-1b	0.423689	0.130255	0	0.133435	0.216837	0.290466	0.0756028	0.116747	0	0.384863	0.242055	0.218598	No	0.842994	0.183333	0.166667	0.0166667	0.0819892	0.203279	10	0.863226
1.0866	5555.56	IL-33	0	8.72301	0	0	0	0	0	0	0	0	3.94585	7.06005	No	0.844315	1.45	1.83333	-0.383333	1.902	0.201542	10	0.863226
0.14329	123.457	BLC	0.0879568	0.235272	0	0.0884319	0.128276	0.309182	0	0.0332892	0	0.277762	0.192642	0.365026	No	0.845489	0.133333	0.15	-0.0166667	0.0833333	0.2	10	0.863226
40	20000	KLF4	0	527.739	0	393.056	0	249.757	0	193.449	146.508	423.263	238.066	297.812	No	0.850772	195.1	216.517	-21.4167	110.929	0.193066	10	0.865052
38.7956	20000	Kirrel3	33.4565	65.5395	0	59.9338	60.8302	78.5841	0	39.9966	0	100.61	44.6641	88.8206	No	0.850962	49.7167	45.6833	4.03333	20.9179	0.192818	10	0.865052
8	4000	IL-23 R	5.50504	3.30138	0	9.42251	0	2.76165	0	0	0	0	20.8241	4.2842	No	0.857042	3.5	4.18333	-0.683333	3.6967	0.184849	10	0.867561
20	5555.6	IL-28A	58.8	50.1	20.1	0	31	72.9	69.1	65.4	37.2	55.9	16.1	6.2	No	0.857124	38.8167	41.65	-2.83333	15.3367	0.184742	10	0.867561
613.127	400000	Prolactin	0	0	681.69	0	0	0	0	149.885	0	0	0	389.788	No	0.860014	113.617	89.95	23.6667	130.784	0.180961	10	0.867941
200	100000	CA19-9	4956.42	3369.11	1764.92	1274.57	1636.05	2481.92	1656.03	1714.94	1886.05	4056.99	2823.82	2615.68	No	0.861195	2580.5	2458.92	121.583	677.666	0.179415	10	0.867941
13.0607	7407.41	MMP-1	8591.42	7585.95	6253.39	5476.04	1499.71	870.584	6716.46	6137.18	7027.31	4337.26	4263.11	3319.79	No	0.863588	5046.18	5300.2	-254.017	1440.93	0.176286	10	0.868488
9.97938	18518.5	Activin A	11.6757	21.4856	22.4061	9.62065	45.4993	35.9142	21.5973	19.5821	24.6659	19.1461	22.2684	32.9959	No	0.865881	24.4333	23.3833	1.05	6.05921	0.17329	10	0.868934
5.47549	10000	G-CSF R	53.5516	30.5268	28.1813	26.3788	29.8515	34.2393	12.9575	30.8369	26.3065	44.1907	38.2104	57.4896	No	0.875898	33.8	35	-1.2	7.48973	0.160219	10	0.876685
44.9399	40000	DAN	0	0	29.8666	395.142	0	0	0	529.104	0	0	0	0	No	0.877339	70.8333	88.1833	-17.35	109.572	0.158343	10	0.876685
20	10000	MDGA1	26.6602	67.974	0	57.0259	14.3063	34.107	10.638	61.5935	41.4104	8.89983	21.6832	43.3497	No	0.879466	33.35	31.25	2.1	13.4986	0.155572	10	0.876945
61.9994	22222.2	LAMP	0	42.6178	0	0	0	0	0	0	0	15.5095	0	35.4071	No	0.88425	7.1	8.48333	-1.38333	9.26266	0.149345	10	0.879848
200	100000	IL-20 Ra	2350.14	2889.49	1854.77	2107.97	4230.36	2482.31	2244.78	2647.87	1192.78	4600.78	2241.01	2516.76	No	0.893713	2652.52	2574.02	78.5	572.794	0.137048	10	0.887384
5.56893	4000	Notch-1	0	53.554	3.80891	26.3822	0	23.0463	0	0	0	19.4797	36.6471	59.4193	No	0.914783	17.8	19.25	-1.45	13.2125	0.109744	10	0.905997
2.6	1851.9	TSLP	0	5.7	0	0	0	0	0	0	0.3	0.5	0.8	3.4	No	0.916652	0.95	0.833333	0.116667	1.08702	0.107327	10	0.905997
19.6744	1851.85	Cystatin E M	0	24.0904	0	48.6844	0	9.87986	0	0	0	41.8701	0	33.6883	No	0.918865	13.7833	12.6	1.18333	11.3275	0.104466	10	0.905997
40	20000	Nidogen-2	14444	10220.6	19623.6	18638.3	10465.6	13905.8	18619.4	16620	11967	14050.7	11720.7	15526.3	No	0.920175	14549.6	14750.7	-201.033	1956.11	0.102772	10	0.905997
80	40000	VEGF R3	0	29.5506	0	289.846	0	26.6948	99.4043	104.704	6.26302	93.2055	0	13.4826	No	0.926636	57.6833	52.85	4.83333	51.1862	0.0944265	10	0.907008
200	55555.6	DNAM-1	127.27	0	0	0	0	0	111.563	0	0	0	0	0	No	0.927943	21.2167	18.6	2.61667	28.2154	0.0927391	10	0.907008
0.343796	1111.11	LOX-1	0	2.82733	0	0	0	0.381184	0	0.0461472	0	1.58026	0	1.2845	No	0.929617	0.533333	0.483333	0.05	0.552017	0.090577	10	0.907008
20	10000	bIG-H3	13530.3	12379.8	12940.8	12779.1	12516.2	11765.1	12319.1	12357.8	12312.3	12257	12890	13600.8	No	0.930562	12651.9	12622.8	29.05	325.098	0.0893578	10	0.907008
200	100000	IGF-2	164.033	2013.37	10628.1	7194.59	7443.31	5635.05	8168.53	7951.9	8339.81	4075.12	2815.08	2756.6	No	0.930858	5513.08	5684.5	-171.417	1926.57	0.088975	10	0.907008
2.79747	3703.7	Pepsinogen I	15.7881	21.0095	8.58943	28.7851	7.57278	25.331	10.7118	31.6517	14.8777	26.4763	13.037	12.8808	No	0.932805	17.85	18.2833	-0.433333	5.01173	0.0864638	10	0.907022
40	20000	TLR2	115.624	0	0	150.49	0	148.003	0	180.514	40.5525	0	31.4883	185.095	No	0.935258	69.0167	72.95	-3.93333	47.2195	0.0832989	10	0.907529
8	4000	CDO	16.4618	100.568	30.9571	25.8881	5.43826	49.0229	0	50.8999	0	67.9395	50.9188	50.3017	No	0.940436	38.0667	36.6667	1.4	18.2717	0.0766214	10	0.908182
27.5775	7407.41	Fractalkine	0	0	0	2.42096	5.78395	10.3544	0	0	0	11.4432	0	8.39192	No	0.943233	3.1	3.3	-0.2	2.7391	0.0730167	10	0.908182
15.9	55555.6	Lymphotactin	3572.7	3619.8	6163.6	5408.8	4086.6	6466.4	5086.9	6410.6	5862.7	5044.5	2655.4	4584	No	0.943455	4886.32	4940.68	-54.3667	747.506	0.0727307	10	0.908182
7.6552	5555.56	PDGF-AB	11.4493	14.1876	5.43809	7.56993	19.4113	20.2686	12.7991	13.5346	4.03427	5.77899	16.3513	27.5779	No	0.945137	13.05	13.35	-0.3	4.25155	0.0705625	10	0.908182
2000	1000000	Angiostatin	4223.56	1172.9	0	3469.33	3093.25	4983.72	1792.41	1820.95	0	1613.95	5338.82	6905.39	No	0.948086	2823.8	2911.92	-88.1167	1319.83	0.0667637	10	0.908182
8	4000	CILP-1	0	63.152	23.4027	49.9804	0	0	0	45.6029	9.31414	58.3924	0	17.2281	No	0.94812	22.7667	21.75	1.01667	15.2378	0.0667199	10	0.908182
20	10000	TRAIL R1	315.367	438.158	0	560.494	0	0	0	0	0	27.1963	232.513	980.534	No	0.949467	219.017	206.7	12.3167	189.532	0.0649846	10	0.908182
1.1953	7407.41	TIMP-2	3738.76	3973.3	3411.15	3583.69	3503.69	3591.77	3333.01	3344.18	3469.42	3681.77	3634.82	4281.88	No	0.955002	3633.75	3624.18	9.56667	165.348	0.0578579	10	0.908894
20	10000	Tie-2	93.5259	105.446	92.954	84.7652	150.687	122.128	91.9437	67.2708	92.5971	105.865	137.621	148.693	No	0.955468	108.25	107.333	0.916667	16.0096	0.0572573	10	0.908894
0.0940613	1851.85	MIP-1d	0.777702	0.925358	0	0	0	0	0.0790431	0	0	0	1.47647	0	No	0.957581	0.283333	0.266667	0.0166667	0.305596	0.0545382	10	0.908894
200	100000	cMASP3	1750.17	0	1918.74	33.8518	398.481	0	989.683	56.5094	1475.75	229.911	1498.19	0	No	0.95874	683.55	708.333	-24.7833	467.21	0.0530454	10	0.908894
80	7407.41	TRANCE	679.186	567.965	0	3436.72	0	4553.79	0	663.269	1748.5	2161.49	318.83	4674.91	No	0.959888	1539.62	1594.5	-54.8833	1064.28	0.0515687	10	0.908894
1.65881	5555.56	Serpin A4	0	0	0	4.32982	0	2.35221	0	7.1399	0	0	0	0	No	0.96295	1.11667	1.18333	-0.0666667	1.39972	0.0476285	10	0.909959
2	1000	Endocan	228.319	185.763	255.167	221.492	223.532	256.683	287.699	232.473	208.137	206.244	226.827	205.194	No	0.965095	228.5	227.75	0.75	16.7152	0.0448693	10	0.910154
14.8461	22222.2	FCRL2	0	2.19895	0	0.785496	0	0	0	0	1.72698	1.23594	0	0	No	0.972977	0.5	0.483333	0.0166667	0.479873	0.0347314	10	0.915749
200	100000	Matriptase	0	0	516.306	0	201.487	0	723.107	0	0	0	0	0	No	0.995355	119.633	120.517	-0.883333	147.989	0.00596891	10	0.934937
80	40000	VEGF R1	0	0	0	0	0	0	0	0	0	0	0	0			0	0	0	0
8	4000	SREC-I	0	0	0	0	0	0	0	0	0	0	0	0			0	0	0	0
8	4000	ROBO4	0	0	0	0	0	0	0	0	0	0	0	0			0	0	0	0
147.086	55555.6	LAG-3	0	0	0	0	0	0	0	0	0	0	0	0			0	0	0	0
20	10000	Ryk	0	0	0	0	0	0	0	0	0	0	0	0			0	0	0	0
1.01453	1000	IFN-gamma R1	0	0	0	0.0193262	0	0	0	0	0	0	0	0			0	0	0	0
35.6937	18518.5	BMP-2	0	0	0	0	0	0	0	0	0	0	0	0			0	0	0	0
12.0067	18518.5	CD155	0	0	0	0	0	0	0	0	0	0	0	0			0	0	0	0
20	10000	Prolactin R	0	0	0	0	0	0	0	0	0	0	0	0			0	0	0	0
40	11111.1	PECAM-1	0	0	0	0	0	0	0	0	0	0	0	0			0	0	0	0
7.72126	4000	Endoglin	0	0	0	0	0	0	0	0	0	0	0	0			0	0	0	0
34.8879	55555.6	IL-21	0	0	0	0	0	0	0	0	0	0	0	0			0	0	0	0
0.957995	2000	LYVE-1	0	0	0	0	0	0	0	0	0	0	0	0			0	0	0	0
20	10000	FGF-20	0	0	0	0	0	0	0	0	0	0	0	0			0	0	0	0
101.749	55555.6	BMPR-IA	0	0	0	0	0	0	0	0	0	0	0	0			0	0	0	0
14.2529	10000	CEACAM-1	0	0	0	0	0	0	0	0	0	0	0	0			0	0	0	0
80	40000	TROY	0	0	0	0	0	0	0	0	0	0	0	0			0	0	0	0
80	40000	MFRP	0	0	0	0	0	0	0	0	0	0	0	0			0	0	0	0
20	5555.56	Artemin	0	0	0	0	0	0	0	0	0	0	0	0			0	0	0	0
80	40000	Olfactomedin-2	0	0	0	0	0	0	0	0	0	0	0	0			0	0	0	0
4	2000	IL-15 R	0	0	0	0	0	0	0	0	0	0	0	0			0	0	0	0
0.88579	2222.22	IL-1 R4	0	0	0	0	0	0	0	0	0	0	0	0			0	0	0	0
800	400000	FABP1	0	0	0	0	0	0	0	0	0	0	0	0			0	0	0	0
2.87659	2222.22	IL-32 alpha	0	0	0	0	0	0	0	0	0	0	0	0			0	0	0	0
200	100000	Syndecan-3	0	0	0	0	0	0	0	0	0	0	0	0			0	0	0	0
20	10000	Semaphorin 6B	0	0	0	0	0	0	0	0	0	0	0	0			0	0	0	0
20	10000	ErbB2	0	0	0	0	0	0	0	0	0	0	0	0			0	0	0	0
8.67758	111111	GITR L	0	0	0	0	0	0	0	0	0	0	0	0			0	0	0	0
200	100000	CNTF	0	0	0	0	0	0	0	0	0	0	0	0			0	0	0	0
20	10000	CD27	0	0	0	0	0	0	0	0	0	0	0	0			0	0	0	0
8	4000	Mesothelin	0	0	0	0	0	0	0	0	0	0	0	0			0	0	0	0
20	10000	Cathepsin V	0	0	0	0	0	0	0	0	0	0	0	0			0	0	0	0
400	111111	MEPE	0	0	0	0	0	0	0	0	0	0	0	0			0	0	0	0
200	55555.6	PDGF Rb	0	0	0	0	0	0	0	0	0	0	0	0			0	0	0	0
6.73691	20000	PSA-free	0	0	0	0	0	0	0	0	0	0	0	0			0	0	0	0
4.33593	11111.1	BCMA	0	0	0	0	0	0	0	0	0	0	0	0			0	0	0	0
200	100000	Persephin	0	0	0	0	0	0	0	0	0	0	0	0			0	0	0	0
2.26992	2222.22	IL-1 RI	0	0	0	0	0	0	0	0	0	0	0	0			0	0	0	0
8	4000	TLR1	0	0	0	0	0	0	0	0	0	0	0	0			0	0	0	0
20	5555.56	ESAM	0	0	0	0	0	0	0	0	0	0	0	0			0	0	0	0
20	10000	LIF R alpha	0	0	0	0	0	0	0	0	0	0	0	0			0	0	0	0
23.5351	11111.1	CEA	0	0	0	0	0	0	0	0	0	0	0	0			0	0	0	0
3.46411	5555.56	RAGE	0	0	0	0	0	0	0	0	0	0	0	0			0	0	0	0
186.23	100000	CA125	0	0	0	0	0	0	0	0	0	0	0	0			0	0	0	0
400	200000	IL-10 Ra	0	0	0	0	0	0	0	0	0	0	0	0			0	0	0	0
87.0953	55555.6	HAI-1	0	0	0	0	0	0	0	0	0	0	0	0			0	0	0	0
8	4000	Uromodulin	0	0	0	0	0	0	0	0	0	0	0	0			0	0	0	0
123.573	100000	RGM-B	0	0	0	0	0	0	0	0	0	0	0	0			0	0	0	0
8	4000	Neurexin 3 beta	0	0	0	0	0	0	0	0	0	0	0	0			0	0	0	0
20	5555.56	OSM	0	0	0	0	0	0	0	0	0	0	0	0			0	0	0	0
5.06531	4000	IL-10 Rb	0	0	0	0	0	0	0	0	0	0	0	0			0	0	0	0
400	111111	IGFBP-5	0	0	0	0	0	0	0	0	0	0	0	0			0	0	0	0
158.578	55555.6	TRACP	0	0	0	0	0	0	0	0	0	0	0	0			0	0	0	0
59.5653	55555.6	Contactin-2	0	0	0	0	0	0	0	0	0	0	0	0			0	0	0	0
15.6817	10000	B7-1	0	0	0	0	0	0	0	0	0	0	0	0			0	0	0	0
17.9056	5555.56	CD30	0	0	0	0	0	0	0	0	0	0	0	0			0	0	0	0
0.926344	1111.11	Flt-3L	0	0	0	0	0	0	0	0	0	0	0	0			0	0	0	0
16.1826	7407.41	HVEM	0	0	0	0	0	0	0	0	0	0	0	0			0	0	0	0
0.283211	617.284	IL-2 Rg	0	0	0	0	0	0	0	0	0	0	0	0			0	0	0	0
40	20000	IL-21R	0	0	0	0	0	0	0	0	0	0	0	0			0	0	0	0
5.96076	15000	NRG1-b1	0	0	0	0	0	0	0	0	0	0	0	0			0	0	0	0
15.5931	5555.56	XEDAR	0	0	0	0	0	0	0	0	0	0	0	0			0	0	0	0
63.3431	55555.6	CREG	0	0	0	0	0	0	0	0	0	0	0	0			0	0	0	0
80	22222.2	MEP1B	0	0	0	0	0	0	0	0	0	0	0	0			0	0	0	0
8.15364	3703.7	BOC	0	0	0	0	0	0	0	0	0	0	0	0			0	0	0	0
2	1000	CDNF	0	0	0	0	0	0	0	0	0	0	0	0			0	0	0	0
2	1000	GPVI	0	0	0	0	0	0	0	0	0	0	0	0			0	0	0	0
80	40000	Jagged 2	0	0	0	0	0	0	0	0	0	0	0	0			0	0	0	0
40	20000	Activin RIB	0	0	0	0	0	0	0	0	0	0	0	0			0	0	0	0
200	100000	GDF-8	0	0	0	0	0	0	0	0	0	0	0	0			0	0	0	0
20	10000	IL-27 Ra	0	0	0	0	0	0	0	0	0	0	0	0			0	0	0	0
80	22222.2	Insulin R	0	0	0	0	0	0	0	0	0	0	0	0			0	0	0	0
20	10000	Neurturin	0	0	0	0	0	0	0	0	0	0	0	0			0	0	0	0
20	10000	PD-ECGF	0	0	0	0	0	0	0	0	0	0	0	0			0	0	0	0
200	100000	TFF3	0	0	0	0	0	0	0	0	0	0	0	0			0	0	0	0
8	4000	Contactin-1	0	0	0	0	0	0	0	0	0	0	0	0			0	0	0	0
0.737364	246.914	Cystatin A	0	0	0	0	0	0	0	0	0	0	0	0			0	0	0	0
200	100000	DR3	0	0	0	0	0	0	0	0	0	0	0	0			0	0	0	0
17.2799	11111.1	Aggrecan	0	0	0	0	0	0	0	0	0	0	0	0			0	0	0	0
20	5555.56	B7-H1	0	0	0	0	0	0	0	0	0	0	0	0			0	0	0	0
8	2222.22	BMP-9	0	0	0	0	0	0	0	0	0	0	0	0			0	0	0	0
200	100000	IGF-1R	0	0	0	0	0	0	0	0	0	0	0	0			0	0	0	0
20	5555.56	MMP-8	0	0	0	0	0	0	0	0	0	0	0	0			0	0	0	0
20	10000	MMP-13	0	0	0	0	0	0	0	0	0	0	0	0			0	0	0	0
20.7025	7407.41	Siglec-9	0	0	0	0	0	0	0	0	0	0	0	0			0	0	0	0
64.147	100000	TACE	0	0	0	0	0	0	0	0	0	0	0	0			0	0	0	0
31.4034	20000	IL-13 R2	0	0	0	0	0	0	0	0	0	0	0	0			0	0	0	0
1.44951	3703.7	Resistin	0	0	0	0	0	0	0	0	0	0	0	0			0	0	0	0
10.4547	11111.1	Dtk	0	0	0	0	0	0	0	0	0	0	0	0			0	0	0	0
4.6602	20000	ErbB3	0	0	0	0	0	0	0	0	0	0	0	0			0	0	0	0
20	10000	IL-17R	0	0	0	0	0	0	0	0	0	0	0	0			0	0	0	0
84.3074	18518.5	L-Selectin	0	0	0	0	0	0	0	0	0	0	0	0			0	0	0	0
30	15000	MICB	0	0	0	0	0	0	0	0	0	0	0	0			0	0	0	0
3.51593	10000	TIM-1	0	0	0	0	0	0	0	0	0	0	0	0			0	0	0	0
1.18833	1851.85	b-NGF	0	0	0	0	0	0	0	0	0	0	0	0			0	0	0	0
117.583	55555.6	FGF-4	0	0	0	0	0	0	0	0	0	0	0	0			0	0	0	0
8	4000	GDNF	0	0	0	0	0	0	0	0	0	0	0	0			0	0	0	0
2	1000	Bcl-w	0	0	0	0	0	0	0	0	0	0	0	0			0	0	0	0
400	200000	Endoglycan	0	0	0	0	0	0	0	0	0	0	0	0			0	0	0	0
40	11111.1	OX40	0	0	0	0	0	0	0	0	0	0	0	0			0	0	0	0
26.6855	11111.1	Plexin B3	0	0	0	0	0	0	0	0	0	0	0	0			0	0	0	0
0.97854	3703.7	PSA-total	0	0	0	0	0	0	0	0	0	0	0	0			0	0	0	0
20	10000	ROBO2	0	0	0	0	0	0	0	0	0	0	0	0			0	0	0	0
8	4000	Gas6	0	0	0	0	0	0	0	0	0	0	0	0			0	0	0	0
7.09695	5555.56	Hepsin	0	0	0	0	0	0	0	0	0	0	0	0			0	0	0	0
80	40000	Cardiotrophin-1	0	0	0	0	0	0	0	0	0	0	0	0			0	0	0	0
80	40000	Ret	0	0	0	0	0	0	0	0	0	0	0	0			0	0	0	0
2	1000	TLR3	0	0	0	0	0	0	0	0	0	0	0	0			0	0	0	0
200	100000	Semaphorin 6D	0	0	0	0	0	0	0	0	0	0	0	0			0	0	0	0
20.5572	20000	ADAM12	0	0	0	0	0	0	0	0	0	0	0	0			0	0	0	0
13.9561	5555.56	BMPR-IB	0	0	0	0	0	0	0	0	0	0	0	0			0	0	0	0
308.381	200000	CD48	0	0	0	0	0	0	0	0	0	0	0	0			0	0	0	0
200	100000	CD84	0	0	0	0	0	0	0	0	0	0	0	0			0	0	0	0
200	100000	CEACAM-5	0	0	0	0	0	0	0	0	0	0	0	0			0	0	0	0
40	20000	CF XIV	0	0	0	0	0	0	0	0	0	0	0	0			0	0	0	0
20	10000	ErbB4	0	0	0	0	0	0	0	0	0	0	0	0			0	0	0	0
7.53187	4000	FGF-21	0	0	0	0	0	0	0	0	0	0	0	0			0	0	0	0
17.8036	20000	Galectin-2	0	0	0	0	0	0	0	0	0	0	0	0			0	0	0	0
107.819	100000	ICOS	0	0	0	0	0	0	0	0	0	0	0	0			0	0	0	0
4.82834	4000	JAM-A	0	0	0	0	0	0	0	0	0	0	0	0			0	0	0	0
16.5919	5555.56	JAM-B	0	0	0	0	0	0	0	0	0	0	0	0			0	0	0	0
152.051	55555.6	Pref-1	0	0	0	0	0	0	0	0	0	0	0	0			0	0	0	0
9.88371	18518.5	SLAM	0	0	0	0	0	0	0	0	0	0	0	0			0	0	0	0
35.4707	20000	SP-D	0	0	0	0	0	0	0	0	0	0	0	0			0	0	0	0
9.68371	5555.56	TIM-3	0	0	0	0	0	0	0	0	0	0	0	0			0	0	0	0
2.50988	1111.11	TRAIL	0	0	0	0	0	0	0	0	0	0	0	0			0	0	0	0
40	20000	ULBP-1	0	0	0	0	0	0	0	0	0	0	0	0			0	0	0	0
200	100000	ADAMTS13	0	0	0	0	0	0	0	0	0	0	0	0			0	0	0	0
200	100000	Angiotensinogen	0	0	0	0	0	0	0	0	0	0	0	0			0	0	0	0
394.464	200000	LRIG3	0	0	0	0	0	0	0	0	0	0	0	0			0	0	0	0
375.361	111111	LRP-6	0	0	0	0	0	0	0	0	0	0	0	0			0	0	0	0
40	11111.1	Nectin-4	0	0	0	0	0	0	0	0	0	0	0	0			0	0	0	0
20	1851.85	S100A8	0	0	0	0	0	0	0	0	0	0	0	0			0	0	0	0
12.1416	10000	Thrombospondin-5	0	0	0	0	0	0	0	0	0	0	0	0			0	0	0	0
400	200000	VE-Cadherin	0	0	0	0	0	0	0	0	0	0	0	0			0	0	0	0
48.6033	100000	Adiponectin	0	0	0	0	0	0	0	0	0	0	0	0			0	0	0	0
20	5555.56	AFP	0	0	0	0	0	0	0	0	0	0	0	0			0	0	0	0
53.7173	5555.56	CA15-3	0	0	0	0	0	0	0	0	0	0	0	0			0	0	0	0
20	10000	FSH	0	0	0	0	0	0	0	0	0	0	0	0			0	0	0	0
16.0787	11111.1	IL-18 Rb	0	0	0	0	0	0	0	0	0	0	0	0			0	0	0	0
