# Supplementary material for: Loss of PPARγ activity characterizes early protumorigenic stromal reprogramming and dictates the therapeutic window of opportunity
Source: Proc Natl Acad Sci U S A. 2023 Oct 10;120(42):e2303774120. doi: 10.1073/pnas.2303774120 (PMC10589683; doi:10.1073/pnas.2303774120)
Supplement: Supplementary file 10 — Dataset S09 (XLSX) [file pnas.2303774120.sd09.xlsx]

## Sheet: Dataset_S9
Target	Host Species	Manufacturer	Clone	Catalog Number	Dilution for mIHC	Dilution for IHC	Dilution for Confocal Microscopy	Dilution for Western Blot	Fluorophore (FACS)	uL per 1e6 cells in 100 ul of PBS-BSA (FACS)
Alpha-6-integrin	Rabbit pAb	Sigma		HPA012696	(1:2000)
CD16	Mouse mAb	BD	3G8	555405					Biotin	8
CD2	Mouse mAb	BD	RPA-2.10	555325					Biotin	8
CD3	Mouse mAb	BD	HIT3a	555338					Biotin	8
CD31	Mouse mAb	Dako	JC70A	M082329-2	(1:1000)
CD31	Mouse mAb	Biolegend	WM59	303106					PE	5
CD36	Rabbit mAb	CST	D8L9T	14347	(1:3000)	(1:400)	(1:200)
CD36	Mouse mAb	Biolegend	5-271	336204					FITC	5
CD45	Mouse mAb	Biolegend	HI30	304004					Biotin	1
CD64	Mouse mAb	BD	10.1	555526					Biotin	8
CD68	Mouse mAb	CST	D4B9C	76437	(1:10,000)
SMA	Rabbit mAb	CST	D4K9N	19245	(1:4000)		(1:200)
Cytokeratin 7	Rabbit mAb	Abcam	EPR1619Y	ab68459	(1:3000)
PPAR𝛾	Rabbit mAb	CST	C26H12	2435	(1:1000)			(1:1000)
PDGFRβ	Rabbit mAb	CST	28E1	3196				(1:1000)
FABP4	RabbitmAb	Abcam	EPR3579	ab92501	(1:15,000)	(1:1000)	(1:500)
Pan-Cytokeratin	Mouse mAb	DAKO	AE1/AE3	GA05361-2	(1:6000)		(1:300)
PDPN	Hamster mAb	Biolegend	8.1.1	127407					Biotin	5
RBP7	Rabbit pAb	ThermoFisher Sceintific		PA5-57043	(1:1000)	(1:100)
SLC4A1	Rabbit mAb	Abcam	EPR1426	ab108414	(1:2500)
VE-Cadherin	Mouse mAb	Santa Cruz Biotechnology	F-8	sc-9989			(1:50)
Vimentin	Mouse mAb	Agilent Dako	V9	M0725	(1:6000)
vWF	Rabbit mAb	CST	D8L8G	65707	(1:4000)
Actin	Mouse mAb	CST	8H10D10	3700				(1:1000)
VE-Cadherin	Rabbit mAb	CST	D87F2	2500				(1:1000)
CD31	Mouse mAb	CST	89C2	3528			(1:200)	(1:1000)
VEGFR2	Rabbit mAb	CST	D5B1	9698				(1:1000)
Collagen IV	Rabbit mAb	Abcam		ab6586			(1:200)
Laminin	Rabbit pAb	Abcam		ab11575			(1:200)
CD146	Mouse mAb	Biolegend	P1H12	361016					APC	5
Fibronectin	Rabbit mAb	CST	E5H6X	26836	(1:8000)			(1:1000)
Ki67	Rabbit pAb	Abcam	SP6	ab16667	(1:4000)
GFP	Rabbit pAb	Abcam		ab290	(1:2500)
CD4	Mouse mAb	Dako	4B12	M731029-2	(1:4000)
CD68	Rabbit mAb	CST	D4B9C	26042	(1:4000)
PDGFRβ	Rabbit mAb	CST	28D4	558821				(1:1000)
Collagen I	Rabbit mAb	CST	E6A8E	39952				(1:1000)
Lamin A/C	Rabbit pAb	Abcam	EPR4100	ab108595	(1:6000)
p63	Rabbit mAb	CST	D2K8X	13109		(1:800)
CAIX	Rabbit pAb	Abcam	EPR23055-5	ab243660	(1:1000)
